# Supplementary material for: Crystal structure of bis­{4-bromo-2-[(carb­amim­id­amido­imino)­meth­yl]phenolato-κ3 N,N′,O}cobalt(III) nitrate di­methyl­formamide monosolvate
Source: Acta Crystallogr E Crystallogr Commun. 2016 Jun 10;72(Pt 7):907–11. doi: 10.1107/S2056989016008690 (PMC4992904; doi:10.1107/S2056989016008690)
Supplement: Supplementary file 1 [file e-72-00907-sup1.cif]

##############################################################################
#                                                                            #
# This CIF contains the data in a paper accepted for publication in          #
# Acta Crystallographica Section E. It conforms to the requirements of       #
# Notes for Authors for Acta Crystallographica Section E, and has been       #
# peer reviewed under the auspices of the IUCr Commission on Journals.       #
#                                                                            #
# Full details of the Crystallographic Information File format               #
# are given in the paper "The Crystallographic Information File (CIF):       #
# a New Standard Archive File for Crystallography" by S. R. Hall, F. H.      #
# Allen and I. D. Brown [Acta Cryst. (1991), A47, 655-685].                  #
#                                                                            #
# The current version of the core CIF dictionary is obtainable from          #
# ftp://ftp.iucr.org/pub/cif_core.dic.                                       #
#                                                                            #
# Software is freely available for graphical display of the structure(s)     #
# in this CIF. For information consult the CIF software page                 #
# http://www.iucr.org/resources/cif/software.                                #
#                                                                            #
# This file may be used for bona fide research purposes within the           #
# scientific community so long as proper attribution is given to the journal # 
# article from which it was obtained.                                        #
#                                                                            #
##############################################################################
data_I
_database_code_depnum_ccdc_archive 'CCDC 1482509'
_audit_creation_method     'WinGX routine CIF_UPDATE'
_chemical_name_systematic
;\
Bis{4-bromo-2-[(carbamimidamidoimino)methyl]phenolato-\
\k^3^<i>N</i>,<i>N</i>',<i>O</i>}cobalt(III) nitrate dimethylformamide
monosolvate
;
_chemical_formula_moiety     'C16 H16 Br2 Co N8 O2 +, N O3 -, C3 H7 N O'
_chemical_formula_sum     'C19 H23 Br2 Co N10 O6'
_chemical_formula_iupac     '[Co (C8 H8 Br N4 O)2] N O3, C3 H7 N O'
_chemical_formula_weight     706.22
_symmetry_cell_setting     monoclinic
_symmetry_space_group_name_H-M     'P 21/c'
_symmetry_space_group_name_Hall     '-P 2ybc'
loop_
    _symmetry_equiv_pos_as_xyz
    'x, y, z'
    '-x, y+1/2, -z+1/2'
    '-x, -y, -z'
    'x, -y-1/2, z-1/2'
_cell_length_a     13.5778(3)
_cell_length_b     9.9492(3)
_cell_length_c     19.0240(4)
_cell_angle_alpha     90
_cell_angle_beta     98.302(2)
_cell_angle_gamma     90
_cell_volume     2542.99(11)
_cell_formula_units_Z     4
_cell_measurement_reflns_used     8612
_cell_measurement_theta_min     2.441
_cell_measurement_theta_max     32.4
_cell_measurement_temperature     100(2)
_exptl_crystal_description     prism
_exptl_crystal_colour     dark_red
_exptl_crystal_size_max     0.233
_exptl_crystal_size_mid     0.113
_exptl_crystal_size_min     0.106
_exptl_crystal_density_diffrn     1.845
_exptl_crystal_F_000     1408
loop_
    _exptl_crystal_face_index_h
    _exptl_crystal_face_index_k
    _exptl_crystal_face_index_l
    _exptl_crystal_face_perp_dist
    0 0 -1 0.0496
    -1 1 2 0.0372
    1 -1 -2 0.0956
    -1 0 0 0.0063
    -1 -1 2 0.0477
    1 1 -2 0.1174
    0 0 1 0.0603
    -1 0 4 0.0292
    1 0 0 0.0994
_exptl_absorpt_coefficient_mu     3.875
_exptl_absorpt_correction_type     analytical
_exptl_absorpt_process_details
;
[<i>CrysAlis PRO</i> (Agilent, 2014),
analytical numeric absorption correction (Clark & Reid, 1995)]
;
_exptl_absorpt_correction_T_min     0.771
_exptl_absorpt_correction_T_max     0.891
_diffrn_ambient_temperature     100(2)
_diffrn_radiation_type     MoK\a
_diffrn_radiation_wavelength     0.71073
_diffrn_radiation_monochromator     graphite
_diffrn_measurement_device_type     'Oxford Diffraction Gemini'
_diffrn_measurement_device     'four-circle diffractometer'
_diffrn_measurement_method     '\w scans'
_diffrn_detector_area_resol_mean     10.4738
_diffrn_reflns_number     35245
_diffrn_reflns_av_R_equivalents     0.0611
_diffrn_reflns_theta_min     2.547
_diffrn_reflns_theta_max     30.998
_diffrn_reflns_theta_full     29
_diffrn_measured_fraction_theta_max     0.997
_diffrn_measured_fraction_theta_full     0.999
_diffrn_reflns_limit_h_min     -19
_diffrn_reflns_limit_h_max     19
_diffrn_reflns_limit_k_min     -14
_diffrn_reflns_limit_k_max     13
_diffrn_reflns_limit_l_min     -27
_diffrn_reflns_limit_l_max     27
_refine_special_details
;
NH hydrogen atoms were refined with bond distances restrained to ideal values.
Two reflections which were considered to be masked by the beam stop were
omitted from the refinement.
Largest peak is 0.79 Angstroms from Br21. Largest trough is 0.64 Angstroms
from Co1.
;
_reflns_number_total     8094
_reflns_number_gt     6450
_reflns_threshold_expression     'I > 2\s(I)'
_refine_ls_structure_factor_coef     Fsqd
_refine_ls_matrix_type     full
_refine_ls_R_factor_all     0.0623
_refine_ls_R_factor_gt     0.0453
_refine_ls_wR_factor_gt     0.1022
_refine_ls_wR_factor_ref     0.1096
_refine_ls_goodness_of_fit_ref     1.022
_refine_ls_restrained_S_all     1.022
_refine_ls_number_reflns     8094
_refine_ls_number_parameters     378
_refine_ls_number_restraints     8
_refine_ls_hydrogen_treatment     mixed
_refine_ls_weighting_scheme     calc
_refine_ls_weighting_details
              'w=1/[\s^2^(Fo^2^)+(0.0549P)^2^+1.1125P] where P=(Fo^2^+2Fc^2^)/3'
_atom_sites_solution_hydrogens     mixed
_refine_ls_shift/su_max     0.002
_refine_ls_shift/su_mean     0
_refine_diff_density_max     1.321
_refine_diff_density_min     -0.675
_refine_ls_extinction_method     none
loop_
    _atom_type_symbol
    _atom_type_description
    _atom_type_scat_dispersion_real
    _atom_type_scat_dispersion_imag
    _atom_type_scat_source
    C C 0.0033 0.0016 'International Tables Vol C Tables 4.2.6.8 and 6.1.1.4'
    H H 0 0 'International Tables Vol C Tables 4.2.6.8 and 6.1.1.4'
    N N 0.0061 0.0033 'International Tables Vol C Tables 4.2.6.8 and 6.1.1.4'
    O O 0.0106 0.006 'International Tables Vol C Tables 4.2.6.8 and 6.1.1.4'
    Co Co 0.3494 0.9721 'International Tables Vol C Tables 4.2.6.8 and 6.1.1.4'
    Br Br -0.2901 2.4595 'International Tables Vol C Tables 4.2.6.8 and 6.1.1.4'
_computing_data_collection
;
<i>CrysAlis PRO</i> (Agilent, 2014)
;
_computing_cell_refinement
;
<i>CrysAlis PRO</i> (Agilent, 2014)
;
_computing_data_reduction
;
<i>CrysAlis PRO</i> (Agilent, 2014)
;
_computing_structure_solution
;
SIR92 (Altomare <i>et al.</i>,  1994)
;
_computing_structure_refinement
;
SHELXL2014 (Sheldrick, 2015)
;
_computing_molecular_graphics
;
Mercury (Macrae <i>et al.</i>,  2006)
;
_computing_publication_material
;
publCIF (Westrip, 2010)
;
loop_
    _atom_site_type_symbol
    _atom_site_label
    _atom_site_fract_x
    _atom_site_fract_y
    _atom_site_fract_z
    _atom_site_U_iso_or_equiv
    _atom_site_adp_type
    _atom_site_calc_flag
    _atom_site_occupancy
    _atom_site_disorder_assembly
    _atom_site_disorder_group
    Co Co1 0.40679(2) 0.49709(3) 0.27902(2) 0.01086(8) Uani d 1 . .
    Br Br11 0.84873(2) 0.53347(3) 0.55431(2) 0.01994(8) Uani d 1 . .
    Br Br21 0.02860(2) 1.02172(3) 0.19557(2) 0.02163(8) Uani d 1 . .
    C C111 0.59602(18) 0.5698(3) 0.35767(13) 0.0135(5) Uani d 1 . .
    O O111 0.52857(13) 0.59057(19) 0.30171(9) 0.0140(4) Uani d 1 . .
    C C112 0.58479(18) 0.4791(3) 0.41364(13) 0.0125(5) Uani d 1 . .
    C C113 0.6615(2) 0.4690(3) 0.47318(13) 0.0158(5) Uani d 1 . .
    H H113 0.6541 0.4095 0.5112 0.019 Uiso calc 1 . .
    C C114 0.74582(19) 0.5454(3) 0.47532(14) 0.0171(5) Uani d 1 . .
    C C115 0.7590(2) 0.6339(3) 0.42019(14) 0.0174(5) Uani d 1 . .
    H H115 0.8182 0.6855 0.4224 0.021 Uiso calc 1 . .
    C C116 0.68522(19) 0.6452(3) 0.36274(14) 0.0168(5) Uani d 1 . .
    H H116 0.6944 0.7053 0.3254 0.02 Uiso calc 1 . .
    C C11 0.49888(18) 0.3939(3) 0.41404(13) 0.0137(5) Uani d 1 . .
    H H11 0.4961 0.3371 0.4538 0.016 Uiso calc 1 . .
    N N12 0.42526(15) 0.3917(2) 0.36236(11) 0.0125(4) Uani d 1 . .
    N N13 0.34742(16) 0.3036(2) 0.36593(11) 0.0155(4) Uani d 1 . .
    C C14 0.27399(18) 0.3108(3) 0.30883(13) 0.0141(5) Uani d 1 . .
    N N15 0.28470(15) 0.4014(2) 0.26114(11) 0.0129(4) Uani d 1 . .
    N N16 0.19840(18) 0.2235(3) 0.30737(13) 0.0196(5) Uani d 1 . .
    C C211 0.27262(18) 0.7103(3) 0.29499(13) 0.0140(5) Uani d 1 . .
    O O211 0.34349(13) 0.63305(19) 0.32785(9) 0.0142(4) Uani d 1 . .
    C C212 0.26407(18) 0.7469(3) 0.22191(13) 0.0131(5) Uani d 1 . .
    C C213 0.19201(19) 0.8413(3) 0.19325(14) 0.0161(5) Uani d 1 . .
    H H213 0.1889 0.869 0.1452 0.019 Uiso calc 1 . .
    C C214 0.1259(2) 0.8938(3) 0.23468(14) 0.0183(5) Uani d 1 . .
    C C215 0.1301(2) 0.8550(3) 0.30568(15) 0.0199(6) Uani d 1 . .
    H H215 0.0829 0.8888 0.3336 0.024 Uiso calc 1 . .
    C C216 0.2033(2) 0.7672(3) 0.33485(14) 0.0190(5) Uani d 1 . .
    H H216 0.2071 0.7441 0.3836 0.023 Uiso calc 1 . .
    C C21 0.32682(18) 0.6909(3) 0.17418(13) 0.0144(5) Uani d 1 . .
    H H21 0.3245 0.7289 0.1282 0.030(9) Uiso calc 1 . .
    N N22 0.38606(15) 0.5908(2) 0.19178(11) 0.0120(4) Uani d 1 . .
    N N23 0.44539(17) 0.5417(2) 0.14357(11) 0.0142(4) Uani d 1 . .
    C C24 0.48136(18) 0.4152(3) 0.16206(13) 0.0132(5) Uani d 1 . .
    N N25 0.47343(16) 0.3738(2) 0.22568(11) 0.0128(4) Uani d 1 . .
    N N26 0.52409(17) 0.3479(3) 0.11301(12) 0.0172(5) Uani d 1 . .
    N N1 0.33098(17) 0.0191(2) 0.46915(11) 0.0156(4) Uani d 1 . .
    O O11 0.34224(14) -0.0888(2) 0.50414(10) 0.0183(4) Uani d 1 . .
    O O12 0.40449(14) 0.0966(2) 0.46727(10) 0.0203(4) Uani d 1 . .
    O O13 0.24818(15) 0.0494(2) 0.43623(11) 0.0269(5) Uani d 1 . .
    C C101 0.0924(2) 0.6797(3) 0.00598(15) 0.0256(6) Uani d 1 . .
    H H10A 0.15 0.6444 -0.0138 0.038 Uiso calc 1 . .
    H H10B 0.1041 0.774 0.0193 0.038 Uiso calc 1 . .
    H H10C 0.0328 0.6728 -0.0297 0.038 Uiso calc 1 . .
    C C102 -0.0029(2) 0.6429(3) 0.10642(16) 0.0233(6) Uani d 1 . .
    H H10D 0.0074 0.605 0.1545 0.035 Uiso calc 1 . .
    H H10E -0.0663 0.6105 0.0809 0.035 Uiso calc 1 . .
    H H10F -0.0043 0.7412 0.1093 0.035 Uiso calc 1 . .
    N N10 0.07772(16) 0.6015(3) 0.06882(12) 0.0174(5) Uani d 1 . .
    C C10 0.1335(2) 0.4952(3) 0.08995(15) 0.0207(6) Uani d 1 . .
    H H10 0.1856 0.4733 0.0635 0.025 Uiso calc 1 . .
    O O10 0.12327(15) 0.4225(2) 0.14103(10) 0.0229(4) Uani d 1 . .
    H H23 0.426(3) 0.562(4) 0.0989(11) 0.043(11) Uiso d 1 . .
    H H25 0.488(2) 0.2892(19) 0.2306(16) 0.011(7) Uiso d 1 . .
    H H26A 0.556(2) 0.275(2) 0.1271(15) 0.015(8) Uiso d 1 . .
    H H26B 0.522(3) 0.378(4) 0.0691(12) 0.050(12) Uiso d 1 . .
    H H13 0.358(3) 0.239(3) 0.3968(17) 0.038(11) Uiso d 1 . .
    H H15 0.2362(18) 0.412(4) 0.2266(13) 0.023(9) Uiso d 1 . .
    H H16A 0.1505(19) 0.219(4) 0.2716(14) 0.027(9) Uiso d 1 . .
    H H16B 0.200(3) 0.157(4) 0.337(2) 0.067(15) Uiso d 1 . .
loop_
    _atom_site_aniso_label
    _atom_site_aniso_U_11
    _atom_site_aniso_U_22
    _atom_site_aniso_U_33
    _atom_site_aniso_U_12
    _atom_site_aniso_U_13
    _atom_site_aniso_U_23
    Co1 0.01350(17) 0.01171(17) 0.00748(15) -0.00003(12) 0.00193(12) 0.00055(11)
    Br11 0.01947(14) 0.02185(16) 0.01635(14) -0.00175(10) -0.00467(10)
                                                                    -0.00023(10)
    Br21 0.02097(15) 0.02263(16) 0.01907(14) 0.00852(10) -0.00461(10)
                                                                    -0.00454(10)
    C111 0.0173(12) 0.0106(12) 0.0125(11) 0.0010(9) 0.0022(9) -0.0001(9)
    O111 0.0175(9) 0.0141(10) 0.0097(8) -0.0021(7) -0.0001(6) 0.0029(7)
    C112 0.0105(11) 0.0154(13) 0.0114(11) -0.0003(9) 0.0012(8) -0.0009(9)
    C113 0.0205(13) 0.0170(14) 0.0097(11) 0.0005(10) 0.0019(9) 0.0012(9)
    C114 0.0173(12) 0.0190(14) 0.0142(12) 0.0016(10) -0.0007(10) -0.0005(10)
    C115 0.0173(12) 0.0167(14) 0.0182(12) -0.0029(10) 0.0025(10) -0.0001(10)
    C116 0.0179(12) 0.0171(14) 0.0157(12) -0.0037(10) 0.0036(10) 0.0027(10)
    C11 0.0185(12) 0.0127(13) 0.0101(11) -0.0004(9) 0.0029(9) 0.0018(9)
    N12 0.0141(10) 0.0125(11) 0.0113(9) -0.0016(8) 0.0030(8) -0.0004(8)
    N13 0.0175(11) 0.0168(12) 0.0115(10) -0.0050(8) -0.0002(8) 0.0050(8)
    C14 0.0153(12) 0.0166(13) 0.0107(11) -0.0008(9) 0.0026(9) -0.0015(9)
    N15 0.0147(10) 0.0139(11) 0.0096(9) 0.0003(8) 0.0001(8) 0.0010(8)
    N16 0.0191(12) 0.0234(14) 0.0155(11) -0.0078(9) 0.0000(9) 0.0024(9)
    C211 0.0164(12) 0.0139(13) 0.0118(11) -0.0010(9) 0.0024(9) -0.0015(9)
    O211 0.0181(9) 0.0147(10) 0.0099(8) 0.0024(7) 0.0029(7) -0.0017(7)
    C212 0.0151(11) 0.0126(12) 0.0115(11) 0.0009(9) 0.0021(9) -0.0007(9)
    C213 0.0207(13) 0.0142(13) 0.0127(11) 0.0000(10) 0.0001(9) -0.0012(9)
    C214 0.0185(13) 0.0160(14) 0.0185(13) 0.0034(10) -0.0036(10) -0.0025(10)
    C215 0.0230(14) 0.0199(15) 0.0185(13) 0.0050(10) 0.0088(11) -0.0011(10)
    C216 0.0246(14) 0.0207(15) 0.0128(12) 0.0052(11) 0.0062(10) -0.0001(10)
    C21 0.0173(12) 0.0155(13) 0.0108(11) 0.0006(9) 0.0028(9) 0.0014(9)
    N22 0.0154(10) 0.0119(11) 0.0091(9) -0.0003(8) 0.0027(7) -0.0008(7)
    N23 0.0196(11) 0.0149(11) 0.0088(9) 0.0041(8) 0.0050(8) 0.0019(8)
    C24 0.0129(11) 0.0145(13) 0.0123(11) -0.0014(9) 0.0017(9) 0.0011(9)
    N25 0.0161(10) 0.0130(11) 0.0098(9) 0.0014(8) 0.0037(8) 0.0015(8)
    N26 0.0229(12) 0.0190(12) 0.0115(10) 0.0070(9) 0.0083(9) 0.0031(9)
    N1 0.0179(11) 0.0207(12) 0.0089(10) -0.0002(8) 0.0043(8) -0.0001(8)
    O11 0.0232(10) 0.0198(11) 0.0125(9) -0.0019(8) 0.0043(7) 0.0039(7)
    O12 0.0192(10) 0.0215(11) 0.0202(10) -0.0032(8) 0.0024(7) 0.0033(8)
    O13 0.0178(10) 0.0392(14) 0.0226(11) -0.0004(9) -0.0014(8) 0.0117(9)
    C101 0.0290(16) 0.0304(18) 0.0189(14) -0.0005(12) 0.0082(12) 0.0085(12)
    C102 0.0231(14) 0.0242(16) 0.0245(14) 0.0002(11) 0.0096(11) -0.0010(12)
    N10 0.0183(11) 0.0191(13) 0.0156(10) 0.0013(9) 0.0052(8) 0.0021(8)
    C10 0.0178(13) 0.0262(16) 0.0182(13) 0.0007(11) 0.0031(10) -0.0007(11)
    O10 0.0239(10) 0.0259(12) 0.0188(10) 0.0003(8) 0.0022(8) 0.0053(8)
_geom_special_details
;
 All esds (except the esd in the dihedral angle between two l.s. planes)
 are estimated using the full covariance matrix.  The cell esds are taken
 into account individually in the estimation of esds in distances, angles
 and torsion angles; correlations between esds in cell parameters are only
 used when they are defined by crystal symmetry.  An approximate (isotropic)
 treatment of cell esds is used for estimating esds involving l.s. planes.
;
loop_
    _geom_bond_atom_site_label_1
    _geom_bond_atom_site_label_2
    _geom_bond_site_symmetry_2
    _geom_bond_distance
    _geom_bond_publ_flag
    Co1 N12 . 1.887(2) y
    Co1 N22 . 1.889(2) y
    Co1 O111 . 1.8919(18) y
    Co1 N15 . 1.899(2) y
    Co1 N25 . 1.902(2) y
    Co1 O211 . 1.9135(18) y
    Br11 C114 . 1.902(3) ?
    Br21 C214 . 1.906(3) ?
    C111 O111 . 1.317(3) ?
    C111 C116 . 1.416(4) ?
    C111 C112 . 1.420(4) ?
    C112 C113 . 1.427(4) ?
    C112 C11 . 1.443(3) ?
    C113 C114 . 1.371(4) ?
    C113 H113 . 0.95 ?
    C114 C115 . 1.400(4) ?
    C115 C116 . 1.376(4) ?
    C115 H115 . 0.95 ?
    C116 H116 . 0.95 ?
    C11 N12 . 1.297(3) ?
    C11 H11 . 0.95 ?
    N12 N13 . 1.382(3) ?
    N13 C14 . 1.366(3) ?
    N13 H13 . 0.871(18) ?
    C14 N15 . 1.302(3) ?
    C14 N16 . 1.342(3) ?
    N15 H15 . 0.867(18) ?
    N16 H16A . 0.871(18) ?
    N16 H16B . 0.86(3) ?
    C211 O211 . 1.317(3) ?
    C211 C216 . 1.410(3) ?
    C211 C212 . 1.426(3) ?
    C212 C213 . 1.408(4) ?
    C212 C21 . 1.444(3) ?
    C213 C214 . 1.380(4) ?
    C213 H213 . 0.95 ?
    C214 C215 . 1.398(4) ?
    C215 C216 . 1.379(4) ?
    C215 H215 . 0.95 ?
    C216 H216 . 0.95 ?
    C21 N22 . 1.294(3) ?
    C21 H21 . 0.95 ?
    N22 N23 . 1.393(3) ?
    N23 C24 . 1.377(3) ?
    N23 H23 . 0.878(18) ?
    C24 N25 . 1.298(3) ?
    C24 N26 . 1.346(3) ?
    N25 H25 . 0.868(17) ?
    N26 H26A . 0.872(17) ?
    N26 H26B . 0.883(19) ?
    N1 O13 . 1.242(3) ?
    N1 O11 . 1.261(3) ?
    N1 O12 . 1.266(3) ?
    C101 N10 . 1.464(3) ?
    C101 H10A . 0.98 ?
    C101 H10B . 0.98 ?
    C101 H10C . 0.98 ?
    C102 N10 . 1.452(3) ?
    C102 H10D . 0.98 ?
    C102 H10E . 0.98 ?
    C102 H10F . 0.98 ?
    N10 C10 . 1.328(4) ?
    C10 O10 . 1.235(3) ?
    C10 H10 . 0.95 ?
loop_
    _geom_angle_atom_site_label_1
    _geom_angle_atom_site_label_2
    _geom_angle_atom_site_label_3
    _geom_angle_site_symmetry_1
    _geom_angle_site_symmetry_3
    _geom_angle
    _geom_angle_publ_flag
    N12 Co1 N22 . . 175.76(9) y
    N12 Co1 O111 . . 94.35(8) y
    N22 Co1 O111 . . 88.42(8) y
    N12 Co1 N15 . . 83.02(9) y
    N22 Co1 N15 . . 94.27(9) y
    O111 Co1 N15 . . 177.14(8) y
    N12 Co1 N25 . . 94.23(9) y
    N22 Co1 N25 . . 82.62(9) y
    O111 Co1 N25 . . 88.36(9) y
    N15 Co1 N25 . . 92.93(9) y
    N12 Co1 O211 . . 89.98(8) y
    N22 Co1 O211 . . 93.29(8) y
    O111 Co1 O211 . . 88.90(8) y
    N15 Co1 O211 . . 89.99(9) y
    N25 Co1 O211 . . 175.14(9) y
    O111 C111 C116 . . 117.4(2) ?
    O111 C111 C112 . . 124.7(2) ?
    C116 C111 C112 . . 118.0(2) ?
    C111 O111 Co1 . . 126.17(16) ?
    C111 C112 C113 . . 119.7(2) ?
    C111 C112 C11 . . 123.5(2) ?
    C113 C112 C11 . . 116.9(2) ?
    C114 C113 C112 . . 119.7(2) ?
    C114 C113 H113 . . 120.2 ?
    C112 C113 H113 . . 120.2 ?
    C113 C114 C115 . . 121.5(2) ?
    C113 C114 Br11 . . 120.3(2) ?
    C115 C114 Br11 . . 118.2(2) ?
    C116 C115 C114 . . 119.3(2) ?
    C116 C115 H115 . . 120.3 ?
    C114 C115 H115 . . 120.3 ?
    C115 C116 C111 . . 121.8(2) ?
    C115 C116 H116 . . 119.1 ?
    C111 C116 H116 . . 119.1 ?
    N12 C11 C112 . . 122.8(2) ?
    N12 C11 H11 . . 118.6 ?
    C112 C11 H11 . . 118.6 ?
    C11 N12 N13 . . 119.0(2) ?
    C11 N12 Co1 . . 128.42(18) ?
    N13 N12 Co1 . . 112.57(16) ?
    C14 N13 N12 . . 113.8(2) ?
    C14 N13 H13 . . 127(3) ?
    N12 N13 H13 . . 117(2) ?
    N15 C14 N16 . . 126.6(2) ?
    N15 C14 N13 . . 116.6(2) ?
    N16 C14 N13 . . 116.8(2) ?
    C14 N15 Co1 . . 113.87(17) ?
    C14 N15 H15 . . 118(2) ?
    Co1 N15 H15 . . 128(2) ?
    C14 N16 H16A . . 122(2) ?
    C14 N16 H16B . . 122(3) ?
    H16A N16 H16B . . 114(4) ?
    O211 C211 C216 . . 118.5(2) ?
    O211 C211 C212 . . 124.3(2) ?
    C216 C211 C212 . . 117.1(2) ?
    C211 O211 Co1 . . 122.07(15) ?
    C213 C212 C211 . . 120.1(2) ?
    C213 C212 C21 . . 117.0(2) ?
    C211 C212 C21 . . 122.8(2) ?
    C214 C213 C212 . . 120.3(2) ?
    C214 C213 H213 . . 119.9 ?
    C212 C213 H213 . . 119.9 ?
    C213 C214 C215 . . 120.5(2) ?
    C213 C214 Br21 . . 120.1(2) ?
    C215 C214 Br21 . . 119.4(2) ?
    C216 C215 C214 . . 119.4(2) ?
    C216 C215 H215 . . 120.3 ?
    C214 C215 H215 . . 120.3 ?
    C215 C216 C211 . . 122.4(2) ?
    C215 C216 H216 . . 118.8 ?
    C211 C216 H216 . . 118.8 ?
    N22 C21 C212 . . 122.4(2) ?
    N22 C21 H21 . . 118.8 ?
    C212 C21 H21 . . 118.8 ?
    C21 N22 N23 . . 119.8(2) ?
    C21 N22 Co1 . . 127.99(17) ?
    N23 N22 Co1 . . 112.24(16) ?
    C24 N23 N22 . . 111.7(2) ?
    C24 N23 H23 . . 120(3) ?
    N22 N23 H23 . . 116(3) ?
    N25 C24 N26 . . 126.2(2) ?
    N25 C24 N23 . . 117.0(2) ?
    N26 C24 N23 . . 116.8(2) ?
    C24 N25 Co1 . . 113.73(18) ?
    C24 N25 H25 . . 111(2) ?
    Co1 N25 H25 . . 133.7(19) ?
    C24 N26 H26A . . 117(2) ?
    C24 N26 H26B . . 122(3) ?
    H26A N26 H26B . . 121(3) ?
    O13 N1 O11 . . 120.3(2) ?
    O13 N1 O12 . . 119.9(2) ?
    O11 N1 O12 . . 119.8(2) ?
    N10 C101 H10A . . 109.5 ?
    N10 C101 H10B . . 109.5 ?
    H10A C101 H10B . . 109.5 ?
    N10 C101 H10C . . 109.5 ?
    H10A C101 H10C . . 109.5 ?
    H10B C101 H10C . . 109.5 ?
    N10 C102 H10D . . 109.5 ?
    N10 C102 H10E . . 109.5 ?
    H10D C102 H10E . . 109.5 ?
    N10 C102 H10F . . 109.5 ?
    H10D C102 H10F . . 109.5 ?
    H10E C102 H10F . . 109.5 ?
    C10 N10 C102 . . 121.0(2) ?
    C10 N10 C101 . . 122.1(2) ?
    C102 N10 C101 . . 116.9(2) ?
    O10 C10 N10 . . 125.5(3) ?
    O10 C10 H10 . . 117.3 ?
    N10 C10 H10 . . 117.3 ?
loop_
    _geom_hbond_atom_site_label_D
    _geom_hbond_atom_site_label_H
    _geom_hbond_atom_site_label_A
    _geom_hbond_site_symmetry_A
    _geom_hbond_distance_DH
    _geom_hbond_distance_HA
    _geom_hbond_distance_DA
    _geom_hbond_angle_DHA
    N13 H13 O12 . 0.871(18) 1.987(19) 2.851(3) 171(3)
    N15 H15 O10 . 0.867(18) 2.072(18) 2.937(3) 175(3)
    N16 H16A Br21 1_545 0.871(18) 2.83(3) 3.529(2) 139(3)
    N16 H16B O13 . 0.86(3) 2.19(3) 2.998(3) 155(4)
    N23 H23 O11 4_565 0.878(18) 2.00(2) 2.854(3) 163(4)
    N25 H25 O111 2_645 0.868(17) 2.07(2) 2.865(3) 151(3)
    N26 H26A O211 2_645 0.872(17) 2.058(19) 2.913(3) 166(3)
    N26 H26B O12 4_565 0.883(19) 2.34(3) 3.054(3) 138(3)
_shelx_hkl_file
;
   0   0  -3 29.1161 25.9703   8
   0   0  -3 23.8531 17.7904   7
   0   0  -3 11.1197 24.8359   9
   0   0   4 15390.0 354.115   7
   0   0  -4 14309.2 396.693   9
   0   0  -4 14283.2 331.081   7
   0   0  -4 13936.5 397.599   8
   0   0  -5 64.7220 56.0228   9
   0   0   5 41.5014 45.2907   8
   0   0  -5 1.20012 39.7287   7
   0   0   5 19.5633 37.6206   7
   0   0  -5 5.25775 43.7592   8
   0   0  -6 7085.01 346.552   9
   0   0   6 7292.14 363.516   8
   0   0  -6 6786.54 278.075   7
   0   0   6 7680.21 308.290   7
   0   0  -6 6576.60 347.674   8
   0   0   7 15.4951 48.1729   7
   0   0  -7-67.3777 68.9169   9
   0   0   7 1.49369 66.8153   8
   0   0  -7 25.8707 80.8785   8
   0   0  -7-26.5565 44.9556   7
   0   0  -8 78977.9 1088.75   7
   0   0   8 84724.2 1471.13   8
   0   0  -8 81734.6 1372.77   8
   0   0  -8 80046.2 1354.69   9
   0   0  -9 14.0392 62.1204   8
   0   0   9 117.959 77.2826   7
   0   0  -9 107.186 85.5148   9
   0   0  -9-19.7704 45.6276   7
   0   0 -10 3718.41 337.597   8
   0   0 -10 3747.50 269.405   7
   0   0 -10 3713.59 333.619   9
   0   0 -11 26.5011 117.212   9
   0   0 -11 27.2623 41.6753   7
   0   0 -11 78.5446 80.9327   8
   0   0 -12 33757.8 1069.74   9
   0   0 -12 31571.9 853.803   7
   0   0 -12 33342.7 1080.70   8
   0   0 -13-27.3250 63.1406   7
   0   0 -13 173.017 114.886   8
   0   0 -13 46.0012 83.5861   9
   0   0 -14 10753.0 658.044   9
   0   0 -14 10380.8 537.683   7
   0   0 -15 90.3079 80.9921   7
   0   0 -15 34.4053 89.3598   9
   0   0 -16 3330.01 332.007   7
   0   0 -16 3644.55 415.528   9
   0   0 -17 129.915 118.423   7
   0   0 -17 2.31060 137.100   9
   0   0 -18-70.3572 120.100   9
   0   0 -18 341.876 147.179   7
   0   0 -19-65.0836 124.705   9
   0   0 -19-75.9495 99.2830   7
   0   0 -20 2620.38 331.924   7
   0   0 -20 2693.05 427.754   9
   0   0 -21-100.603 153.624   9
   0   0 -21 20.9543 97.2926   7
   0   0 -22 3490.72 419.812   7
   0   0 -22 3577.88 529.207   9
   0   0 -23 84.1475 111.688   7
   0   0 -23 150.906 154.058   9
   0   0 -24 5035.24 510.943   7
   0   0 -24 5708.38 681.717   9
   0   0 -25 107.843 188.484   9
   0   0 -26 213.650 277.361   9
   0   0 -27 37.2085 222.467   9
   0   1  -2 771.062 75.1888   7
   0  -1   2 1287.69 88.9575  10
   0  -1  -2 1539.34 99.8017  10
   0  -1  -3 39740.7 486.073   7
   0  -1  -3 37593.7 569.063   8
   0   1  -3 40249.2 560.046   7
   0   1  -3 39441.0 577.135   9
   0   1   4 12340.5 318.986   7
   0  -1  -4 11577.3 291.609   7
   0   1  -4 11968.3 364.198   9
   0  -1  -4 11115.3 355.830   8
   0   1  -4 12751.5 343.637   7
   0   1  -5 66182.5 960.665   9
   0  -1   5 68996.1 884.284   7
   0  -1  -5 62829.8 955.706   8
   0   1   5 66704.7 831.885   7
   0   1  -5 64946.3 857.832   7
   0   1   5 65468.5 957.077   8
   0  -1   5 66972.1 992.981   8
   0  -1  -5 64115.9 772.300   7
   0   1  -6 6730.36 341.820   9
   0  -1  -6 6146.81 324.449   8
   0  -1   6 7630.86 316.949   7
   0   1   6 7153.53 348.886   8
   0  -1  -6 6256.09 264.340   7
   0   1   6 6544.47 290.740   7
   0  -1   6 7285.24 359.205   8
   0   1  -6 6842.57 301.665   7
   0   1  -7 130097. 1393.54   7
   0  -1  -7 125561. 1282.66   7
   0  -1  -7 122371. 1582.81   8
   0   1   7 138140. 1677.88   8
   0  -1   7 144320. 1507.55   7
   0   1   7 137561. 1422.88   7
   0  -1   7 139661. 1708.40   8
   0   1  -7 130578. 1620.53   9
   0   1  -8 54.2752 73.7930   7
   0  -1   8 70.0226 79.6021   7
   0   1  -8 51.2275 78.3408   9
   0   1   8-26.7589 44.8999   7
   0  -1  -8-40.3367 54.6114   8
   0  -1  -8 52.0071 39.3210   7
   0   1   8 79.7019 99.8716   8
   0   1  -9 222.941 85.9200   7
   0   1   9 193.474 79.7600   7
   0  -1  -9 47.3588 85.8721   8
   0   1  -9 53.2750 66.9152   9
   0  -1  -9 210.584 75.8625   7
   0  -1 -10 490.602 148.979   8
   0   1  10 628.042 132.935   7
   0   1 -10 644.652 153.089   9
   0   1 -10 421.496 110.577   7
   0  -1 -10 557.549 105.429   7
   0  -1 -11 14197.8 674.667   9
   0   1 -11 14377.0 686.938   9
   0   1 -11 13968.1 565.152   7
   0  -1 -11 14518.9 675.202   8
   0  -1 -11 14363.1 544.847   7
   0  -1 -12 299.403 117.088   9
   0   1 -12 268.638 117.254   9
   0  -1 -12 288.534 118.136   8
   0  -1 -12 357.654 87.4350   7
   0   1 -12 410.396 116.392   7
   0  -1 -13 5850.09 368.033   7
   0   1 -13 5725.15 469.975   9
   0  -1 -13 5783.88 461.525   9
   0   1 -13 5405.74 385.969   7
   0  -1 -13 5598.46 464.099   8
   0  -1 -14 269.670 73.0189   8
   0   1 -14 590.162 159.578   7
   0  -1 -14 375.681 130.885   9
   0  -1 -14 356.292 114.408   7
   0   1 -14 289.765 127.506   9
   0  -1 -15 6599.56 576.255   9
   0   1 -15 6243.94 453.207   7
   0  -1 -15 6757.92 555.624   8
   0  -1 -15 6584.82 429.107   7
   0   1 -15 6342.84 537.862   9
   0  -1 -16 101.666 98.3768   9
   0  -1 -16-20.7957 77.8093   7
   0   1 -16 52.7634 70.4273   7
   0  -1 -16 228.161 146.488   8
   0   1 -16 251.410 124.280   9
   0  -1 -17 192.025 143.987   9
   0  -1 -17 225.720 114.546   7
   0   1 -17 69.6387 82.7626   7
   0   1 -17 380.773 196.498   9
   0  -1 -17 38.9407 117.191   8
   0   1 -18 495.125 184.010   9
   0   1 -18 517.889 157.743   7
   0  -1 -18 778.171 234.385   8
   0  -1 -18 585.464 216.443   9
   0  -1 -18 634.999 165.261   7
   0   1 -19 725.679 248.765   9
   0  -1 -19 831.210 245.149   9
   0   1 -19 630.754 180.912   7
   0  -1 -19 935.164 202.770   7
   0   1 -20 556.632 158.683   7
   0  -1 -20 591.690 187.605   7
   0   1 -20 383.336 196.491   9
   0  -1 -20 353.679 157.196   9
   0   1 -21 3123.46 472.385   9
   0   1 -21 3109.08 399.131   7
   0  -1 -21 3388.87 499.731   9
   0  -1 -21 3487.10 386.897   7
   0   1 -22 988.032 306.343   9
   0  -1 -22 609.925 165.835   7
   0   1 -22 568.755 216.431   7
   0  -1 -22 824.351 286.993   9
   0   1 -23 371.190 197.329   9
   0  -1 -23 102.134 198.981   9
   0  -1 -23 137.272 164.742   7
   0   1 -23-61.8043 92.8479   7
   0   1 -24 904.324 278.386   9
   0  -1 -24 440.660 130.362   9
   0   1 -24 594.476 201.975   7
   0   1 -25 1147.49 276.167   7
   0   1 -25 850.919 299.129   9
   0  -1 -25 1281.06 325.574   9
   0   1 -26 362.804 296.142   9
   0  -1 -26 207.160 263.993   9
   0   1 -27 2154.91 441.526   9
   0  -1 -27 1655.12 419.866   9
   0  -2   0 281850. 1551.31  10
   0  -2   0 296939. 1519.58   6
   0  -2   1 478.456 66.1483   6
   0  -2  -1 555.682 73.3739   6
   0  -2  -1 454.079 75.7471  10
   0  -2   1 484.489 72.8312  10
   0  -2  -2 4917.39 240.597  10
   0   2  -2 5130.01 223.902   7
   0  -2   2 4991.34 220.685  10
   0  -2   3 1934.52 153.782  10
   0   2  -3 2013.75 147.725   7
   0  -2  -3 1671.78 152.732  10
   0   2  -3 1933.26 149.483   9
   0   2  -4 32144.6 645.469   9
   0  -2  -4 31288.3 670.404  10
   0  -2   4 31473.1 634.377  10
   0   2  -4 32880.7 638.653   7
   0   2  -5 2683.73 205.240   9
   0  -2  -5 2966.81 216.181   8
   0   2  -5 3136.28 208.900   7
   0  -2   5 2886.96 209.943  10
   0  -2  -5 2882.98 175.507   7
   0  -2   6 9904.82 416.868  10
   0   2  -6 10912.8 416.041   7
   0  -2  -6 10347.1 349.013   7
   0   2  -6 10661.4 435.825   9
   0  -2   6 10612.3 453.315   9
   0  -2  -6 10595.3 438.711   8
   0   2  -7 20748.0 604.622   7
   0   2  -7 20919.8 663.946   9
   0  -2  -7 19034.5 639.464   8
   0  -2  -7 18919.2 500.356   7
   0   2  -8 40139.8 965.407   9
   0  -2  -8 38636.6 974.870   8
   0   2  -8 39095.6 881.969   7
   0  -2  -8 39776.6 768.866   7
   0   2  -9 11111.6 485.475   7
   0  -2  -9 10263.6 417.087   7
   0   2  -9 11025.3 531.699   9
   0  -2  -9 9823.27 523.250   8
   0   2 -10 1955.12 245.170   9
   0  -2 -10 1668.43 223.752   8
   0  -2 -10 1828.76 197.027   7
   0   2 -10 2026.97 211.682   7
   0  -2 -11 3967.16 285.115   7
   0  -2 -11 3976.12 358.513   8
   0   2 -11 3977.45 311.071   7
   0   2 -11 4142.74 374.541   9
   0  -2 -12 22926.7 707.211   7
   0  -2 -12 22806.2 908.370   8
   0   2 -12 22104.0 878.564   9
   0   2 -12 21159.6 769.891   7
   0  -2 -13 2864.21 345.255   8
   0  -2 -13 1667.28 90.9167   3
   0  -2  13 1690.14 86.6301   3
   0   2 -13 2903.63 311.427   7
   0   2 -13 2736.03 330.898   9
   0  -2 -13 3006.38 266.126   7
   0  -2 -14 6998.69 538.029   8
   0   2 -14 6643.34 472.616   7
   0   2 -14 6545.12 529.867   9
   0  -2 -14 6884.21 554.503   9
   0  -2 -14 7210.98 429.557   7
   0  -2 -15 812.925 219.887   8
   0  -2 -15 331.940 97.4517   7
   0  -2 -15 553.259 211.079   9
   0   2 -15 759.725 233.776   9
   0   2 -15 524.379 147.676   7
   0   2 -16 204.152 126.709   7
   0  -2 -16 182.218 98.4622   7
   0  -2 -16 87.0258 116.853   8
   0   2 -16 116.984 147.350   9
   0  -2 -16 173.081 139.441   9
   0  -2 -17 2956.66 397.865   9
   0   2 -17 2607.73 389.049   9
   0  -2 -17 2604.10 291.693   7
   0  -2 -17 2703.17 387.694   8
   0   2 -17 2067.71 298.791   7
   0   2 -18 106.562 85.6596   7
   0  -2 -18 46.7604 127.375   9
   0  -2 -18 103.071 134.767   8
   0  -2 -18 407.401 156.972   7
   0   2 -18 404.450 203.284   9
   0  -2 -19 308.761 152.351   9
   0   2 -19 62.0003 136.951   9
   0  -2 -19 344.821 144.301   7
   0  -2 -19 290.170 151.572   8
   0   2 -19 91.6010 79.8943   7
   0  -2 -20 2733.58 431.648   8
   0   2 -20 2273.19 338.389   7
   0   2 -20 1803.81 364.846   9
   0  -2 -20 3145.51 367.018   7
   0  -2 -20 2939.75 439.130   9
   0   2 -21-75.8298 124.040   7
   0  -2 -21 45.9274 129.546   8
   0  -2 -21 148.591 104.945   7
   0   2 -21-221.211 202.537   9
   0  -2 -21-27.7123 125.564   9
   0  -2 -22 798.174 200.567   7
   0  -2 -22 431.791 209.332   9
   0   2 -22 593.995 210.304   9
   0   2 -22 556.867 191.190   7
   0  -2 -23 834.562 293.413   9
   0   2 -23 771.337 218.169   7
   0   2 -23 786.844 281.109   9
   0   2 -24 3081.86 446.286   7
   0   2 -24 2726.40 477.291   9
   0  -2 -24 3112.06 507.037   9
   0   2 -25 764.190 286.663   9
   0  -2 -25 587.532 263.646   9
   0   2 -25 183.872 160.891   7
   0   2 -26 225.404 181.269   7
   0   2 -26 19.6688 151.805   9
   0  -2  26 52.6465 152.360  10
   0  -2 -26 224.643 219.683   9
   0  -2  27 923.526 317.129  10
   0  -3   0 2.66891 36.6128   6
   0  -3   0 5.84168 39.0926  10
   0  -3   1 33001.1 631.101   6
   0  -3  -1 33810.4 650.493   6
   0  -3   1 36704.0 639.362   7
   0  -3  -1 33599.1 674.164  10
   0  -3  -2 210.797 82.7908  10
   0  -3  -2 68.6799 40.4382   6
   0  -3   2 95.3090 46.3422   6
   0  -3   2 90.8174 60.4195  10
   0   3  -3 1091.80 131.286   7
   0  -3  -3 1038.46 136.609  10
   0  -3   3 975.039 131.102  10
   0  -3   3 1234.72 138.445   9
   0   3  -4 90943.7 1183.87  10
   0  -3   4 95697.8 1239.68  10
   0   3  -4 94102.4 1203.62   7
   0  -3  -4 92503.5 1279.91  10
   0  -3   5 64384.2 1046.76   9
   0  -3   5 59610.2 1034.74  10
   0   3  -5 60075.1 1002.55  10
   0  -3  -5 58728.6 1073.23  10
   0   3  -5 60152.5 1026.13   9
   0   3  -5 58562.8 1000.15   7
   0  -3   6 4413.07 314.820  10
   0  -3  -6 4589.35 322.047   8
   0  -3  -6 4716.69 320.909  10
   0   3  -6 5027.50 314.354   9
   0   3  -6 4780.85 304.112   7
   0   3  -7 69362.3 1240.14   9
   0  -3   7 65144.2 1196.26  10
   0  -3  -7 67242.4 1234.82   8
   0   3  -7 67929.7 1183.27   7
   0  -3  -7 67144.9 1021.48   7
   0  -3   8 1045.93 148.764  10
   0   3  -8 1537.09 186.743   7
   0   3  -8 1456.04 189.964   9
   0  -3  -8 1209.40 143.329   7
   0  -3  -8 1487.15 209.435   8
   0  -3  -9 4429.48 277.968   7
   0   3  -9 4520.27 356.554   9
   0  -3   9 4310.32 349.917  10
   0  -3  -9 4719.47 366.775   8
   0   3  -9 4306.88 331.510   7
   0  -3 -10 81.0536 110.911   8
   0  -3 -10-64.9697 60.2105   7
   0   3 -10 97.5702 73.5391   7
   0   3 -10-31.7156 81.5905   9
   0  -3  10-16.0028 74.7359  10
   0  -3 -11 3745.98 354.067   8
   0  -3  11 3598.21 343.229  10
   0   3 -11 3517.51 324.419   7
   0  -3  11 1988.48 99.8478   4
   0   3 -11 3239.40 329.306   9
   0  -3 -11 3531.35 276.071   7
   0  -3  12 9218.73 572.737  10
   0  -3 -12 9490.85 593.150   8
   0  -3 -12 9673.80 469.409   7
   0   3 -12 9584.77 604.565   9
   0   3 -12 8664.31 526.492   7
   0  -3 -13 4452.69 328.843   7
   0   3 -13 4001.44 359.478   7
   0  -3  13 4200.90 400.526  10
   0   3 -13 4111.73 419.406   9
   0  -3 -13 4185.39 409.316   8
   0   3 -14 95.0533 95.8143   7
   0   3 -14-47.2074 131.997   9
   0  -3 -14 51.3775 94.0003   8
   0  -3  14-81.9900 124.403  10
   0  -3 -14 158.877 87.2108   7
   0  -3 -15 721.262 79.1939   3
   0  -3  15 787.590 81.1930   3
   0   3 -15 831.445 188.589   7
   0  -3  15 743.145 182.708  10
   0  -3 -15 964.341 248.152   8
   0  -3 -15 990.971 168.716   7
   0   3 -15 962.641 228.295   9
   0  -3 -16 4215.49 462.113   8
   0   3 -16 3843.22 462.254   9
   0  -3 -16 4793.28 369.183   7
   0   3 -16 4266.65 422.718   7
   0   3 -17 2485.13 341.367   7
   0   3 -17 2712.73 408.358   9
   0  -3 -17 3194.75 424.592   9
   0  -3 -17 3630.96 335.955   7
   0  -3 -17 3100.93 419.675   8
   0  -3 -18-77.3000 160.669   9
   0   3 -18 43.1134 101.133   7
   0  -3  18-198.015 150.691  10
   0   3 -18-293.991 208.099   9
   0  -3 -18 243.881 96.3447   7
   0  -3 -18 72.6372 173.198   8
   0   3 -19 7125.80 593.381   7
   0  -3 -19 8724.62 739.753   9
   0  -3  19 7409.97 669.201  10
   0  -3 -19 8885.88 551.317   7
   0   3 -19 7133.78 692.695   9
   0  -3 -19 7874.37 700.182   8
   0  -3 -20 753.585 244.400   8
   0   3 -20 648.623 202.423   7
   0  -3 -20 875.183 186.321   7
   0  -3 -20 825.433 263.610   9
   0  -3  20 497.100 233.886  10
   0   3 -20 616.423 195.551   9
   0   3 -21 1.05231 134.291   9
   0   3 -21 139.632 116.448   7
   0  -3 -21 219.775 128.199   7
   0  -3  21 9.92069 205.111  10
   0  -3 -21 38.2926 122.252   8
   0  -3 -21 54.2896 173.384   9
   0  -3 -22 256.384 147.226   9
   0  -3  22 158.606 138.615  10
   0  -3 -22 288.052 191.676   8
   0   3 -22-122.319 135.320   9
   0   3 -22 132.167 158.030   7
   0  -3 -23 412.301 252.027   9
   0   3 -23 213.310 137.176   7
   0   3 -23 124.977 164.946   9
   0  -3 -23-171.309 133.616   8
   0  -3  23 242.429 149.403  10
   0   3 -24 531.789 221.670   7
   0  -3  24 42.6462 140.488  10
   0   3 -24 637.793 295.248   9
   0  -3 -24 856.803 286.686   9
   0  -3 -24 738.137 253.206   8
   0  -3 -25 1192.27 346.153   9
   0  -3  25 678.943 255.298  10
   0   3 -25 893.353 352.308   9
   0   3 -25 594.673 237.515   7
   0  -3  26 99.5713 152.020  10
   0   3 -26 484.012 249.635   7
   0   3 -26 271.147 288.752   9
   0  -3 -26 305.150 211.817   9
   0  -3  27-1.69224 190.688  10
   0   3 -27 322.240 220.387   7
   0  -4   0 20169.5 531.279   7
   0  -4   0 20997.9 610.182  10
   0  -4  -1 1937.66 196.956  10
   0  -4   1 1811.97 182.023  10
   0  -4   1 2050.83 177.155   7
   0  -4  -2 3824.09 278.222  10
   0  -4   2 4266.98 290.726  10
   0  -4   2 4181.97 257.290   7
   0  -4  -3 4151.36 314.926  10
   0  -4   3 4444.22 291.615  10
   0  -4  -4 19527.8 661.536  10
   0  -4   4 20451.9 631.078  10
   0  -4   5 8795.97 429.947  10
   0   4  -5 8017.22 424.223   7
   0  -4  -5 8375.85 455.609  10
   0  -4  -6 1848.33 220.335  10
   0  -4   6 2034.63 227.706  10
   0   4  -6 1357.30 72.4681   4
   0   4  -6 1782.20 200.753   7
   0   4  -7 3146.14 279.431   7
   0  -4   7 3580.33 309.563  10
   0  -4  -7 2955.99 296.550  10
   0   4  -7 3328.47 298.896   9
   0  -4  -8 30728.5 921.682   8
   0   4  -8 28582.7 886.383   9
   0   4  -8 28353.5 857.490   7
   0  -4   8 30605.5 914.431  10
   0  -4   9 3946.12 347.146  10
   0  -4  -9 3841.52 356.197   8
   0   4  -9 3812.06 338.498   9
   0  -4  -9 3897.12 277.481   7
   0   4  -9 3730.91 327.022   7
   0  -4 -10 1492.67 233.550   8
   0   4 -10 1441.94 237.488   9
   0   4 -10 1137.12 196.009   7
   0  -4  10 1372.50 210.751  10
   0  -4 -10 1287.22 173.401   7
   0   4 -11 15659.8 753.565   9
   0  -4  11 16185.3 736.686  10
   0   4 -11 15118.4 695.552   7
   0  -4 -11 16431.3 773.984   8
   0  -4 -11 15527.3 576.679   7
   0  -4  12 22057.7 902.387  10
   0   4 -12 22469.4 937.120   9
   0   4 -12 20708.6 840.293   7
   0  -4 -12 21569.0 931.579   8
   0  -4 -12 21512.6 707.297   7
   0   4 -13 524.921 154.945   7
   0  -4  13 571.180 160.368  10
   0   4 -13 475.701 160.530   9
   0  -4 -13 604.138 153.937   8
   0  -4 -13 572.078 124.455   7
   0  -4  14 2727.68 326.619  10
   0  -4 -14 2534.02 334.029   8
   0  -4 -14 2472.37 271.432   7
   0   4 -14 2665.78 352.478   9
   0   4 -14 2404.37 310.357   7
   0   4 -15 120.668 103.931   9
   0  -4  15 38.4466 110.214  10
   0  -4 -15 190.589 123.356   8
   0  -4 -15 300.339 107.666   7
   0   4 -15 75.5446 116.298   7
   0  -4  16 1110.41 243.390  10
   0  -4 -16 1106.50 189.446   7
   0   4 -16 1031.91 226.815   7
   0  -4 -16 1284.56 267.794   8
   0   4 -16 960.881 284.334   9
   0   4 -17 7925.55 618.476   7
   0  -4 -17 9705.01 742.625   8
   0  -4 -17 9992.13 541.721   7
   0   4 -17 9811.65 754.640   9
   0  -4  17 9265.95 689.575  10
   0  -4 -18 1873.39 334.923   8
   0  -4  18 1835.20 347.055  10
   0   4 -18 1618.28 330.484   9
   0   4 -18 1609.77 291.244   7
   0  -4 -18 1993.92 246.017   7
   0  -4  19 3011.02 420.617  10
   0   4 -19 2676.69 414.804   9
   0  -4 -19 3563.44 345.832   7
   0   4 -19 2801.95 386.886   7
   0  -4 -19 3909.56 523.871   9
   0  -4 -19 2972.66 452.130   8
   0  -4 -20 497.902 238.956   9
   0  -4 -20 480.713 214.323   8
   0   4 -20 380.755 186.500   9
   0   4 -20 543.582 215.915   7
   0  -4  20 432.241 146.409  10
   0   4 -21 317.019 180.060   7
   0  -4 -21 58.8289 176.813   9
   0   4 -21 273.753 173.378   9
   0  -4 -21-195.752 132.106   8
   0  -4  21 9.40976 143.657  10
   0   4 -22-70.5040 158.969   9
   0  -4 -22 100.451 245.893   9
   0   4 -22 105.710 132.849   7
   0  -4  22-193.648 222.467  10
   0  -4 -22 136.184 130.842   8
   0  -4 -23 514.349 297.687   9
   0  -4  23 407.300 186.948  10
   0  -4 -23 199.537 195.150   8
   0   4 -23 631.754 258.693   7
   0   4 -23 858.703 340.966   9
   0  -4 -24 563.142 293.180   9
   0  -4 -24 865.246 294.547   8
   0   4 -24 559.636 245.906   7
   0  -4  24 987.314 311.839  10
   0   4 -24 643.982 295.981   9
   0  -4 -25 5432.96 676.841   8
   0  -4 -25 5222.03 708.014   9
   0   4 -25 4561.06 589.100   7
   0   4 -25 4577.96 674.727   9
   0  -4  25 4817.72 655.891  10
   0   4 -26 630.216 283.943   7
   0  -4 -26 830.567 334.584   8
   0  -4  26 329.118 192.538  10
   0   4 -26 381.993 271.555   9
   0   4 -27 385.642 239.713   7
   0  -5   0 6.42713 57.2319  10
   0  -5  -1 18346.3 648.726  10
   0  -5   1 17717.1 642.762  10
   0  -5   2 5013.23 342.557  10
   0  -5  -2 4778.88 339.604  10
   0  -5  -3 3772.60 319.144  10
   0  -5   3 4032.96 314.425  10
   0  -5  -4 42761.2 1064.96  10
   0  -5   4 41808.7 1002.31  10
   0  -5   5 30604.8 884.252  10
   0  -5  -5 34042.9 962.299  10
   0  -5  -6 5849.36 427.230  10
   0  -5   6 5850.22 399.973  10
   0  -5   7 32522.3 955.673  10
   0  -5  -7 33508.6 1030.57  10
   0  -5  -8 677.513 176.281  10
   0  -5   8 672.299 178.469  10
   0   5   8 199.278 94.7497   6
   0   5  -8 478.785 136.660   7
   0  -5   9 1163.03 219.177  10
   0  -5  -9 1428.48 229.305   8
   0   5  -9 1612.68 243.972   9
   0   5   9 1573.47 240.714   6
   0   5  -9 1408.26 217.311   7
   0  -5 -10 225.046 113.083   8
   0  -5 -10 94.6181 63.5175   7
   0   5 -10 67.9946 102.294   9
   0   5 -10 153.871 106.653   7
   0  -5  10 121.113 106.486  10
   0   5 -11 5226.07 433.649   7
   0   5 -11 5521.85 462.640   9
   0  -5  11 6084.46 467.911  10
   0  -5 -11 5549.05 467.861   8
   0  -5 -11 5475.36 361.082   7
   0  -5 -12 16075.4 828.950   8
   0   5 -12 13697.0 732.223   7
   0   5 -12 14635.5 780.996   9
   0  -5  12 15922.9 822.766  10
   0  -5 -12 14606.1 598.813   7
   0   5 -13 1875.70 281.043   7
   0  -5  13 2069.32 303.494  10
   0  -5 -13 2139.43 310.460   8
   0  -5 -13 1749.62 217.921   7
   0   5 -13 1833.57 316.143   9
   0  -5 -14 203.033 92.2763   7
   0  -5 -14-19.0949 84.2226   8
   0   5 -14 283.057 138.446   7
   0  -5  14 126.871 142.866  10
   0   5 -14 137.429 95.8457   9
   0  -5 -15 5742.17 408.351   7
   0   5 -15 5063.59 478.306   7
   0  -5  15 6118.33 555.608  10
   0  -5 -15 5956.88 551.877   8
   0   5 -15 5722.89 575.204   9
   0  -5  16 5650.63 553.886  10
   0  -5 -16 5991.27 577.886   8
   0  -5 -16 6170.26 424.879   7
   0   5 -16 5497.27 563.258   9
   0   5 -16 5117.39 500.901   7
   0  -5 -17 200.536 110.795   7
   0  -5  17 48.7637 114.610  10
   0   5 -17 41.8611 91.4628   7
   0  -5 -17-34.1795 126.656   8
   0   5 -17-16.5511 106.688   9
   0  -5  18-15.9500 127.695  10
   0   5 -18 124.397 116.343   7
   0  -5 -18 19.3308 78.4799   7
   0   5 -18-108.466 159.087   9
   0  -5 -18 139.675 136.280   8
   0  -5  19 3307.17 482.608  10
   0   5 -19 2011.19 353.579   7
   0  -5 -19 2681.30 438.483   8
   0   5 -19 2807.86 463.259   9
   0  -5  20 1535.22 336.441  10
   0  -5 -20 1212.12 313.210   8
   0  -5 -20 2055.30 423.825   9
   0   5 -20 1314.11 320.546   9
   0   5 -20 1293.00 298.968   7
   0  -5  21-243.520 214.691  10
   0   5 -21 24.2385 109.818   7
   0   5 -21-231.015 192.599   9
   0  -5 -21 115.907 171.447   9
   0  -5 -21 190.503 152.645   8
   0  -5 -22 61.3375 198.880   8
   0   5 -22 214.734 199.579   9
   0  -5  22-273.294 228.227  10
   0   5 -22 40.3127 174.943   7
   0  -5 -22-100.304 150.049   9
   0   5 -23 2.72197 121.452   7
   0  -5 -23 181.278 162.002   9
   0  -5  23-11.2942 165.573  10
   0   5 -23 51.1486 231.071   9
   0  -5 -23 331.886 212.686   8
   0   5 -24 3861.15 550.170   7
   0   5 -24 4158.30 633.431   9
   0  -5  24 4148.46 592.392  10
   0  -5 -24 3611.92 552.277   8
   0  -5 -24 4623.63 679.863   9
   0  -5  25 822.520 378.517  10
   0  -5 -25 1451.45 411.771   9
   0  -5 -25 622.300 270.127   8
   0   5 -25 929.562 325.346   9
   0   5 -25 849.680 301.687   7
   0  -5  26 175.529 161.801  10
   0  -5 -26 157.137 162.677   8
   0   6   0 64.5961 84.0903   6
   0  -6   0 13769.4 616.095  10
   0  -6  -1 5771.69 407.338  10
   0  -6   1 5530.69 399.412  10
   0  -6  -2 4493.82 378.850  10
   0  -6   2 5173.69 390.648  10
   0  -6   3 27322.6 888.470  10
   0  -6  -3 30100.7 955.118  10
   0  -6   4 2664.51 296.582  10
   0  -6  -4 2382.03 299.841  10
   0  -6   5 7723.06 486.327  10
   0  -6  -5 8381.65 518.403  10
   0   6   6 2059.25 258.079   6
   0  -6  -6 2095.11 277.845  10
   0  -6   6 2541.09 287.517  10
   0  -6   7 112.838 31.9117   5
   0  -6   7 323.226 113.210  10
   0  -6  -7 138.201 100.680  10
   0  -6  -8 7856.01 552.730  10
   0  -6   8 6978.36 490.679  10
   0   6   8 6819.36 504.838   6
   0  -6   9 2655.98 332.001  10
   0  -6  -9 2674.94 340.812  10
   0  -6  -9 2722.25 336.841   8
   0   6   9 2816.46 333.882   6
   0  -6  10 8396.62 567.211  10
   0   6  10 8671.87 584.549   6
   0  -6 -10 8633.14 592.750   8
   0   6 -10 7452.57 537.339   7
   0   6 -11 8720.54 603.021   7
   0  -6 -11 9188.77 498.156   7
   0   6  11 11513.0 697.298   6
   0  -6  11 11638.7 680.529  10
   0  -6 -11 10993.4 686.087   8
   0   6 -12 6760.10 545.010   7
   0  -6 -12 6806.82 430.738   7
   0  -6  12 7980.47 618.276  10
   0  -6 -12 7930.48 607.898   8
   0   6 -12 7740.46 597.015   9
   0   6  12 7857.93 602.322   6
   0   6 -13 1341.28 263.225   7
   0  -6 -13 1558.00 302.258   8
   0  -6  13 1849.17 309.580  10
   0   6  13 1586.14 275.136   6
   0   6 -13 1153.65 248.400   9
   0  -6 -13 1466.33 210.332   7
   0  -6 -14 244.504 135.854   8
   0  -6 -14 138.343 83.0304   7
   0   6 -14-152.377 120.488   7
   0  -6  14 278.303 196.909  10
   0   6 -14 226.490 152.175   9
   0  -6 -15 1422.87 218.640   7
   0  -6 -15 1329.30 288.357   8
   0   6 -15 1278.42 250.484   7
   0  -6  15 1622.96 329.470  10
   0   6 -15 1577.51 317.264   9
   0  -6  16 532.955 206.019  10
   0  -6 -16 261.073 127.053   7
   0  -6 -16 141.230 116.676   8
   0   6 -16 504.256 220.529   9
   0   6 -16 129.782 128.402   7
   0   6 -17 4569.47 507.447   7
   0  -6  17 6274.23 606.950  10
   0  -6 -17 5535.93 575.517   8
   0   6 -17 5305.24 595.286   9
   0   6 -18 454.164 153.124   9
   0  -6 -18 633.781 191.381   8
   0   6 -18 374.296 183.780   7
   0  -6  18 848.029 288.080  10
   0  -6  19 3089.32 455.785  10
   0   6 -19 2898.70 463.858   9
   0   6 -19 2250.83 378.299   7
   0  -6 -19 2567.53 434.013   8
   0   6 -20 162.558 183.330   9
   0   6 -20 188.467 183.628   7
   0  -6  20 388.157 240.558  10
   0  -6 -20 224.153 195.405   8
   0   6 -21 42.1970 166.456   7
   0   6 -21-95.4417 168.956   9
   0  -6  21 57.1574 156.266  10
   0  -6 -21-150.388 215.577   8
   0   6 -22 774.939 310.512   9
   0  -6  22 92.4628 206.778  10
   0  -6 -22 377.879 226.634   9
   0  -6 -22 386.773 176.609   8
   0   6 -22 1.94671 154.151   7
   0  -6 -23 441.693 261.824   8
   0  -6  23 359.320 220.953  10
   0   6 -23-3.00787 178.539   9
   0  -6 -23 894.610 299.266   9
   0  -6 -24 354.957 246.856   9
   0   6 -24-110.240 167.112   9
   0  -6  24 646.701 271.023  10
   0  -6 -24 350.898 196.872   8
   0  -6  25 3518.18 577.488  10
   0  -6 -25 2699.30 492.557   8
   0   6 -25 2578.52 481.829   9
   0  -7   0-53.2524 102.365  10
   0   7   0 135.938 88.7470   6
   0  -7   1 4513.77 391.754  10
   0  -7  -1 4409.76 386.440  10
   0   7   1 4318.88 366.513   6
   0  -7  -2 1818.49 254.165  10
   0  -7   2 1386.68 218.761  10
   0   7   2 1747.05 253.309   6
   0  -7  -3 8944.82 576.649  10
   0  -7   3 9027.08 560.632  10
   0   7   3 8234.93 525.604   6
   0   7   4 14923.0 694.136   6
   0  -7   4 15256.7 721.929  10
   0  -7  -4 16354.5 780.612  10
   0   7   5 15921.3 756.710   6
   0  -7   5 16320.6 770.295  10
   0  -7  -5 17120.7 816.329  10
   0  -7  -6 584.702 166.859  10
   0   7   6 500.515 173.183   6
   0  -7   6 363.099 145.709  10
   0   7   7 6195.22 494.394   6
   0  -7   7 5091.43 232.081   5
   0  -7   7 6683.50 512.848  10
   0  -7  -7 6599.10 526.180  10
   0   7  -8 6525.55 227.242   4
   0  -7  -8 7622.00 576.814  10
   0  -7   8 7751.59 543.790  10
   0   7   8 7232.94 562.048   6
   0  -7   9 29.5513 117.798  10
   0   7   9-65.3834 124.784   6
   0  -7  -9-81.7743 167.650  10
   0  -7 -10 598.176 176.715  10
   0  -7  10 314.602 140.312  10
   0   7  10 590.326 162.638   6
   0  -7 -10 580.014 194.964   8
   0  -7  11 339.616 168.217  10
   0  -7 -11 457.043 181.476   8
   0   7  11 167.976 122.115   6
   0  -7 -12 10451.9 737.004   8
   0   7  12 10885.5 734.359   6
   0  -7  12 10237.4 717.968  10
   0  -7 -12 8151.37 503.442   7
   0  -7 -13 569.656 192.518   8
   0   7  13 1031.43 277.924   6
   0  -7 -13 651.990 162.362   7
   0  -7  13 1185.46 288.735  10
   0  -7  14 190.398 142.671  10
   0  -7 -14 202.124 90.1121   7
   0   7  14 73.3031 128.625   6
   0  -7 -14 435.227 182.888   8
   0  -7 -15 249.473 106.685   7
   0  -7 -15 428.658 184.519   8
   0  -7  15 649.326 231.156  10
   0   7  15 367.591 149.018   6
   0  -7  16 5316.69 575.527  10
   0  -7 -16 4284.34 533.505   8
   0   7  16 4824.93 572.532   6
   0  -7  17-62.5410 198.681  10
   0   7  17-170.019 244.491   6
   0   7 -17 22.9133 199.688   9
   0  -7 -17 48.8830 141.462   8
   0  -7 -18-59.3480 175.991   8
   0   7  18 173.993 199.215   6
   0  -7  18 331.940 238.200  10
   0   7 -18 352.011 189.695   9
   0  -7  19 649.070 301.045  10
   0   7  19 89.5857 243.024   6
   0   7 -19 305.417 234.745   9
   0  -7 -19-46.1460 155.996   8
   0  -7 -20 3110.13 517.753   8
   0   7  20 3439.39 547.670   6
   0  -7  20 3471.54 516.464  10
   0   7 -20 2729.66 504.536   9
   0  -7 -21-122.764 188.403   8
   0   7 -21 66.4584 202.523   9
   0  -7  21 170.995 180.580  10
   0  -7  22 367.180 206.910  10
   0   7  22-5.06232 205.567   6
   0  -7 -22 115.255 185.171   8
   0   7 -22-1.31377 183.165   9
   0  -7 -23 589.959 234.942   8
   0   7 -23 991.001 355.506   9
   0  -7 -23 1164.99 369.989   9
   0   7  23 1010.82 422.312   6
   0  -7  23 888.953 364.933  10
   0   7 -24 3053.78 558.554   9
   0  -7 -24 4372.49 658.782   8
   0  -7  24 4982.52 688.621  10
   0  -8   0 15390.2 775.518  10
   0  -8   1 743.511 167.927  10
   0  -8  -1 883.378 199.385  10
   0   8   1 725.258 182.569   6
   0  -8  -2 12976.0 727.532  10
   0  -8   2 12539.9 708.608  10
   0   8   2 12317.2 666.225   6
   0  -8  -3 7049.74 530.220  10
   0  -8   3 6554.35 516.072  10
   0   8   3 5979.48 482.720   6
   0  -8   4 3893.10 417.615  10
   0   8   4 3308.00 330.923   6
   0  -8  -4 3514.71 417.170  10
   0   8   5 13783.3 738.940   6
   0  -8   5 16352.7 824.727  10
   0  -8  -5 16569.3 847.966  10
   0   8   6 4415.54 424.803   6
   0  -8   6 5202.08 482.929  10
   0  -8  -6 4759.72 499.188  10
   0  -8  -7 1796.78 312.569  10
   0   8   7 1869.41 295.488   6
   0  -8   7 2009.64 318.581  10
   0   8   8 582.706 204.620   6
   0  -8   8 442.692 205.603  10
   0   8  -8 170.889 51.1427   1
   0  -8  -8 379.987 154.533  10
   0  -8  -9 120.509 98.7161  10
   0  -8   9-38.1193 143.395  10
   0   8   9 250.576 169.789   6
   0  -8  10 4099.45 439.890  10
   0   8  10 4255.81 465.672   6
   0  -8 -10 4135.71 480.293  10
   0   8  11 311.694 134.371   6
   0  -8  11 644.824 214.062  10
   0  -8 -11 174.150 134.460   8
   0  -8 -12 1026.88 266.405   8
   0  -8 -12 855.180 167.533   7
   0   8  12 855.807 257.429   6
   0  -8  12 797.200 244.017  10
   0  -8 -13 3092.28 442.798   8
   0  -8  13 3237.94 442.372  10
   0  -8 -13 2243.70 283.487   7
   0   8  13 3158.51 445.557   6
   0  -8 -14 864.479 268.500   8
   0   8  14 901.085 233.576   6
   0  -8  14 1163.44 289.933  10
   0   8  15 1802.20 362.310   6
   0  -8  15 1205.95 282.968  10
   0  -8 -15 1929.61 358.671   8
   0  -8 -16 4049.64 533.256   8
   0  -8  16 3891.57 522.579  10
   0   8  16 4384.60 593.516   6
   0  -8  17 2377.46 413.149  10
   0   8  17 2767.88 457.704   6
   0  -8 -17 2460.00 441.377   8
   0  -8  18 731.338 257.882  10
   0  -8 -18 330.260 181.893   8
   0   8  18 422.752 231.119   6
   0  -8 -19 1065.48 303.153   8
   0  -8  19 1302.63 336.118  10
   0   8  19 1403.97 408.097   6
   0   8  20 2384.98 485.360   6
   0  -8 -20 1940.05 396.986   8
   0  -8  20 2507.34 420.820  10
   0  -8  21 915.477 235.284  10
   0  -8 -21 625.223 286.062   8
   0   8  22 418.953 331.487   6
   0  -8 -22 184.794 181.029   8
   0  -8  22 311.825 229.765  10
   0  -8 -23 701.238 359.493   8
   0  -8  23 523.438 325.522  10
   0  -9   0-34.1374 106.728  10
   0  -9   1-155.273 116.704  10
   0  -9  -1-43.3447 107.637  10
   0  -9  -2 212.356 141.890  10
   0  -9   2 74.0085 102.571  10
   0   9   2 15.0373 118.492   6
   0   9   3 5404.37 498.200   6
   0  -9  -3 6691.88 577.723  10
   0  -9   3 5657.24 534.900  10
   0  -9   4 18618.3 951.807  10
   0   9   4 16159.3 854.935   6
   0  -9  -4 19119.4 983.823  10
   0  -9   5 2158.32 339.123  10
   0  -9  -5 1798.49 330.522  10
   0   9   5 1966.10 313.933   6
   0  -9  -6 62.4625 100.171  10
   0   9   6 158.535 148.825   6
   0  -9   6-102.041 116.145  10
   0  -9   7 2350.68 362.385  10
   0  -9  -7 2068.64 350.516  10
   0   9   7 2226.32 352.969   6
   0  -9   8 1296.28 283.598  10
   0  -9  -8 1222.21 292.836  10
   0   9   8 1315.28 287.456   6
   0   9   9 7251.08 619.225   6
   0  -9   9 8556.06 680.012  10
   0  -9  -9 8089.03 689.763  10
   0  -9 -10 490.626 185.210  10
   0   9  10 660.286 220.352   6
   0  -9  10 846.121 285.094  10
   0   9  11 917.320 261.553   6
   0  -9 -11 1290.15 340.997  10
   0  -9 -11 891.987 278.120   8
   0  -9  11 1039.85 280.557  10
   0   9  12 10696.8 829.208   6
   0  -9  12 10848.9 810.124  10
   0  -9 -12 10872.9 809.068   8
   0   9  13 1662.97 366.153   6
   0  -9 -13 1706.82 341.808   8
   0  -9  13 1789.21 322.218  10
   0  -9  14 109.574 133.816  10
   0   9  14 57.0914 191.988   6
   0  -9 -14-173.311 115.918   8
   0  -9 -15 230.754 175.967   8
   0  -9  15-190.061 189.931  10
   0   9  15-36.8617 153.554   6
   0  -9  16 1903.54 346.994  10
   0   9  16 1942.70 417.976   6
   0  -9 -16 1917.85 380.095   8
   0  -9 -17-141.473 168.332   8
   0   9  17 455.639 268.038   6
   0  -9  17 224.150 163.727  10
   0   9  18 2399.80 446.618   6
   0  -9 -18 2198.69 443.191   8
   0  -9  18 2226.90 447.784  10
   0   9  19 65.1389 184.826   6
   0  -9 -19 340.421 236.156   8
   0  -9  19-107.157 165.658  10
   0   9  20 2703.52 532.954   6
   0  -9  20 2431.63 455.084  10
   0  -9 -20 1566.84 388.965   8
   0  -9 -21-283.643 254.647   8
   0  -9  21-22.9348 228.058  10
   0  -9 -22-46.9497 232.101   8
   0  -9  22 207.412 160.886  10
   0 -10   0 4203.87 484.349  10
   0 -10   1 1098.82 215.642  10
   0 -10  -1 635.265 194.879  10
   0 -10   2 7679.52 667.276  10
   0  10   2 7704.00 622.859   6
   0 -10  -2 8057.30 705.096  10
   0 -10  -3 4631.27 531.229  10
   0  10   3 3691.81 438.818   6
   0 -10   3 3889.35 466.718  10
   0  10   4 3257.60 406.674   6
   0 -10  -4 3804.45 474.966  10
   0 -10   4 3370.35 431.409  10
   0 -10   5 7796.55 670.140  10
   0  10   5 5772.68 560.814   6
   0 -10  -5 7513.10 656.323  10
   0  10   6-80.2552 144.961   6
   0 -10  -6 268.549 175.733  10
   0 -10   6 102.774 137.909  10
   0  10   7 237.799 144.605   6
   0 -10   7 332.874 213.091  10
   0 -10  -7 577.154 220.864  10
   0 -10  -8-140.853 195.477  10
   0  10   8 182.263 119.952   6
   0 -10   8 250.757 172.060  10
   0 -10  -9 3546.09 503.292  10
   0  10   9 3254.06 466.294   6
   0 -10   9 3185.91 455.180  10
   0  10  10 2661.68 426.846   6
   0 -10 -10 3176.85 482.712  10
   0 -10  10 2443.08 397.430  10
   0 -10 -11 3877.17 511.255  10
   0 -10  11 3614.10 511.385  10
   0 -10 -11 3929.31 518.317   8
   0  10  11 3263.49 467.222   6
   0 -10 -12 144.097 130.061   8
   0 -10  12 58.7430 165.938  10
   0  10  12 425.787 227.620   6
   0 -10  13 962.526 260.875  10
   0  10  13 867.340 261.601   6
   0 -10 -13 907.561 331.291   8
   0 -10 -14 1683.69 375.702   8
   0 -10  14 1623.55 330.607  10
   0  10  14 1758.77 395.044   6
   0  10  15 153.104 165.789   6
   0 -10 -15 47.4972 179.739   8
   0 -10  15 50.7298 170.200  10
   0 -10 -16 1538.08 383.007   8
   0  10  16 1636.96 422.217   6
   0 -10  16 1313.87 349.156  10
   0 -10 -17 2851.52 513.867   8
   0  10  17 3921.77 607.012   6
   0 -10  17 3856.24 549.243  10
   0 -10  18 351.659 240.406  10
   0  10  18 557.076 382.870   6
   0 -10 -18-177.145 183.081   8
   0  10  19 2523.73 507.138   6
   0 -10  19 2045.09 413.691  10
   0 -10 -19 2015.28 442.621   8
   0 -10  20 500.550 236.881  10
   0 -10 -20 553.719 237.524   8
   0 -11   0 58.9255 145.023  10
   0 -11  -1 2593.97 429.572  10
   0 -11   1 1874.64 359.907  10
   0 -11  -2 2002.83 362.799  10
   0 -11   2 1632.57 322.080  10
   0  11   3 5325.20 560.590   6
   0 -11   3 6751.77 647.257  10
   0 -11  -3 7407.06 704.779  10
   0 -11  -4 8897.38 774.355  10
   0 -11   4 8786.04 763.012  10
   0  11   4 7998.17 687.304   6
   0 -11  -5 1231.44 301.098  10
   0  11   5 1494.49 316.524   6
   0 -11   5 1286.16 328.678  10
   0 -11   6 338.543 175.590  10
   0  11   6 977.547 278.515   6
   0 -11  -6 562.204 234.169  10
   0 -11  -7 2254.08 395.590  10
   0 -11   7 2345.17 412.678  10
   0  11   7 1968.80 360.685   6
   0 -11   8 2324.83 429.680  10
   0  11   8 2856.00 437.264   6
   0 -11  -8 3230.61 483.288  10
   0  11   9 8956.18 765.952   6
   0 -11   9 10652.4 877.842  10
   0 -11  -9 10215.7 865.070  10
   0 -11 -10 490.571 218.580  10
   0 -11  10 813.485 290.603  10
   0  11  10 199.495 238.348   6
   0  11  11 1242.59 312.795   6
   0 -11 -11 1347.39 351.826  10
   0 -11 -11 1639.50 363.946   8
   0 -11  11 1802.77 412.185  10
   0  11  12 5421.72 636.152   6
   0 -11 -12 5719.49 674.936   8
   0 -11  12 5881.05 666.607  10
   0 -11  13 484.005 237.608  10
   0  11  13 919.644 328.990   6
   0 -11 -13 939.390 296.763   8
   0 -11 -14 475.929 220.848   8
   0 -11  14 681.693 287.906  10
   0  11  14 553.632 224.486   6
   0  11  15-293.530 214.191   6
   0 -11 -15 259.564 245.489   8
   0 -11  15 469.457 328.283  10
   0 -11  16 1314.34 379.040  10
   0  11  16 1126.90 418.122   6
   0 -11 -16 839.737 324.308   8
   0  11  17 677.967 330.451   6
   0 -11 -17 344.158 192.692   8
   0 -11  17 50.4467 153.971  10
   0 -11 -18 484.729 263.713   8
   0 -11  18 86.3438 161.748  10
   0 -12   0 339.174 209.408  10
   0 -12   1-154.666 139.157  10
   0 -12  -1-57.0924 190.571  10
   0 -12   2 5386.88 615.305  10
   0 -12  -2 6151.23 669.088  10
   0 -12  -3 2081.83 428.262  10
   0 -12   3 1901.76 410.120  10
   0 -12  -4 716.505 318.297  10
   0 -12   4 1008.98 262.469  10
   0 -12  -5 1546.22 376.747  10
   0  12   5 1611.13 386.924   6
   0 -12   5 1207.86 340.693  10
   0 -12   6 176.239 170.134  10
   0  12   6 123.566 181.188   6
   0 -12  -6 143.800 192.652  10
   0  12   7 2085.37 389.209   6
   0 -12  -7 2766.40 477.643  10
   0 -12   7 2864.64 471.553  10
   0  12   8 1717.44 387.648   6
   0 -12  -8 1903.81 416.616  10
   0 -12   8 2012.22 424.885  10
   0  12   9 2446.69 466.549   6
   0 -12  -9 3495.51 541.155  10
   0 -12   9 2355.14 444.361  10
   0 -12  10 3150.16 515.423  10
   0  12  10 3046.66 535.897   6
   0 -12 -10 2920.87 523.228  10
   0 -12  11 2659.20 491.368  10
   0 -12 -11 2600.21 480.629   8
   0  12  11 2858.23 514.796   6
   0 -12 -11 4190.45 548.568  10
   0 -12 -12 225.851 197.273   8
   0  12  12-232.250 211.756   6
   0 -12  12 163.249 216.534  10
   0  12  13 438.534 292.732   6
   0 -12 -13 340.802 203.050   8
   0 -12  13 637.280 273.395  10
   0 -12  14 811.206 314.902  10
   0 -12 -14 881.726 320.508   8
   0  12  14 1181.60 390.901   6
   0 -12 -15 102.872 224.421   8
   0 -12  15 408.272 244.527  10
   0 -13   0 361.656 218.080  10
   0 -13   1 2674.20 522.896  10
   0 -13  -1 3671.96 541.507  10
   0 -13  -2 503.418 250.243  10
   0 -13   2 726.092 323.301  10
   0 -13  -3 613.021 271.711  10
   0 -13   3 1048.03 312.814  10
   0 -13   4 2406.85 472.060  10
   0 -13  -4 2299.58 434.718  10
   0 -13   5 604.809 255.503  10
   0 -13  -5 934.880 322.761  10
   0 -13  -6 462.716 201.756  10
   0 -13   6 414.181 307.900  10
   0  13   6 786.156 346.891   6
   0 -13  -7 216.719 234.557  10
   0 -13   7-52.8570 160.392  10
   0  13   7 314.411 262.570   6
   0 -13   8 86.4018 228.601  10
   0  13   8 283.753 250.991   6
   0 -13  -8 137.670 257.193  10
   0 -13  -9 3931.53 607.392  10
   0 -13   9 3995.93 635.665  10
   0  13   9 2777.56 505.679   6
   0  13  10 561.040 302.243   6
   0 -13  10 993.328 345.444  10
   0 -13 -10 544.634 352.476  10
   0 -13  11 423.591 265.351  10
   0 -13 -11 213.544 194.920  10
   0 -13 -11 578.032 292.174   8
   0 -13  12 1886.30 448.061  10
   0 -14   0 483.506 286.667  10
   0 -14  -1 21.3637 181.495  10
   0 -14   1 116.203 213.936  10
   0 -14  -2 3839.28 610.577  10
   0 -14   2 4076.08 615.029  10
   0 -14  -3 856.809 354.603  10
   0 -14   3 1233.86 407.616  10
   0 -14   4 620.892 315.834  10
   0 -14  -4 443.075 341.917  10
   0 -14  -5-55.8035 220.564  10
   0 -14   5 536.995 348.085  10
   0 -14   6 232.692 238.883  10
   1   0 -27 250.932 309.204   9
   1   0 -26 361.159 261.852   9
   1   0 -25 407.227 266.933   9
   1   0 -25-58.1149 119.791   7
   1   0 -24 4056.78 490.832   7
   1   0 -24 4446.31 603.665   9
   1   0 -23-42.3069 138.108   7
   1   0 -23 64.7424 150.696   9
   1   0 -22 3935.53 551.167   9
   1   0 -22 3882.92 435.173   7
   1   0 -21 142.463 158.565   9
   1   0 -21-108.764 106.400   7
   1   0 -20 6163.98 598.642   9
   1   0 -20 7012.39 574.407   7
   1   0 -19 158.479 108.628   7
   1   0 -19 48.6125 140.687   9
   1   0 -18 934.135 231.454   9
   1   0 -18 1184.20 215.675   7
   1   0 -17 193.659 173.578   9
   1   0 -17 21.2990 70.1039   7
   1   0 -16 91334.8 2044.64   9
   1   0 -16 87573.3 1732.22   7
   1   0 -15 134.135 103.013   7
   1   0 -15-2.39312 80.3597   9
   1   0 -14 1090.59 221.409   9
   1   0 -14 856.319 163.224   7
   1   0 -13-44.7512 52.3179   7
   1   0 -13 44.0790 93.4571   9
   1   0 -12 8321.86 527.014   9
   1   0 -12 8149.43 512.293   8
   1   0 -12 8574.11 463.735   7
   1   0 -11 80.8049 71.2492   9
   1   0 -11-73.8726 68.9805   7
   1   0 -11 77.3279 75.7546   8
   1   0 -10 1392.50 210.731   8
   1   0 -10 1586.51 221.809   9
   1   0 -10 1308.47 170.728   7
   1   0  -9 9.73901 67.9320   9
   1   0  -9 32.9810 80.5517   8
   1   0  -9-2.74744 66.1289   7
  -1   0   9 27.7518 64.8737   8
   1   0  -8 75885.5 1244.27   8
   1   0  -8 75265.4 1285.19   9
  -1   0   8 83580.2 1321.18   8
   1   0  -8 81277.0 1202.89   7
   1   0  -7 32.3765 51.1811   7
   1   0  -7 44.5699 79.9175   8
   1   0  -7 64.6704 62.9988   9
  -1   0   7 23.1854 40.9632   8
  -1   0   7 10.3177 44.5572   7
   1   0  -6 49351.4 875.226   9
   1   0  -6 51232.7 834.281   7
  -1   0   6 51806.6 886.525   8
   1   0  -6 48331.1 838.207   8
  -1   0   5 51.0330 38.5075   7
  -1   0   5 104.680 68.0278   8
   1   0  -5 47.6762 40.2793   8
   1   0  -5 46.8733 44.7246   7
   1   0  -4 1440.87 111.701   8
   1   0  -4 1468.26 118.677   7
  -1   0   4 1620.30 120.816   8
   1   0  -3-13.8008 23.5309   3
  -1   0   3-5.71023 24.6318   8
   1   0  -3-41.2851 22.6118   8
   1   0  -3 73.7332 42.5430   7
   1   0   2 30983.0 366.944   3
  -1   0  -2 20086.9 240.024   7
   1   0   2 33092.1 309.769   7
  -1   0  -2 13123.3 246.295   2
   1   0   2 31767.3 383.279   2
  -1   0  -3-1.69254 18.8578   7
  -1   0  -3-25.3590 41.4628   8
   1   0   3-15.8943 24.3046   3
  -1   0  -3-4.65736 22.8085   2
  -1   0  -3 43.3730 35.6444   9
   1   0   3 35.6882 28.1660   2
   1   0   3 34.3161 21.5019   7
  -1   0  -4 6345.26 308.585   8
  -1   0  -4 6572.57 281.429   9
   1   0   4 6053.73 154.545   3
   1   0   4 6597.83 204.737   7
  -1   0  -4 6311.51 202.493   7
  -1   0  -4 6215.86 169.459   2
  -1   0  -5 13.4529 57.8162   8
  -1   0  -5 80.9420 45.0309   9
   1   0   5 48.4578 33.0531   7
  -1   0  -5 35.6058 36.2263   7
   1   0   6 40889.0 672.271   7
  -1   0  -6 36436.7 863.563   8
  -1   0  -6 36660.1 802.518   9
  -1   0  -6 36999.0 605.952   7
  -1   0  -7 109.970 72.1510   9
   1   0   7-4.43671 39.0680   7
  -1   0  -7 8.80547 59.0626   8
  -1   0  -7 106.418 49.0969   7
  -1   0  -8 49015.8 1068.60   9
  -1   0  -8 48790.4 815.290   7
  -1   0  -8 49387.7 1137.63   8
   1   0   9 61.2444 67.5877   7
  -1   0  -9 112.714 58.8688   7
  -1   0  -9 65.3476 100.249   9
  -1   0  -9-36.3247 76.8095   8
  -1   0 -10 2156.72 273.909   8
  -1   0 -10 2513.29 278.010   9
  -1   0 -10 2497.45 211.693   7
   1   0  10 2604.84 244.163   7
  -1   0 -11 35.3569 52.6530   7
  -1   0 -11 72.3531 107.122   8
  -1   0 -11-16.2845 86.3027   9
  -1   0 -12 17777.1 638.070   7
  -1   0 -12 17812.1 801.041   9
  -1   0 -12 17724.1 826.258   8
  -1   0 -13-139.713 143.596   9
  -1   0 -13 27.3369 87.4528   8
  -1   0 -13 40.9436 80.7116   7
  -1   0 -14 19837.2 733.771   7
  -1   0 -14 22295.7 970.429   9
  -1   0 -15 105.464 86.9414   7
  -1   0 -15 140.859 141.962   9
  -1   0 -16 3946.08 440.625   9
  -1   0 -16 3375.92 321.082   7
  -1   0 -17-61.4137 129.780   9
  -1   0 -17 11.3754 87.5576   7
  -1   0 -18 3705.98 380.131   7
  -1   0 -18 3986.00 484.260   9
  -1   0 -19-48.4874 140.476   9
  -1   0 -19-40.9015 77.5660   7
  -1   0 -20 40716.8 1321.57   7
  -1   0 -20 37320.8 1542.18   9
  -1   0 -21-345.174 143.606   9
  -1   0 -21 221.102 145.588   7
  -1   0 -22 1188.69 295.508   9
  -1   0 -22 1688.41 294.895   7
  -1   0 -23 83.5953 161.086   9
  -1   0 -23 196.328 142.595   7
  -1   0 -24 660.105 271.597   9
  -1   0 -25 320.559 223.071   9
  -1   0 -26 385.005 139.233   9
   1  -1 -27 1777.88 436.648   9
   1   1 -27 1996.19 445.204   9
   1   1 -26-96.0827 112.992   7
   1   1 -26-268.404 156.441   9
   1   1 -25-230.883 147.399   7
   1   1 -25 445.343 243.171   9
   1  -1 -25 205.704 224.866   9
   1   1 -24 999.702 317.396   9
   1  -1 -24 769.960 269.437   9
   1   1 -24 760.917 247.396   7
   1  -1 -24 666.124 197.905   7
   1   1 -23 27160.4 1236.43   7
   1  -1 -23 27932.4 1242.18   7
   1   1 -23 27805.5 1426.20   9
   1  -1 -23 30083.7 1497.84   9
   1  -1 -22 821.019 218.997   7
   1   1 -22 610.455 205.536   7
   1   1 -22 551.653 189.982   9
   1  -1 -22 469.360 207.804   9
   1  -1 -21 4029.95 512.556   9
   1  -1 -21 4107.04 439.505   7
   1   1 -21 3681.08 500.921   9
   1   1 -21 4089.21 458.632   7
   1   1 -20 2898.15 388.911   7
   1   1 -20 3418.79 467.662   9
   1  -1 -20 3172.02 383.641   7
   1  -1 -20 2926.63 425.265   9
   1  -1 -19 1464.35 256.330   7
   1   1 -19 1071.90 212.329   7
   1  -1 -19 1504.62 311.321   9
   1   1 -19 1243.18 310.186   9
   1   1 -18 1370.65 307.708   9
   1   1 -18 1351.28 260.183   7
   1  -1 -18 1655.35 309.190   9
   1  -1 -18 1444.80 232.628   7
   1  -1 -17 14062.4 693.409   7
   1   1 -17 13518.7 836.395   9
   1  -1 -17 14337.9 824.972   8
   1   1 -17 13730.7 735.532   7
   1  -1 -17 15059.3 873.593   9
   1  -1 -16 448.074 121.051   7
   1  -1 -16 502.871 110.861   8
   1  -1 -16 590.290 158.266   9
   1   1 -16 472.182 195.850   9
   1   1 -16 515.573 168.993   7
   1  -1 -15 14479.4 799.109   9
   1   1 -15 15091.4 814.939   9
   1  -1 -15 14929.3 783.060   8
   1  -1 -15 15153.3 683.373   7
   1   1 -15 13467.9 696.842   7
   1   1 -14 209.801 100.959   7
   1  -1 -14 195.429 58.0444   7
   1   1 -14 281.524 141.693   9
   1  -1 -14 188.900 84.9561   8
   1  -1 -14 391.510 141.887   9
   1  -1 -13 4148.77 331.791   7
   1  -1 -13 4188.49 392.379   8
   1   1 -13 4200.54 395.913   9
   1   1 -13 3884.81 335.705   7
   1  -1 -13 4518.17 416.324   9
   1  -1 -12 5163.66 422.463   8
   1  -1 -12 5020.12 413.034   9
   1   1 -12 5153.66 375.982   7
   1   1 -12 5527.27 436.775   9
   1  -1 -12 5596.98 374.293   7
   1  -1 -11 20544.0 699.749   7
   1   1 -11 19272.9 692.589   7
   1  -1 -11 19388.9 770.774   8
   1   1 -11 20440.4 789.755   9
   1  -1 -10 4918.93 382.589   8
   1   1 -10 5243.05 385.057   9
   1   1 -10 5108.70 345.438   7
   1  -1 -10 5475.11 339.928   7
   1   1  -9 24029.3 707.821   7
   1   1  -9 26171.7 802.156   9
   1  -1  -9 25259.8 701.030   7
   1  -1  -9 23206.1 745.880   8
   1   1  -8 1763.19 186.170   7
   1  -1  -8 1762.95 179.173   7
   1  -1  -8 1926.23 202.701   8
  -1  -1   8 1675.97 98.5899   3
   1   1  -8 1850.28 200.008   9
  -1   1   8 2176.21 213.386   7
  -1  -1   8 2058.58 215.578   8
  -1   1   8 1898.25 200.759   8
   1   1  -7 400.623 106.496   9
   1   1  -7 454.607 88.5162   7
   1  -1  -7 473.834 110.010   8
  -1   1   7 515.661 102.781   7
  -1  -1   7 565.359 109.966   7
  -1  -1   7 385.100 47.9001   3
   1  -1  -7 382.316 85.9206   7
  -1  -1   7 586.889 120.992   8
  -1  -1   7 524.341 105.828   9
  -1   1   7 586.113 117.973   8
   1  -1  -6 5561.49 272.906   7
   1   1  -6 5770.27 295.659   9
  -1   1   6 5649.79 285.882   8
  -1  -1   6 5677.72 293.303   8
  -1  -1   6 6096.87 314.933   9
   1   1  -6 5614.79 282.987   7
  -1  -1   6 5069.53 159.868   3
  -1   1   6 5838.14 302.262   7
   1  -1  -6 5321.62 276.759   8
   1   1  -5 9426.11 343.478   7
   1   1  -5 9613.96 348.531   9
  -1   1   5 9310.95 347.256  10
  -1   1   5 9779.64 330.813   8
   1  -1  -5 9180.16 328.273   7
  -1  -1   5 10223.8 362.641   9
  -1   1   5 10258.5 367.751   7
   1  -1  -5 8955.06 325.784   8
   1  -1  -4 2956.64 161.283   8
   1   1  -4 3022.36 179.654   7
   1  -1  -4 2853.50 173.314   7
  -1  -1   4 3170.09 177.606   9
  -1   1   4 2922.21 171.413  10
   1   1  -4 3138.43 173.771   9
  -1  -1   3 3647.58 158.910   9
   1   1  -3 3243.92 167.217   7
  -1  -1   3 3066.00 139.359  10
   1  -1  -3 3144.65 157.212  10
   1   1  -3 3309.99 152.283   9
  -1  -1   2 9433.53 207.535   9
   1   1  -2 8999.68 195.057  10
   1  -1  -2 8768.41 234.986  10
   1   1  -2 9101.09 248.347   7
   1   1  -2 9159.78 205.594   9
  -1  -1   2 8974.21 201.919  10
   1  -1  -1 201.604 36.4369   6
   1  -1  -1 154.246 34.0582  10
  -1  -1   1 139.167 27.4935  10
   1   1  -1 28.9202 18.4609   7
  -1  -1   0 6.74822 16.6708  10
   1   1   0 10.3501 12.0835   7
   1  -1   0 3.60585 16.2438   6
  -1  -1   0 10.8830 17.4363   6
   1  -1   0-4.35977 13.3316  10
  -1   1  -1 15766.7 255.432   5
   1  -1   1 16209.7 320.452  10
   1  -1   2 1776.19 85.9466   1
  -1  -1  -2 2093.90 134.622   8
   1  -1   2 1988.69 128.104  10
  -1   1  -2 1900.65 86.3857   5
  -1   1  -2 2054.17 125.656   9
   1  -1   2 1900.44 92.0310   4
  -1   1  -3 92.3960 36.4293   7
  -1  -1  -3 32.9933 33.6087   8
  -1   1  -3 148.755 54.9247   9
  -1   1  -4 7235.42 252.967   7
   1   1   4 6728.47 195.232   7
  -1   1  -4 6876.80 291.935   9
  -1  -1  -4 6972.20 315.273   8
  -1  -1  -4 6206.28 177.657   7
   1  -1   4 7790.74 264.632   7
   1  -1   5 53150.9 745.592   7
   1   1   5 46422.8 602.693   7
  -1   1  -5 49152.3 715.649   7
  -1  -1  -5 46491.9 884.275   8
  -1  -1  -5 43734.6 552.922   7
  -1   1  -5 49345.1 861.918   9
  -1   1  -6 9252.08 337.588   7
   1  -1   6 9166.70 338.240   7
  -1  -1  -6 7939.83 208.992   3
  -1  -1  -6 8491.82 412.676   8
   1   1   6 8144.73 294.630   7
  -1  -1  -6 7564.54 264.732   7
  -1   1  -6 8638.84 400.067   9
  -1  -1  -7 2982.62 129.022   3
  -1   1  -7 3337.89 261.270   9
   1  -1   7 3599.34 224.372   7
  -1   1  -7 3319.15 227.236   7
   1   1   7 3376.69 210.553   7
  -1  -1  -7 3090.37 274.995   8
  -1  -1  -7 2999.04 178.387   7
   1   1   8 2872.85 138.471   2
  -1  -1  -8 3256.43 198.439   7
   1  -1   8 4092.15 261.798   7
   1   1   8 3424.41 232.910   7
  -1  -1  -8 3001.38 128.471   3
  -1   1  -8 3374.90 237.476   7
  -1   1  -8 3632.38 295.257   9
  -1  -1  -8 3522.20 304.135   8
   1   1   9 20612.8 596.837   7
  -1   1  -9 18876.5 722.112   9
  -1   1  -9 19061.3 580.622   7
   1   1   9 14997.6 310.986   2
  -1  -1  -9 18488.5 717.374   9
  -1  -1  -9 14073.2 268.490   3
  -1  -1  -9 18425.0 501.493   7
  -1  -1  -9 18244.3 733.518   8
  -1   1  -9 15966.3 340.792   2
   1   1  10 6469.36 365.290   7
  -1  -1 -10 6360.33 433.853   9
  -1  -1 -10 6022.86 307.349   7
  -1  -1 -10 6288.67 447.162   8
  -1   1 -10 6301.46 447.572   9
  -1   1 -10 5569.12 344.778   7
  -1   1 -10 4736.00 184.708   2
  -1  -1 -11 1319.06 219.551   9
   1   1  11 1235.81 183.914   7
  -1   1 -11 1022.22 78.8154   2
  -1   1 -11 1291.30 175.679   7
  -1  -1 -11 1432.62 159.973   7
  -1   1 -11 1378.75 240.946   9
  -1  -1 -11 1384.74 228.588   8
  -1   1 -12 855.274 209.680   9
  -1  -1 -12 1173.02 219.119   9
  -1  -1 -12 1054.99 147.156   7
  -1   1 -12 876.836 150.581   7
  -1  -1 -12 866.360 168.002   8
  -1  -1 -13 87139.5 1875.42   8
  -1  -1 -13 84513.2 1811.95   9
  -1   1 -13 87312.4 1854.36   9
  -1   1 -13 80711.1 1475.00   7
  -1  -1 -13 81211.0 1325.49   7
  -1  -1 -14 143.364 78.0186   7
  -1  -1 -14 200.690 119.017   9
  -1  -1 -14 143.525 113.527   8
  -1   1 -14 37.2951 76.9603   7
  -1   1 -14 342.589 165.066   9
  -1  -1 -15 2402.39 255.705   7
  -1  -1 -15 2241.02 339.380   8
  -1   1 -15 1976.70 260.628   7
  -1  -1 -15 2271.62 334.161   9
  -1   1 -15 2360.42 338.909   9
  -1  -1 -16 3454.45 409.782   8
  -1   1 -16 3703.06 453.370   9
  -1   1 -16 3463.25 359.244   7
  -1  -1 -16 3803.21 439.429   9
  -1  -1 -16 3763.96 324.117   7
  -1  -1 -17 1875.75 253.034   7
  -1   1 -17 1809.76 270.206   7
  -1  -1 -17 2189.35 356.944   8
  -1   1 -17 1820.55 339.229   9
  -1  -1 -17 2009.61 349.585   9
  -1  -1 -18 2276.64 376.601   8
  -1   1 -18 2252.03 311.181   7
  -1  -1 -18 2235.60 304.009   7
  -1  -1 -18 2493.27 387.273   9
  -1   1 -18 2190.13 391.077   9
  -1  -1 -19 7092.23 651.571   9
  -1   1 -19 6696.15 543.642   7
  -1  -1 -19 8126.45 555.276   7
  -1   1 -19 7506.38 686.376   9
  -1   1 -20 529.392 225.915   9
  -1  -1 -20 642.949 178.630   7
  -1   1 -20 677.681 166.341   7
  -1  -1 -20 767.547 263.896   9
  -1  -1 -21 10169.3 833.114   9
  -1   1 -21 9525.63 663.167   7
  -1   1 -21 8165.76 764.362   9
  -1  -1 -21 10300.5 655.434   7
  -1   1 -22-150.078 158.274   7
  -1  -1 -22 15.5998 135.264   9
  -1  -1 -22 306.534 167.939   7
  -1   1 -22 67.2067 225.339   9
  -1  -1 -23 141.926 166.309   9
  -1   1 -23 283.495 155.955   7
  -1   1 -23 175.259 221.725   9
  -1  -1 -24 371.163 264.457   9
  -1   1 -24 140.146 149.020   7
  -1   1 -24 373.795 202.043   9
  -1   1 -25 12338.0 999.987   9
  -1  -1 -25 12945.1 1050.88   9
  -1  -1 -26 57.6163 167.864   9
  -1   1 -26 454.063 255.148   9
  -1  -2  28 5716.34 713.130  10
   1   2 -27 286.949 292.361   9
  -1  -2  27 483.075 283.896  10
   1   2 -27 571.481 236.187   7
   1  -2 -27 655.990 360.412   9
   1   2 -26 41.4479 160.173   9
   1  -2 -26 832.247 324.339   9
   1   2 -26 422.964 199.961   7
  -1  -2  26 588.423 258.036  10
   1   2 -25 406.196 218.642   9
   1   2 -25 240.220 222.174   7
   1  -2 -25 161.487 229.563   9
   1   2 -24 5414.45 663.905   9
   1  -2 -24 6984.24 735.772   9
   1   2 -24 5789.04 613.825   7
   1   2 -23 254.882 186.660   7
   1  -2 -23 496.859 202.122   7
   1  -2 -23 89.1184 164.312   9
   1   2 -23 303.706 177.350   9
   1   2 -22 879.445 255.673   7
   1  -2 -22 663.934 217.631   9
   1   2 -22 662.074 245.423   9
   1  -2 -22 656.384 208.921   7
   1   2 -21 2142.97 365.700   7
   1  -2 -21 2073.78 372.875   8
   1  -2 -21 2260.15 326.663   7
   1   2 -21 1774.49 348.698   9
   1  -2 -21 2396.46 415.474   9
   1  -2 -20 1906.88 291.871   7
   1  -2 -20 1898.00 354.255   9
   1   2 -20 1544.48 342.553   9
   1  -2 -20 2108.60 373.158   8
   1   2 -20 1684.47 298.611   7
   1   2 -19 263.330 140.278   7
   1   2 -19 364.033 196.290   9
   1  -2 -19 270.865 212.993   9
   1  -2 -19 273.119 102.061   7
   1  -2 -19 263.861 177.252   8
   1  -2 -18 3402.67 348.647   7
   1  -2 -18 3198.12 407.797   8
   1  -2 -18 2987.72 433.765   9
   1   2 -18 2867.77 356.748   7
   1   2 -18 3187.31 429.761   9
   1  -2 -17 1093.46 266.505   9
   1  -2 -17 960.055 203.935   7
   1   2 -17 1199.13 240.082   7
   1   2 -17 818.769 218.401   9
   1  -2 -17 1231.06 273.910   8
   1  -2 -16 67158.0 1830.87   9
   1   2 -16 65239.5 1749.45   9
   1   2 -16 63746.8 1586.69   7
   1  -2 -16 66900.5 1779.90   8
   1  -2 -16 71026.2 1510.95   7
   1  -2 -15 904.018 161.063   7
   1  -2 -15 1033.45 221.784   8
   1  -2 -15 1168.65 261.218   9
   1   2 -15 1259.57 238.736   7
   1   2 -15 1079.91 241.499   9
   1  -2 -14 1150.34 229.218   8
   1   2 -14 1306.04 239.977   7
   1  -2 -14 1183.40 187.611   7
   1   2 -14 1136.51 227.380   9
   1   2 -13 162.413 120.052   7
   1   2 -13-116.597 93.4254   9
  -1  -2  13 97.9540 32.2958   3
   1  -2 -13 150.934 100.952   7
   1  -2 -13 222.527 138.998   8
   1  -2 -12 11736.5 545.110   7
  -1  -2  12 10201.7 274.049   3
   1  -2 -12 10885.4 618.662   8
   1   2 -12 10699.6 573.256   7
   1   2 -12 11145.1 633.188   9
   1  -2 -11 304.789 96.6602   7
  -1  -2  11 228.375 52.9558   3
   1   2 -11 355.902 109.933   7
   1   2 -11 237.238 119.404   9
   1  -2 -11 174.020 83.6434   8
   1   2 -10 917.126 161.963   7
   1  -2 -10 1015.27 151.592   7
   1   2 -10 1107.51 196.458   9
   1  -2 -10 907.705 160.049   8
   1   2  -9 2032.87 236.914   9
   1   2  -9 2153.37 223.848   7
   1  -2  -9 1950.07 199.930   7
   1  -2  -9 2001.45 233.787   8
   1   2  -8 29442.2 773.295   7
   1  -2  -8 27741.8 700.216   7
   1  -2  -8 27501.9 773.807   8
   1   2  -8 28021.7 775.577   9
  -1  -2   7 21137.9 615.928  10
   1  -2  -7 20843.6 629.363   8
  -1   2   7 21199.7 657.132  10
   1  -2  -7 20836.6 586.826   7
  -1  -2   7 24189.1 680.713   9
   1   2  -7 21986.1 642.418   7
   1   2  -7 21894.5 645.270   9
  -1  -2   6 26667.4 647.923   9
   1   2  -6 23632.1 620.028   9
   1  -2  -6 23194.1 595.231   7
  -1  -2   6 22095.5 586.223  10
  -1   2   6 23344.8 640.083  10
   1   2  -6 23600.0 625.100   7
   1  -2  -6 21866.0 596.278   8
  -1   2   5 94.2785 52.4181  10
  -1  -2   5 124.419 47.1017  10
   1   2  -5 30.7920 52.9507   9
  -1  -2   5 102.665 51.2428   9
   1   2  -5 183.714 61.9719   7
   1  -2  -5 148.455 69.4870  10
   1  -2  -5 154.370 71.5850   8
  -1  -2   4 65551.5 839.629   9
   1   2  -4 61578.3 796.387  10
   1  -2  -4 59976.7 886.964  10
  -1  -2   4 60389.1 821.139  10
   1   2  -4 60350.7 827.113   9
   1   2  -4 64526.9 916.955   7
   1   2  -3 3004.82 169.689   9
   1   2  -3 3057.88 172.040  10
   1  -2  -3 2794.00 189.011  10
   1   2  -3 3033.92 191.833   7
  -1  -2   3 3187.34 169.807   9
  -1  -2   3 2775.54 164.459  10
   1  -2  -2 1365.90 122.247  10
  -1  -2   2 1313.68 106.776  10
   1  -2  -2 1484.91 121.021   6
   1   2  -2 1435.46 124.149   7
   1   2  -2 1428.82 112.986  10
  -1  -2   2 1570.38 116.427   9
   1  -2  -1 13390.8 337.639   6
  -1  -2   1 13452.2 324.504  10
   1   2  -1 12212.2 312.092  10
  -1  -2   1 13294.5 323.209   7
   1  -2  -1 12677.6 346.971  10
  -1  -2   1 12658.4 317.031   6
   1   2  -1 13039.0 317.560   7
   1  -2   0 806.264 93.1582  10
  -1  -2   0 671.278 67.1469   7
   1   2   0 622.612 68.6900   7
  -1  -2   0 638.425 75.1591   6
   1  -2   0 583.311 77.1260   6
  -1  -2   0 595.773 79.2047  10
   1  -2   1 17850.5 403.067   6
   1  -2   1 18468.9 417.711  10
  -1  -2  -1 16864.5 384.156   6
  -1  -2  -1 18525.7 309.193   7
  -1  -2  -1 18739.5 435.919  10
  -1  -2  -2 46.2901 53.3595  10
   1  -2   2 95.3595 46.4312  10
   1  -2   2 116.940 39.9521   5
  -1  -2  -3 2112.95 182.112  10
   1  -2   3 2218.67 101.155   5
  -1   2  -3 2398.14 104.967   1
  -1   2  -3 2764.05 184.588   9
   1  -2   3 2591.62 187.745  10
  -1   2  -3 2405.14 112.854   4
   1  -2   4 9832.51 384.536  10
  -1   2  -4 10646.1 364.718   7
  -1   2  -4 11135.8 399.740   9
  -1   2  -4 8809.68 191.933   5
  -1  -2  -4 10480.0 400.924   8
   1  -2   5-29.1181 66.9735  10
   1  -2   5 10.3507 24.9335   4
   1  -2   5 21.1343 19.3876   1
  -1   2  -5 36.5954 45.3547   9
  -1  -2  -5 166.149 78.1190   8
  -1   2  -5 22.8386 26.9149   5
   1  -2   5 50.3903 37.2660   7
  -1  -2  -5 51.3529 29.1416   7
  -1   2  -5 63.5372 46.2822   7
  -1  -2  -6 27467.4 749.467   8
   1  -2   6 26595.4 734.480  10
  -1   2  -6 28443.9 652.313   7
   1  -2   6 24804.7 398.118   4
  -1  -2  -6 26132.6 477.730   7
   1  -2   6 29537.8 674.233   7
  -1   2  -6 29050.9 744.857   9
  -1   2  -7 18339.5 555.861   7
  -1  -2  -7 16660.6 411.972   7
  -1   2  -7 18775.6 641.831   9
  -1  -2  -7 17442.1 640.894   8
  -1  -2  -8 42651.2 715.941   7
  -1  -2  -8 44049.8 1068.73   8
  -1   2  -8 42030.0 907.218   7
  -1   2  -8 45361.2 1051.42   9
  -1   2  -9 2050.79 216.587   7
  -1  -2  -9 1936.44 229.403   8
  -1   2  -9 2184.32 253.993   9
  -1  -2  -9 1942.96 164.067   7
  -1   2 -10 2382.29 275.772   9
  -1  -2 -10 2180.95 185.165   7
  -1  -2 -10 2300.00 268.847   8
  -1   2 -10 2654.57 245.082   7
  -1   2 -11 60.6811 71.4267   7
  -1  -2 -11-9.10687 30.9473   3
  -1  -2 -11 50.6599 50.2078   7
  -1   2 -11 45.0186 80.0501   9
  -1  -2 -11 19.7495 68.3325   8
   1   2  12 30080.5 513.027   2
  -1  -2 -12 42917.0 1296.23   8
  -1   2 -12 41475.7 1071.47   7
   1   2  12 51110.7 1130.81   7
  -1   2 -12 45234.4 1281.00   9
  -1  -2 -12 44509.6 913.514   7
  -1  -2 -12 36453.3 525.548   3
  -1   2 -13 849.266 169.805   7
  -1  -2 -13 1012.16 217.454   8
  -1  -2 -13 797.484 136.559   7
  -1   2 -13 703.199 85.8689   2
  -1  -2 -13 534.338 60.6198   3
  -1   2 -13 1052.44 221.442   9
   1   2  13 447.509 58.9482   2
  -1  -2 -13 1005.82 212.751   9
  -1   2 -14 6855.14 543.992   9
  -1  -2 -14 7113.43 399.979   7
  -1   2 -14 7010.85 470.327   7
  -1  -2 -14 7237.76 580.185   8
  -1   2 -14 5613.45 221.601   2
  -1  -2 -14 7026.08 546.770   9
  -1  -2 -15 7038.97 582.663   9
  -1   2 -15 6747.05 573.167   9
  -1   2 -15 6773.03 479.531   7
  -1  -2 -15 6522.60 566.141   8
  -1  -2 -15 6472.74 403.370   7
  -1  -2 -16 2694.63 276.703   7
  -1  -2 -16 2281.27 355.025   8
  -1   2 -16 2737.04 403.913   9
  -1  -2 -16 2632.45 359.795   9
  -1   2 -16 2538.02 303.279   7
  -1  -2 -17 753.560 230.747   9
  -1  -2 -17 756.980 226.897   8
  -1   2 -17 804.033 242.147   9
  -1   2 -17 661.541 201.004   7
  -1  -2 -17 774.845 166.093   7
  -1   2 -18 2425.78 410.822   9
  -1  -2 -18 2946.86 320.427   7
  -1  -2 -18 2518.71 392.729   9
  -1   2 -18 2428.91 327.134   7
  -1  -2 -18 2409.08 390.350   8
  -1   2 -19 669.846 233.362   9
  -1  -2 -19 626.693 225.041   8
  -1   2 -19 668.128 177.271   7
  -1  -2 -19 758.563 234.793   9
  -1  -2 -19 739.714 188.051   7
  -1   2 -20 24913.1 1081.09   7
  -1  -2 -20 30153.4 1053.52   7
  -1  -2 -20 28670.8 1383.20   8
  -1   2 -20 23293.1 1241.57   9
  -1  -2 -20 29351.7 1355.37   9
  -1   2 -21 950.818 223.709   7
  -1  -2 -21 949.151 246.495   8
  -1   2 -21 829.537 290.934   9
  -1  -2 -21 872.081 266.241   9
  -1  -2 -21 890.951 206.745   7
  -1   2 -22 733.117 270.904   9
  -1  -2 -22 805.225 253.011   9
  -1   2 -22 973.530 248.448   7
  -1  -2 -23 252.664 242.991   9
  -1   2 -23 340.551 217.902   9
  -1   2 -23 196.915 128.218   7
  -1  -2 -24 3833.80 562.359   9
  -1   2 -24 3403.57 564.498   9
  -1   2 -24 3125.37 451.322   7
  -1   2 -25 496.179 311.086   9
  -1   2 -25 711.029 271.892   7
  -1  -2 -25 339.027 265.194   9
  -1  -2 -26 1116.82 368.228   9
  -1   2 -26 276.465 294.129   9
   1  -2  27 15.5034 225.567  10
  -1  -3  27 5749.53 715.439  10
   1   3 -27 4569.26 590.690   7
   1   3 -27 5650.56 763.377   9
   1   3 -26 833.054 272.355   7
   1   3 -26 723.727 313.668   9
  -1  -3  26 671.482 274.619  10
   1  -3 -26 777.714 382.846   9
   1   3 -25 318.063 175.064   7
   1  -3 -25 967.186 330.951   9
  -1  -3  25 384.715 222.840  10
   1   3 -25 822.663 344.030   9
   1   3 -24 150.451 147.826   7
   1  -3 -24 200.418 187.126   9
  -1  -3  24-86.4784 150.040  10
   1   3 -23 15303.3 1119.06   9
  -1  -3  23 15452.8 1054.39  10
   1   3 -23 13133.7 907.680   7
   1  -3 -23 17032.1 1132.65   9
   1  -3 -23 16458.7 1065.32   8
   1   3 -22 82.0642 110.471   7
  -1  -3  22-7.66697 189.218  10
   1  -3 -22 238.272 140.370   7
   1  -3 -22-13.6823 133.905   8
   1  -3 -22 370.340 209.741   9
   1   3 -22 130.543 197.237   9
   1  -3 -21 5940.83 634.277   8
   1   3 -21 5808.70 583.208   7
   1   3 -21 5918.28 667.276   9
   1  -3 -21 7566.62 555.664   7
   1  -3 -21 7253.14 727.017   9
  -1  -3  21 6526.89 634.712  10
   1  -3 -20 5556.11 600.453   8
   1  -3 -20 5415.18 595.655   9
   1   3 -20 4896.30 504.166   7
  -1  -3  20 5221.40 561.137  10
   1  -3 -20 6137.79 493.330   7
   1   3 -20 4727.46 588.626   9
  -1  -3  19 329.843 151.342  10
   1  -3 -19 371.250 187.659   9
   1   3 -19 352.351 130.700   7
   1  -3 -19 206.781 162.700   8
   1   3 -19 312.109 168.011   9
   1  -3 -19 248.124 85.0948   7
   1   3 -18 866.888 245.603   9
   1  -3 -18 1177.51 205.283   7
  -1  -3  18 1375.11 297.222  10
   1   3 -18 1325.00 247.145   7
   1  -3 -18 1329.97 283.816   8
   1  -3 -18 1566.89 332.788   9
  -1  -3  17 3580.27 414.835  10
   1   3 -17 3709.14 473.128   9
   1  -3 -17 4183.23 380.774   7
   1   3 -17 3369.30 398.376   7
   1  -3 -17 3430.44 419.429   8
  -1  -3  16 7180.39 566.697  10
   1  -3 -16 8154.51 518.303   7
   1   3 -16 6982.62 560.954   7
   1   3 -16 7164.52 591.741   9
   1  -3 -16 7705.54 608.639   8
   1  -3 -15 22858.1 842.643   7
  -1  -3  15 22480.7 965.323  10
  -1  -3  15 21038.2 450.793   3
   1   3 -15 21098.6 911.482   7
   1   3 -15 20199.1 975.487   9
   1  -3 -15 21657.7 992.777   8
   1   3 -14 369.793 130.571   7
   1  -3 -14 324.462 110.778   8
   1  -3 -14 346.352 121.252   7
  -1  -3  14 400.883 131.757  10
  -1  -3  14 218.923 36.2596   1
   1   3 -14 556.413 187.507   9
  -1  -3  14 467.136 79.5086   3
   1  -3 -13 1194.71 229.129   8
  -1  -3  13 1262.97 195.771  10
   1  -3 -13 1413.72 200.520   7
   1   3 -13 1518.68 269.883   9
   1   3 -13 943.340 185.285   7
   1   3 -13 971.948 84.1052   5
  -1  -3  13 659.086 58.9781   1
  -1  -3  12 21924.6 844.278  10
   1   3 -12 20399.3 817.030   7
   1   3 -12 22362.2 891.682   9
   1  -3 -12 21993.9 750.695   7
   1  -3 -12 20747.8 861.356   8
  -1  -3  11 15959.8 694.494  10
   1   3 -11 16506.5 730.323   9
   1  -3 -11 15397.3 710.140   8
   1  -3 -11 14949.9 602.353   7
   1   3 -11 15203.3 679.252   7
   1   3 -10 23538.0 836.361   9
   1  -3 -10 22491.4 818.920   8
   1  -3 -10 22619.8 713.085   7
  -1  -3  10 24108.7 814.690  10
   1   3 -10 23423.1 807.023   7
  -1  -3   9 19794.2 701.488  10
   1  -3  -9 18971.7 721.567   8
   1  -3  -9 18773.3 636.039   7
   1   3  -9 20099.2 729.863   9
   1   3  -9 19327.6 705.924   7
   1  -3  -8 1309.04 196.683   8
   1  -3  -8 1311.94 172.735   7
  -1  -3   8 1526.45 198.276  10
   1   3  -8 1439.19 190.213   9
   1   3  -8 1250.69 173.232   7
  -1  -3   7 2244.04 220.508  10
   1  -3  -7 2246.98 227.663   8
   1   3  -7 2535.49 236.696   9
   1   3  -7 2465.81 233.112   7
  -1  -3   6 5303.11 306.947   9
   1  -3  -6 4430.58 305.256  10
  -1  -3   6 4704.04 295.869  10
   1   3  -6 4677.33 301.396   9
   1   3  -6 4566.27 313.426   7
   1   3  -5 1225.33 162.822   7
  -1  -3   5 1597.56 155.991   9
   1   3  -5 1444.86 158.045  10
  -1  -3   5 1439.58 161.749  10
   1   3  -5 1575.73 170.682   9
   1  -3  -5 1441.31 173.346  10
  -1  -3   4 4096.23 246.594  10
   1   3  -4 4122.49 246.107  10
  -1  -3   4 4386.20 251.706   9
   1   3  -4 3681.46 257.599   7
   1  -3  -4 3935.51 267.748  10
   1  -3  -3 7687.92 354.668  10
  -1  -3   3 7726.48 319.567  10
  -1  -3   3 8379.73 323.495   9
   1   3  -3 7443.70 311.733  10
   1   3  -3 7350.51 328.599   7
   1  -3  -2 1084.70 133.866  10
  -1  -3   2 1191.51 132.054  10
   1   3  -2 1106.01 129.255  10
  -1  -3   2 1282.18 127.696   7
   1   3  -2 1168.85 127.355   7
   1  -3  -2 1198.79 146.562   6
  -1  -3   2 1038.66 118.717   6
  -1  -3   1 5614.57 247.207   7
   1   3  -1 5224.73 248.171   7
  -1  -3   1 5106.04 254.923  10
   1  -3  -1 5311.70 270.078  10
   1  -3  -1 5369.36 268.208   6
   1   3  -1 5628.93 260.254  10
  -1  -3   1 4864.91 252.952   6
  -1  -3   0 29233.0 581.808   6
   1   3   0 32070.2 638.968  10
  -1  -3   0 30151.5 626.755  10
  -1  -3   0 32270.5 556.610   7
   1  -3   0 31398.7 644.206  10
   1  -3   0 31429.2 618.218   6
  -1  -3  -1 35479.6 662.391   6
   1  -3   1 36918.3 714.189  10
  -1  -3  -1 37173.9 567.009   7
  -1  -3  -1 38350.4 728.702  10
   1  -3   1 36305.2 680.643   6
  -1  -3  -2 2236.75 192.731   6
   1  -3   2 2456.37 193.867   6
   1  -3   2 2336.25 183.469  10
  -1  -3  -2 2309.69 192.149  10
  -1  -3  -3 355.527 85.6591  10
   1  -3   3 511.842 99.0496  10
  -1   3  -4 2115.87 193.866   9
  -1  -3  -4 2054.39 213.562  10
   1  -3   4 1895.60 102.903   5
  -1   3  -4 2278.84 113.397   1
   1  -3   4 2410.25 212.505  10
   1  -3   5 31633.0 792.417  10
  -1   3  -5 30730.5 766.561   9
  -1  -3  -5 30293.9 807.104  10
  -1   3  -5 29218.8 712.395   7
  -1   3  -6 5484.32 323.564   7
   1  -3   6 5649.90 354.431  10
  -1  -3  -6 5549.90 356.169   8
  -1   3  -6 5870.92 355.065   9
   1  -3   7 228.271 61.8671  10
  -1   3  -7 335.574 98.3120   9
  -1  -3  -7 233.941 52.1763   7
  -1  -3  -7 378.013 125.605   8
  -1   3  -7 269.890 79.2734   7
  -1   3  -8 1587.65 212.124   9
   1  -3   8 1461.32 188.110  10
  -1  -3  -8 1629.83 222.319   8
  -1   3  -8 860.819 67.8133   5
  -1   3  -8 1486.32 185.087   7
  -1  -3  -8 1385.89 132.071   7
  -1   3  -9 28374.8 818.479   7
  -1   3  -9 28788.0 923.854   9
   1  -3   9 30295.5 939.340  10
  -1  -3  -9 29872.1 946.607   8
  -1  -3  -9 27414.3 619.729   7
  -1   3 -10 7879.24 511.337   9
   1  -3  10 6586.38 227.988   4
   1  -3  10 8004.38 514.551  10
  -1   3 -10 6522.76 205.103   5
  -1  -3 -10 7712.59 343.503   7
  -1   3 -10 7461.67 441.738   7
  -1  -3 -10 8582.04 542.187   8
  -1  -3 -11 851.362 186.470   8
   1  -3  11 937.735 187.363  10
  -1   3 -11 981.107 170.515   7
  -1  -3 -11 1046.66 139.342   7
  -1   3 -11 904.374 193.294   9
   1  -3  11 705.157 87.1623   4
  -1  -3 -12 695.548 189.612   8
   1  -3  12 614.218 181.264  10
  -1   3 -12 706.713 200.479   9
  -1  -3 -12 702.870 118.798   7
   1  -3  12 517.035 78.5370   4
  -1   3 -12 726.358 148.481   7
  -1  -3 -13 64240.5 1127.96   7
   1  -3  13 63110.6 1614.38  10
  -1  -3 -13 56406.4 813.825   3
  -1   3 -13 60481.4 1600.12   9
  -1   3 -13 55442.2 1343.60   7
  -1  -3 -13 61672.5 1639.70   8
  -1  -3 -14 352.515 166.764   8
  -1   3 -14 439.562 180.049   9
  -1  -3 -14 274.320 69.9461   3
  -1   3 -14 440.292 129.567   7
  -1  -3 -14 399.077 91.5102   7
  -1   3 -15 14910.7 764.394   7
  -1  -3 -15 13656.9 367.843   3
  -1  -3 -15 17585.4 644.895   7
  -1   3 -15 16614.4 914.540   9
  -1  -3 -15 16996.8 924.357   8
  -1  -3 -16 4335.03 332.219   7
  -1   3 -16 3167.59 196.889   2
  -1  -3 -16 4379.50 481.326   9
  -1  -3 -16 4026.69 475.889   8
  -1   3 -16 3595.32 378.472   7
  -1   3 -16 3787.75 481.874   9
  -1  -3 -17 5500.65 547.007   8
  -1  -3 -17 6112.89 416.309   7
  -1  -3 -17 5092.79 537.040   9
  -1   3 -17 4394.19 518.894   9
  -1   3 -17 5041.88 465.424   7
  -1  -3 -18 605.870 235.408   9
  -1   3 -18 468.036 213.255   9
  -1  -3 -18 823.051 170.723   7
  -1  -3 -18 510.904 184.545   8
  -1   3 -18 408.172 171.545   7
  -1  -3 -19 1129.92 278.589   8
  -1   3 -19 818.508 263.282   9
   1  -3  19 687.687 222.374  10
  -1  -3 -19 1148.88 211.382   7
  -1  -3 -19 1183.14 296.190   9
  -1   3 -19 905.291 226.024   7
   1  -3  20 2367.61 387.122  10
  -1   3 -20 1961.75 392.212   9
  -1  -3 -20 2429.98 435.444   9
  -1   3 -20 1836.08 327.770   7
  -1  -3 -20 2193.38 376.771   8
  -1  -3 -21 10448.5 862.357   8
  -1  -3 -21 11126.0 901.707   9
  -1   3 -21 9882.78 877.522   9
  -1   3 -21 9387.69 720.733   7
   1  -3  21 9061.36 819.810  10
  -1  -3 -22 70.8283 176.382   9
   1  -3  22-91.4434 223.042  10
  -1   3 -22-155.452 172.982   9
  -1  -3 -22 212.595 236.535   8
  -1   3 -22-34.2974 135.506   7
  -1  -3 -23 618.694 262.047   9
  -1  -3 -23 406.065 257.708   8
  -1   3 -23 429.327 193.267   7
   1  -3  23 476.703 291.959  10
  -1   3 -23 463.818 236.728   9
  -1   3 -24 309.278 133.217   7
  -1   3 -24 687.022 246.396   9
   1  -3  24 141.450 149.150  10
  -1  -3 -24 429.126 291.102   8
  -1  -3 -24 864.063 300.900   9
  -1   3 -25 3557.89 495.145   7
   1  -3  25 3871.72 573.680  10
  -1   3 -25 2951.63 551.094   9
  -1  -3 -25 4130.04 635.311   9
  -1  -3 -26 1346.19 366.602   9
  -1   3 -26 1411.18 363.954   7
   1  -3  26 1227.29 298.417  10
  -1   3 -26 1753.20 433.732   9
   1   4 -27 1046.31 276.916   7
  -1  -4  27 1192.93 380.510  10
   1   4 -26 301.308 246.202   9
   1   4 -26 508.803 237.594   7
  -1  -4  26 465.989 270.510  10
   1  -4 -26 938.039 359.888   9
   1  -4 -25 279.125 146.597   9
   1  -4 -25 357.768 267.440   8
   1   4 -25 13.1633 169.890   9
   1   4 -25 102.030 180.977   7
  -1  -4  25-85.8475 168.412  10
   1  -4 -24 559.465 247.448   8
  -1  -4  24 1116.87 328.147  10
   1  -4 -24 1273.86 374.880   9
   1   4 -24 247.916 151.629   7
   1   4 -24 1144.84 359.735   9
   1   4 -23 205.167 241.828   9
   1  -4 -23 379.436 199.845   8
  -1  -4  23 116.952 151.409  10
   1  -4 -23 402.594 232.451   9
   1   4 -23 181.493 157.633   7
   1  -4 -22 1015.41 314.372   9
   1  -4 -22 964.933 290.544   8
   1   4 -22 790.484 291.727   9
   1   4 -22 891.215 265.219   7
  -1  -4  22 728.809 222.854  10
   1   4 -21 2025.34 371.360   7
  -1  -4  21 2192.94 386.184  10
   1  -4 -21 2892.00 458.560   8
   1  -4 -21 3185.49 504.383   9
   1  -4 -21 2721.22 334.616   7
   1   4 -21 2450.26 468.903   9
   1  -4 -20 3459.06 525.925   9
   1  -4 -20 3703.45 372.636   7
  -1  -4  20 3256.80 434.076  10
   1  -4 -20 3431.36 471.908   8
   1   4 -20 3347.62 489.056   9
   1   4 -20 3217.65 445.870   7
   1  -4 -19 3025.94 437.352   8
   1  -4 -19 3411.01 351.638   7
   1   4 -19 2769.46 389.130   7
   1   4 -19 3241.82 468.854   9
  -1  -4  19 3299.48 445.559  10
   1  -4 -18 3559.32 466.626   8
  -1  -4  18 3984.06 470.523  10
   1   4 -18 3084.82 400.712   7
   1   4 -18 3798.83 490.542   9
   1  -4 -18 4527.58 421.149   7
   1   4 -17 131.195 95.9428   7
   1  -4 -17 97.0672 133.363   8
   1   4 -17 123.301 172.136   9
  -1  -4  17-171.779 135.708  10
   1  -4 -17 98.4011 99.7906   7
   1   4 -16 15263.1 827.668   7
   1  -4 -16 17229.3 947.853   8
  -1  -4  16 16965.0 882.941  10
  -1  -4  16 16365.9 470.987   3
   1   4 -16 15378.0 911.881   9
   1  -4 -16 17453.5 770.395   7
   1  -4 -15 276.189 138.908   8
   1  -4 -15 496.894 136.497   7
   1   4 -15 287.676 120.603   7
   1   4 -15 466.328 160.680   9
  -1  -4  15 419.582 128.862  10
   1  -4 -14 113.306 108.876   8
  -1  -4  14 26.9089 121.724  10
   1   4 -14 138.839 124.507   9
   1  -4 -14 39.8188 69.3644   7
   1   4 -14 75.6476 83.1884   7
  -1  -4  13 6188.14 474.728  10
   1  -4 -13 6518.58 429.081   7
   1  -4 -13 6217.68 510.099   8
   1   4 -13 5686.51 487.984   9
   1   4 -13 6039.99 485.938   7
   1  -4 -12 4245.13 349.925   7
   1   4 -12 4192.24 383.747   7
  -1  -4  12 4624.80 399.258  10
   1   4 -12 4507.96 415.544   9
   1  -4 -12 4244.85 403.960   8
   1  -4 -11 2082.22 282.369   8
   1   4 -11 2011.59 262.322   9
  -1  -4  11 1897.98 241.711  10
   1   4 -11 1763.24 248.862   7
   1  -4 -11 2057.87 234.031   7
  -1  -4  10 1028.67 165.043  10
   1  -4 -10 789.201 175.210   8
   1  -4 -10 903.999 157.348   7
   1   4 -10 963.723 184.775   7
   1   4 -10 1193.05 211.751   9
   1  -4  -9 6931.39 453.644   8
   1   4  -9 6368.40 438.164   7
   1  -4  -9 6771.85 400.365   7
  -1  -4   9 6651.24 449.389  10
   1   4  -9 6686.46 442.053   9
   1  -4  -8 13267.6 593.349   8
  -1  -4   8 13083.3 589.835  10
   1   4  -8 13191.2 594.468   7
   1   4  -8 12771.1 581.036   9
   1  -4  -8 13524.9 623.153  10
   1   4  -7 8249.63 449.378   9
   1   4  -7 8577.14 470.395   7
  -1  -4   7 8978.96 454.289  10
   1  -4  -7 9028.53 491.087  10
  -1  -4   6 65.0788 72.0502  10
   1   4  -6 101.411 87.6351   7
   1  -4  -6 29.5226 102.906  10
   1  -4  -5 8170.21 434.670  10
  -1  -4   5 8059.48 401.327  10
   1   4  -5 8405.46 413.647   7
  -1  -4   4 5028.13 296.323   9
   1   4  -4 4279.68 304.266   7
   1  -4  -4 4634.24 321.641  10
  -1  -4   4 4481.40 298.835  10
   1   4  -3 17716.0 567.450   7
  -1  -4   3 19300.4 557.488   9
  -1  -4   3 19041.4 588.602  10
   1  -4  -3 17692.0 601.656  10
   1   4  -3 18656.4 559.249  10
   1  -4  -2 7327.11 372.256  10
   1   4  -2 8076.80 361.691  10
  -1  -4   2 7799.67 356.200   7
  -1  -4   2 7378.76 360.497  10
  -1  -4   1 1569.42 174.328  10
   1   4  -1 1210.96 156.293  10
  -1  -4   1 1499.26 150.303   7
   1   4  -1 1422.03 166.770   6
   1  -4  -1 1474.57 183.188  10
  -1  -4   1 1375.67 166.022   6
  -1  -4   0 24837.7 571.863   7
   1   4   0 24299.5 634.657   6
  -1  -4   0 22093.0 595.845   6
   1  -4   0 23958.2 656.028  10
  -1  -4   0 24188.5 648.134  10
   1   4   0 24416.3 653.288  10
   1  -4   1 979.888 144.671  10
  -1  -4  -1 876.581 136.487  10
  -1  -4  -1 865.901 108.359   7
   1  -4   2 6927.43 375.914  10
  -1  -4  -2 7453.56 394.405  10
   1  -4   3 4953.75 320.791  10
  -1  -4  -3 5451.25 344.783  10
   1  -4   4 178.947 87.6485  10
  -1  -4  -4 84.8508 89.9534  10
  -1  -4  -5 448.848 127.100  10
   1  -4   5 444.471 120.612  10
   1  -4   5 314.834 47.3537   5
  -1   4  -5 368.075 52.6604   1
  -1   4  -6 35253.7 918.842   9
  -1   4  -6 34940.3 472.992   4
   1  -4   6 39950.2 994.778  10
  -1  -4  -6 38859.5 1020.59  10
   1  -4   7 3983.97 344.670  10
  -1   4  -7 3730.66 306.609   7
  -1  -4  -7 4382.57 358.851   8
  -1   4  -7 4248.98 350.132   9
  -1   4  -8 25581.5 825.704   7
   1  -4   8 27473.0 897.824  10
  -1  -4  -8 28170.9 916.215   8
  -1  -4  -8 24327.8 601.773   7
  -1   4  -8 26997.6 889.313   9
  -1   4  -9 16696.7 723.870   9
   1  -4   9 16956.6 752.501  10
  -1  -4  -9 17028.0 743.324   8
  -1   4  -9 15500.7 653.171   7
  -1  -4  -9 15243.5 478.172   7
  -1   4 -10 3429.38 344.324   9
  -1   4 -10 3152.29 308.352   7
  -1  -4 -10 3307.56 354.801   8
   1  -4  10 3098.61 333.688  10
  -1  -4 -10 3055.97 224.029   7
   1  -4  11-82.6867 134.391  10
  -1  -4 -11-6.75192 46.7529   7
  -1  -4 -11 18.7343 85.5157   8
  -1   4 -11 101.537 134.175   9
  -1   4 -11 36.1925 81.0174   7
  -1  -4 -12 16773.8 848.287   8
  -1   4 -12 15756.9 803.277   9
   1  -4  12 17004.5 822.706  10
  -1  -4 -12 15871.2 548.162   7
  -1   4 -12 15041.4 713.220   7
  -1   4 -13 527.437 157.178   9
  -1  -4 -13 678.548 170.552   8
  -1  -4 -13 735.867 125.119   7
  -1   4 -13 764.980 188.854   7
   1  -4  13 637.666 129.143  10
  -1  -4 -14 10400.3 475.386   7
  -1  -4 -14 10498.4 701.772   8
   1  -4  14 10377.3 690.066  10
  -1   4 -14 8535.85 577.517   7
  -1   4 -14 9428.87 667.447   9
   1  -4  15 2824.63 381.467  10
  -1  -4 -15 2747.50 217.751   3
  -1  -4 -15 2939.77 398.084   8
  -1   4 -15 2421.53 370.233   9
  -1  -4 -15 2745.65 253.693   7
  -1   4 -15 2655.99 340.586   7
  -1   4 -16 6550.55 552.818   7
  -1  -4 -16 7592.95 649.808   8
   1  -4  16 8044.12 658.169  10
  -1   4 -16 7227.51 637.383   9
  -1  -4 -16 8527.81 448.401   7
  -1  -4 -16 6894.64 313.681   3
  -1   4 -17 3047.70 368.702   7
   1  -4  17 3250.64 443.514  10
  -1  -4 -17 3412.19 447.348   8
  -1  -4 -17 3249.01 295.421   7
  -1   4 -17 2768.27 411.154   9
  -1  -4 -18 5989.28 600.013   9
  -1  -4 -18 4447.98 527.926   8
  -1  -4 -18 5340.97 385.635   7
  -1   4 -18 4039.36 455.786   7
   1  -4  18 4394.85 515.366  10
  -1   4 -18 4579.88 541.126   9
   1  -4  19 987.956 245.745  10
  -1   4 -19 1733.28 408.526   9
  -1   4 -19 1116.07 237.239   7
  -1  -4 -19 909.319 266.036   8
  -1  -4 -19 1551.55 319.543   9
  -1   4 -20 14572.8 1045.63   9
   1  -4  20 15607.2 1042.98  10
  -1  -4 -20 17135.1 1088.73   9
  -1  -4 -20 16321.3 1057.89   8
  -1  -4 -21 694.041 217.836   9
   1  -4  21 127.702 223.426  10
  -1   4 -21 282.074 196.825   9
  -1  -4 -21 434.350 245.209   8
  -1   4 -21 509.419 220.345   7
  -1  -4 -22-38.4129 147.322   8
  -1  -4 -22 302.021 238.418   9
  -1   4 -22-4.67965 177.978   9
  -1   4 -22 157.513 199.676   7
   1  -4  22 94.3400 178.207  10
   1  -4  23 3175.26 512.721  10
  -1  -4 -23 3056.63 524.467   8
  -1   4 -23 2846.05 493.361   9
  -1  -4 -23 3812.82 588.614   9
  -1   4 -23 2662.17 420.150   7
  -1  -4 -24 1490.14 357.601   8
  -1   4 -24 1173.18 299.394   7
  -1  -4 -24 1734.20 436.597   9
  -1   4 -24 999.248 284.994   9
   1  -4  24 1351.12 366.851  10
   1  -4  25 273.148 273.608  10
  -1   4 -25 732.780 284.356   9
  -1  -4 -25 142.848 234.997   9
  -1  -4 -25 249.279 246.227   8
  -1  -4 -26-247.113 137.746   8
   1  -4  26 87.3130 202.936  10
   1  -5 -27 2030.49 453.283   8
   1   5 -26 396.457 272.570   7
   1  -5 -26 77.3627 217.018   8
  -1  -5  26-210.374 207.495  10
   1   5 -26-76.2877 156.546   9
   1   5 -25-80.5779 160.111   9
   1   5 -25 78.8737 148.335   7
   1  -5 -25 189.402 290.400   9
   1  -5 -25 504.935 262.572   8
  -1  -5  25 147.534 202.468  10
   1  -5 -24 127.139 198.838   8
   1   5 -24 234.693 209.728   7
   1  -5 -24 95.2253 186.427   9
   1   5 -24-266.927 249.102   9
  -1  -5  24 161.645 204.658  10
  -1  -5  23 8915.74 836.361  10
   1   5 -23 7550.81 739.226   7
   1   5 -23 9924.83 899.197   9
   1  -5 -23 9515.06 918.402   9
   1  -5 -23 9214.82 847.534   8
   1  -5 -22 160.116 221.093   9
  -1  -5  22 19.6438 138.541  10
   1  -5 -22 70.4251 190.015   8
   1   5 -22-133.178 139.737   7
   1   5 -22-78.1085 192.665   9
   1   5 -21 3558.46 488.675   7
  -1  -5  21 4390.77 553.374  10
   1  -5 -21 4075.98 545.396   8
   1   5 -21 4608.55 592.536   9
   1  -5 -21 5942.69 671.491   9
   1   5 -20 4656.39 537.278   7
   1   5 -20 5071.81 610.189   9
  -1  -5  20 5476.41 589.032  10
   1  -5 -20 4781.20 566.495   8
   1  -5 -19 1518.46 263.991   7
   1   5 -19 1449.66 324.816   9
  -1  -5  19 1503.44 314.733  10
   1   5 -19 1325.70 280.724   7
   1  -5 -19 1652.93 355.758   8
   1   5 -18 614.009 214.021   7
   1   5 -18 653.613 253.451   9
   1  -5 -18 558.958 200.636   8
   1  -5 -18 869.212 200.373   7
  -1  -5  18 568.030 207.301  10
   1   5 -17 984.723 268.766   9
   1  -5 -17 720.496 200.000   8
   1  -5 -17 880.260 200.854   7
   1   5 -17 653.369 186.593   7
  -1  -5  17 824.317 204.177  10
  -1  -5  16 614.959 210.490  10
   1   5 -16 431.491 174.014   7
   1   5 -16 375.881 127.148   9
   1  -5 -16 502.424 153.969   8
   1  -5 -16 505.233 145.183   7
   1   5 -15 8366.70 625.657   7
   1  -5 -15 9447.21 690.958   8
   1   5 -15 10125.8 710.862   9
  -1  -5  15 9853.15 674.521  10
   1  -5 -15 9709.22 576.627   7
   1  -5 -14 1197.63 203.656   7
  -1  -5  14 1522.54 258.789  10
   1  -5 -14 1591.26 282.198   8
   1   5 -14 1122.26 239.791   7
   1   5 -14 1421.99 274.425   9
   1   5 -13 1025.16 228.645   7
  -1  -5  13 1353.21 258.347  10
   1   5 -13 1316.90 253.690   9
   1  -5 -13 1293.13 200.701   7
   1  -5 -13 1500.69 279.764   8
   1   5 -12 14867.7 761.885   7
   1  -5 -12 15656.4 665.464   7
   1   5 -12 15684.0 800.305   9
  -1  -5  12 15779.2 784.150  10
   1  -5 -12 16709.5 819.054   8
   1   5 -11 3905.53 374.087   7
   1  -5 -11 4170.52 396.421   8
   1   5 -11 3624.72 382.809   9
   1  -5 -11 3625.19 323.546   7
  -1  -5  11 4006.85 381.441  10
   1   5 -10 6337.07 467.407   7
  -1   5  10 6253.99 472.701   6
   1  -5 -10 6498.28 474.449   8
   1  -5 -10 6350.35 411.179   7
  -1  -5  10 6430.31 478.258  10
   1   5 -10 6187.33 465.755   9
   1  -5  -9 13005.8 687.757  10
  -1  -5   9 12441.2 627.226  10
  -1   5   9 13011.8 642.164   6
   1   5  -9 12309.2 634.702   7
   1  -5  -9 13155.3 658.495   8
   1   5  -9 12135.8 615.632   9
   1  -5  -8 4523.59 387.784  10
   1   5  -8 3804.86 351.538   7
  -1  -5   8 4002.17 352.422  10
   1  -5  -7 46.7977 66.9055  10
   1   5  -7 100.028 56.6612   7
  -1   5   7 36.6644 65.5425   6
  -1  -5   7 71.4120 74.1510  10
   1   5  -6 64.4442 69.2988   7
   1  -5  -6 120.676 109.104  10
  -1   5   6 96.5546 86.5477   6
  -1  -5   6 98.6608 76.1388  10
   1   5  -5 8318.27 468.715   7
  -1  -5   5 8132.05 447.018  10
   1  -5  -5 8923.92 503.281  10
  -1  -5   4 25898.9 771.933  10
   1  -5  -4 26798.3 836.252  10
   1  -5  -3 6453.88 407.551  10
  -1  -5   3 6488.40 389.151  10
   1  -5  -2 328.255 93.0675  10
  -1  -5   2 497.779 127.195  10
   1   5  -1 96.5509 61.2931   6
  -1  -5   1 8.85583 57.9386  10
   1  -5  -1 70.7357 70.7016  10
  -1  -5   0 19706.5 666.786  10
   1   5   0 19463.3 622.938   6
   1  -5   0 19986.5 675.595  10
  -1  -5  -1 7897.71 430.856  10
   1   5   1 8277.20 417.371   6
  -1  -5  -1 8368.48 380.017   7
   1  -5   1 8332.76 450.918  10
  -1  -5  -2 18640.2 543.580   7
   1  -5   2 19890.2 681.690  10
   1   5   2 18402.2 638.020   6
  -1  -5  -2 19791.4 697.941  10
   1   5   3 3917.11 300.753   6
   1  -5   3 3835.07 309.097  10
  -1  -5  -3 3484.11 320.058  10
   1  -5   4 7072.48 433.962  10
  -1  -5  -4 7149.21 453.156  10
   1   5   4 6374.05 408.820   6
   1  -5   5 1672.77 122.097   5
   1   5   5 1157.63 188.469   6
  -1  -5  -5 2018.64 249.346  10
   1  -5   5 1763.27 225.942  10
   1   5   6 67.5992 91.0395   6
  -1  -5  -6 117.193 101.559  10
  -1   5  -6 70.2732 33.7391   1
   1  -5   6 46.7218 22.3511   5
   1  -5   6 191.871 78.8071  10
  -1  -5  -7 119.585 86.1986  10
   1   5   7 373.073 129.828   6
   1  -5   7 220.918 127.925  10
  -1   5  -7 290.125 44.8213   4
   1  -5   8 31252.0 1009.91  10
   1   5   8 31558.1 995.427   6
  -1  -5  -8 31164.8 1023.96   8
  -1   5  -9 13793.2 687.286   9
  -1  -5  -9 12382.9 474.832   7
   1  -5   9 14423.3 725.999  10
  -1  -5  -9 15027.5 736.973   8
   1  -5  10 1137.00 227.041  10
  -1  -5 -10 1108.18 216.194   8
  -1   5 -10 869.768 217.717   9
  -1  -5 -10 854.007 133.240   7
  -1  -5 -11 3161.56 368.800   8
  -1  -5 -11 3033.48 244.726   7
   1  -5  11 3437.49 371.406  10
  -1   5 -11 3347.67 378.540   9
  -1   5 -11 3339.40 353.196   7
  -1   5 -12 1265.69 260.809   7
  -1  -5 -12 1033.40 224.003   8
  -1  -5 -12 1028.79 145.705   7
   1  -5  12 1319.17 254.594  10
  -1   5 -12 1064.91 239.645   9
  -1  -5 -13 34989.8 1294.57   8
  -1   5 -13 29931.5 1117.16   7
  -1   5 -13 32682.7 1238.75   9
   1  -5  13 37505.7 1310.61  10
  -1  -5 -13 33289.1 841.761   7
  -1   5 -14 21.4489 98.6979   7
   1  -5  14 200.261 103.934  10
  -1   5 -14 130.776 103.053   9
  -1  -5 -14 10.8438 111.387   8
  -1  -5 -14 172.998 96.5142   7
  -1  -5 -15 13190.5 840.007   8
  -1   5 -15 13044.0 836.124   9
   1  -5  15 14652.5 877.581  10
  -1  -5 -15 14365.6 573.713   7
  -1   5 -15 11800.4 737.692   7
  -1  -5 -16 10689.8 508.879   7
  -1   5 -16 8973.73 739.026   9
   1  -5  16 9271.17 726.245  10
  -1   5 -16 8391.05 644.277   7
  -1  -5 -16 9973.34 759.086   8
  -1   5 -17 5761.57 597.433   9
   1  -5  17 6429.10 607.190  10
  -1   5 -17 5136.85 523.620   7
  -1  -5 -17 5105.34 569.993   8
  -1   5 -18 1095.25 285.703   9
  -1  -5 -18 1466.55 336.945   8
  -1   5 -18 1163.58 241.504   7
   1  -5  18 1417.34 273.767  10
  -1   5 -19 375.367 179.506   7
   1  -5  19 265.667 206.464  10
  -1  -5 -19 492.746 168.123   8
  -1   5 -19 446.142 227.558   9
  -1   5 -20-75.3582 141.398   7
  -1  -5 -20 110.059 123.034   9
  -1  -5 -20 238.775 143.365   8
   1  -5  20 254.007 178.861  10
  -1   5 -20 121.411 137.091   9
   1  -5  21 2257.83 421.675  10
  -1  -5 -21 2590.34 473.990   9
  -1  -5 -21 1926.40 382.740   8
  -1   5 -21 2310.53 444.909   9
  -1   5 -21 1892.03 370.205   7
   1  -5  22-27.1195 218.958  10
  -1  -5 -22 184.174 196.373   9
  -1   5 -22 76.1498 169.097   9
  -1  -5 -22-276.505 224.533   8
  -1  -5 -23 1468.98 389.171   8
  -1  -5 -23 1344.13 374.839   9
   1  -5  23 1103.68 322.944  10
  -1   5 -23 985.713 290.266   9
  -1  -5 -24 4783.46 679.570   9
  -1   5 -24 4262.00 610.314   9
  -1  -5 -24 3794.77 580.305   8
   1  -5  24 4037.26 597.431  10
   1  -5  25 3717.77 571.749  10
  -1  -5 -25 3744.11 626.354   9
  -1   5 -25 3136.91 566.715   9
  -1  -5 -25 2452.34 460.168   8
  -1  -5 -26 1743.98 452.800   8
   1  -6 -26 3740.67 600.399   8
  -1  -6  26 3545.15 564.557  10
  -1  -6  25 49.8874 169.531  10
   1   6 -25 150.177 221.727   7
   1  -6 -25 261.589 268.436   8
   1   6 -25 187.695 267.122   9
   1   6 -24 552.621 164.140   9
  -1  -6  24 836.328 281.089  10
   1   6 -24 430.755 263.004   7
   1  -6 -24 675.651 282.486   8
   1  -6 -24 429.293 255.363   9
   1   6 -23 1261.63 390.336   9
   1  -6 -23 1570.79 392.792   8
   1  -6 -23 1400.93 387.285   9
  -1  -6  23 1427.41 380.797  10
   1   6 -23 1365.25 361.755   7
   1  -6 -22 489.038 223.352   8
   1   6 -22 105.107 166.534   7
   1   6 -22-147.699 245.396   9
  -1  -6  22 289.727 214.995  10
   1  -6 -21 313.019 159.383   8
  -1  -6  21 640.897 237.002  10
   1   6 -21 412.232 212.832   7
   1   6 -21 867.903 315.587   9
   1   6 -20 4357.93 530.701   7
   1  -6 -20 4542.86 585.335   8
  -1  -6  20 5499.19 610.225  10
   1   6 -20 4668.86 573.659   9
   1   6 -19 4658.51 554.519   7
   1  -6 -19 6259.81 657.633   8
   1   6 -19 6088.93 644.481   9
  -1  -6  19 6382.97 649.971  10
  -1  -6  18 6962.81 639.133  10
   1   6 -18 5819.80 611.689   9
   1  -6 -18 6019.25 506.634   7
   1  -6 -18 5847.14 609.117   8
   1   6 -18 4814.06 544.379   7
   1  -6 -17 50.7424 94.2313   7
   1  -6 -17-111.363 169.536   8
   1   6 -17 195.626 157.015   7
  -1  -6  17 77.6844 151.754  10
   1   6 -17 176.428 161.078   9
   1  -6 -16 7944.53 692.834   8
   1  -6 -16 8104.62 555.021   7
  -1  -6  16 8276.36 677.039  10
   1   6 -16 8174.68 674.644   9
   1   6 -16 6185.16 591.573   7
   1  -6 -15 43.7440 139.460   8
   1   6 -15 186.585 150.350   9
   1   6 -15 54.3470 103.143   7
   1  -6 -15 154.350 76.1966   7
  -1  -6  15 73.7643 144.383  10
   1   6 -14 1124.99 269.563   9
   1   6 -14 1164.28 272.292   7
  -1  -6  14 1003.07 242.572  10
   1  -6 -14 807.955 199.414   8
  -1   6  14 477.985 191.028   6
   1  -6 -14 819.850 178.552   7
   1  -6 -13 4009.13 449.293   8
   1   6 -13 3775.63 414.588   7
  -1   6  13 3799.20 436.531   6
   1   6 -13 4249.62 454.399   9
  -1  -6  13 4729.96 459.899  10
   1  -6 -13 4195.92 373.040   7
  -1  -6  12 3186.13 392.354  10
  -1   6  12 2857.87 352.262   6
   1   6 -12 2972.44 361.366   7
   1  -6 -12 2981.72 314.873   7
   1   6 -12 3109.08 367.890   9
   1  -6 -12 3565.88 406.539   8
   1   6 -11 15285.5 795.298   7
  -1   6  11 17193.1 840.011   6
   1  -6 -11 17663.9 731.759   7
   1  -6 -11 18187.8 858.953   8
  -1  -6  11 17787.2 839.449  10
  -1  -6  10-113.199 126.357  10
   1   6 -10 108.573 107.165   7
  -1   6  10 33.0420 98.9547   6
   1  -6 -10 12.4474 130.523  10
   1  -6 -10 87.1523 93.1904   8
  -1   6   9-64.0293 108.684   6
   1  -6  -9-126.295 141.424  10
  -1  -6   9-20.8938 89.5231  10
   1   6  -9 211.062 92.3922   7
   1   6  -8 3926.22 375.920   7
   1  -6  -8 4515.89 420.337  10
  -1  -6   8 4037.45 366.405  10
  -1   6   8 4561.94 406.573   6
  -1   6   7 4722.75 399.968   6
   1   6  -7 4221.98 379.526   7
  -1  -6   7 4791.63 385.595  10
   1  -6  -7 4589.91 404.058  10
  -1  -6   6 1176.82 193.596  10
  -1   6   6 470.269 156.995   6
   1  -6  -6 1227.14 209.393  10
  -1  -6   5 7371.67 462.785  10
   1  -6  -5 6992.66 486.827  10
  -1  -6   4 331.075 110.064  10
  -1   6   4 23.8691 83.4139   6
   1  -6  -4 262.401 128.323  10
   1  -6  -3 15530.5 685.873  10
  -1  -6   3 16609.3 679.233  10
   1  -6  -2-133.507 102.395  10
  -1  -6   2-10.4810 78.9130  10
  -1   6   2 52.5438 42.5227   6
   1  -6  -1 517.845 128.056  10
  -1  -6   1 399.905 109.791  10
  -1   6   1 13.2376 69.3826   6
   1   6   0 4856.93 369.899   6
  -1  -6   0 5252.36 381.366  10
   1  -6   0 4612.68 370.728  10
   1   6   1 10164.4 519.213   6
   1  -6   1 10351.6 536.518  10
  -1  -6  -1 10429.0 542.771  10
   1   6   2 1902.26 227.441   6
  -1  -6  -2 1973.88 261.628  10
   1  -6   2 2167.41 265.448  10
   1  -6   3 17232.0 732.409  10
   1   6   3 17025.1 687.025   6
  -1  -6  -3 19498.0 778.803  10
   1   6   4 894.117 188.950   6
  -1  -6  -4 574.694 140.489  10
   1  -6   4 760.690 173.992  10
   1  -6   5 670.337 151.163  10
   1   6   5 641.761 164.058   6
  -1  -6  -5 620.170 139.430  10
   1  -6   6 19353.0 806.860  10
   1   6   6 19676.8 825.281   6
  -1  -6  -6 20197.6 861.591  10
   1  -6   6 19370.1 430.929   5
   1  -6   7 1035.95 86.4088   5
  -1  -6  -7 1038.80 200.409  10
  -1   6  -7 1022.19 96.2229   1
   1  -6   7 1340.70 224.483  10
   1   6   7 1307.13 238.782   6
  -1   6  -7 1259.12 110.974   4
   1   6   8 12998.5 704.190   6
  -1  -6  -8 14333.9 763.373  10
   1  -6   8 13535.3 702.031  10
   1  -6   9 26079.8 1019.29  10
   1   6   9 25364.6 993.526   6
  -1  -6  -9 26374.8 1028.25   8
  -1  -6 -10 14453.9 783.954   8
   1   6  10 14321.6 759.823   6
   1  -6  10 14106.5 772.151  10
  -1  -6 -11 1446.77 190.197   7
  -1  -6 -11 2099.25 311.375   8
   1   6  11 1935.11 305.423   6
   1  -6  11 1539.36 279.848  10
   1   6  12 4036.20 455.567   6
   1  -6  12 4511.84 464.061  10
  -1  -6 -12 3820.01 442.652   8
  -1   6 -12 4101.64 448.405   9
  -1  -6 -12 3024.02 258.656   7
  -1   6 -13 480.704 200.021   9
  -1  -6 -13 589.163 194.832   8
   1  -6  13 423.213 184.943  10
  -1  -6 -13 420.268 103.650   7
  -1  -6 -14 1494.42 308.708   8
  -1   6 -14 1103.91 279.784   9
  -1  -6 -14 1211.58 180.217   7
   1  -6  14 1580.61 303.685  10
  -1  -6 -15 112.504 70.9913   7
  -1   6 -15 16.9726 152.064   9
  -1  -6 -15-7.43117 142.464   8
   1  -6  15 114.683 132.888  10
   1  -6  16 4361.37 499.217  10
  -1   6 -16 3811.45 502.232   9
  -1  -6 -16 3731.85 491.087   8
  -1  -6 -17 14622.4 986.769   8
  -1   6 -17 14022.6 952.325   9
  -1  -6 -18 6308.55 648.072   8
   1  -6  18 7127.27 714.627  10
  -1   6 -18 6239.09 660.268   9
  -1  -6 -19-157.706 162.590   8
   1  -6  19-55.8147 152.446  10
  -1   6 -19 261.548 262.751   9
  -1  -6 -20 14161.9 1038.45   8
   1  -6  20 15146.5 1050.80  10
  -1   6 -20 14776.0 1057.93   9
  -1  -6 -21 552.517 282.062   9
  -1  -6 -21 394.182 193.576   8
   1  -6  21 178.556 190.539  10
  -1   6 -21 210.141 193.105   9
  -1  -6 -22 970.642 321.912   8
   1  -6  22 1561.44 342.418  10
  -1   6 -22 815.047 320.869   9
  -1  -6 -22 1268.67 378.365   9
  -1   6 -23 126.546 166.245   9
   1  -6  23-28.6797 177.893  10
  -1  -6 -23 342.818 288.936   9
  -1  -6 -23 508.529 296.306   8
  -1  -6 -24 1945.75 439.378   8
  -1  -6 -24 2486.44 523.471   9
  -1   6 -24 1615.00 417.638   9
   1  -6  24 1512.05 404.889  10
  -1  -6 -25 4083.90 619.144   8
   1  -6  25 3281.40 548.283  10
   1  -7 -25 779.618 247.719   8
  -1  -7  25 474.615 258.041  10
   1  -7 -24 1087.55 357.487   8
   1   7 -24 329.621 260.182   9
  -1  -7  24 475.190 218.897  10
   1  -7 -23 4114.51 627.518   8
  -1   7  23 5065.59 731.380   6
   1   7 -23 3864.08 624.436   9
  -1  -7  23 5590.02 679.927  10
   1  -7 -22 170.027 214.450   8
   1   7 -22 256.071 183.829   9
   1   7 -22 274.440 225.701   7
  -1   7  22 311.751 346.117   6
  -1  -7  22 303.336 267.440  10
   1  -7 -21 2709.37 494.760   8
   1   7 -21 2225.25 414.749   9
  -1  -7  21 2419.42 433.864  10
   1   7 -21 2193.87 439.950   7
  -1   7  21 2770.00 543.281   6
  -1  -7  20 2498.27 434.173  10
   1  -7 -20 2112.78 394.860   8
   1   7 -20 2396.55 421.932   9
   1   7 -20 2319.71 428.198   7
  -1   7  20 3078.40 539.627   6
  -1  -7  19 3441.75 476.563  10
   1   7 -19 3448.17 505.393   7
   1  -7 -19 2696.26 443.146   8
  -1   7  19 3675.15 549.570   6
   1   7 -19 3123.51 482.748   9
   1   7 -18 2059.34 373.763   7
  -1   7  18 2279.60 410.917   6
  -1  -7  18 2254.44 377.970  10
   1  -7 -18 2348.44 410.492   8
   1   7 -18 2086.34 399.657   9
   1   7 -17 1448.37 331.910   9
   1  -7 -17 1557.15 310.308   8
  -1   7  17 1387.64 324.191   6
  -1  -7  17 1648.64 351.778  10
   1   7 -17 1355.92 276.932   7
  -1   7  16-124.856 199.340   6
   1  -7 -16 104.007 159.202   8
  -1  -7  16 136.188 114.716  10
   1  -7 -16 297.830 136.398   7
   1   7 -16 287.130 161.171   7
   1   7 -15 2469.86 376.181   7
   1  -7 -15 3301.44 439.485   8
   1  -7 -15 2491.26 311.239   7
  -1   7  15 3143.58 437.858   6
  -1  -7  15 3015.26 435.000  10
   1  -7 -14 313.254 207.237   8
   1   7 -14 157.675 163.381   7
   1  -7 -14 369.888 126.636   7
  -1  -7  14 113.312 141.212  10
  -1   7  14 264.767 166.275   6
   1   7 -13 3465.93 432.186   7
  -1  -7  13 4311.86 451.969  10
   1  -7 -13 4056.52 464.210   8
  -1   7  13 3313.15 446.587   6
   1  -7 -13 3673.24 357.503   7
   1  -7 -12 8855.33 659.008   8
  -1   7  12 9485.19 675.712   6
  -1  -7  12 9227.86 653.868  10
   1   7 -12 8323.85 646.695   7
   1  -7 -12 8721.38 547.881   7
   1   7 -11 1816.33 302.011   7
   1  -7 -11 1863.12 303.228   8
  -1   7  11 1679.31 273.532   6
  -1  -7  11 1424.83 233.125  10
   1  -7 -10 1162.80 260.730  10
  -1  -7  10 1004.36 197.102  10
  -1   7  10 1204.10 246.983   6
  -1   7   9 1520.21 256.540   6
   1  -7  -9 1482.37 272.134  10
  -1  -7   9 1689.81 267.379  10
  -1  -7   8 757.328 211.537  10
   1  -7  -8 1036.22 223.787  10
  -1   7   8 820.443 199.401   6
   1  -7  -7 403.280 132.820  10
  -1   7   7 486.450 177.666   6
  -1  -7   7 296.389 128.788  10
  -1  -7   6 4250.60 414.012  10
   1  -7  -6 4875.22 441.003  10
  -1   7   6 4225.29 416.446   6
   1  -7  -5 1524.48 252.859  10
  -1   7   5 1470.41 234.003   6
  -1  -7   5 1410.96 225.394  10
  -1  -7   4 29864.3 1009.41  10
  -1   7   4 30229.0 989.905   6
   1  -7  -4 33383.8 1106.16  10
  -1  -7   3-46.6106 88.0558  10
   1  -7  -3-47.0152 93.7676  10
  -1   7   3-92.4765 93.7691   6
  -1   7   2 211.483 118.371   6
  -1  -7   2 221.099 110.744  10
   1  -7  -2 110.867 89.9356  10
  -1   7   1-0.80329 69.8794   6
   1  -7  -1 2.74985 88.7281  10
  -1  -7   1-32.6205 104.191  10
  -1  -7   0 15224.0 703.549  10
   1  -7   0 15361.1 710.864  10
   1   7   0 14321.5 649.776   6
   1  -7   1-39.6604 72.3421  10
   1   7   1-129.675 101.427   6
  -1  -7  -1-58.6736 77.5952  10
  -1  -7  -2 8306.63 553.261  10
   1   7   2 7846.80 509.030   6
   1  -7   2 8153.33 533.711  10
  -1  -7  -3 2118.93 289.695  10
   1   7   3 1907.23 264.807   6
   1  -7   3 2363.29 296.810  10
   1  -7   4 12555.5 687.203  10
   1   7   4 13309.0 669.948   6
  -1  -7  -4 13287.0 710.115  10
  -1  -7  -5 1323.30 232.497  10
   1   7   5 1217.60 227.054   6
   1  -7   5 1734.74 267.549  10
   1  -7   6 323.996 151.284  10
   1  -7   6 385.005 82.3656   5
  -1  -7  -6 417.585 178.213  10
   1   7   6 349.138 128.941   6
   1  -7   7 142.951 106.013  10
   1  -7   7-0.03503 32.5384   5
  -1   7  -7 104.582 52.0584   1
  -1  -7  -7-35.6917 103.139  10
   1   7   7 52.0776 119.070   6
  -1   7  -8 18880.6 422.687   4
   1   7   8 18226.2 882.875   6
  -1  -7  -8 21729.8 959.159  10
   1  -7   8 19153.5 890.500  10
   1   7   9 1172.45 221.786   6
  -1  -7  -9 1843.27 317.231   8
  -1  -7  -9 1331.42 284.886  10
   1  -7   9 1256.97 252.056  10
   1   7  10 3165.08 379.832   6
  -1  -7 -10 2998.95 383.841   8
   1  -7  10 2990.75 380.413  10
   1   7  11-68.0477 113.503   6
  -1  -7 -11 259.839 161.980   8
  -1  -7 -11 82.7057 70.3948   7
   1  -7  11 194.721 126.755  10
  -1  -7 -12 377.836 195.194   8
   1   7  12 269.889 129.771   6
   1  -7  12 476.108 203.332  10
  -1  -7 -12 209.751 82.2219   7
  -1  -7 -13 6332.63 602.052   8
   1   7  13 5994.11 574.970   6
  -1  -7 -13 4530.82 359.642   7
   1  -7  13 6407.13 609.174  10
  -1  -7 -14 286.072 150.824   8
   1   7  14 255.880 171.729   6
   1  -7  14 395.240 191.956  10
   1  -7  15 7072.33 679.726  10
  -1  -7 -15 7527.10 685.595   8
   1   7  15 6476.25 670.972   6
   1   7  16 8045.67 726.642   6
  -1  -7 -16 7727.89 723.214   8
   1  -7  16 8853.62 763.499  10
  -1   7 -17 5541.34 625.968   9
   1   7  17 6429.78 681.662   6
   1  -7  17 7173.03 692.856  10
  -1  -7 -17 6023.23 663.917   8
   1  -7  18 3951.83 546.041  10
  -1  -7 -18 3218.25 490.326   8
   1   7  18 3579.37 546.465   6
  -1   7 -18 3109.88 476.547   9
   1  -7  19 1286.98 331.542  10
  -1  -7 -19 560.803 230.848   8
  -1   7 -19 972.024 323.297   9
   1   7  19 733.552 296.019   6
   1  -7  20 306.926 235.854  10
  -1   7 -20 310.426 255.078   9
   1   7  20-191.313 257.572   6
  -1  -7 -20 70.8749 188.019   8
   1   7  21 573.390 257.909   6
  -1  -7 -21 902.789 303.804   8
   1  -7  21 397.510 255.625  10
  -1   7 -21 272.490 242.148   9
   1   7  22-134.146 221.591   6
  -1  -7 -22 87.4549 247.978   9
  -1   7 -22-39.5356 160.375   9
   1  -7  22 284.530 215.929  10
  -1  -7 -22-44.3833 161.297   8
   1   7  23 2341.51 546.183   6
  -1  -7 -23 2033.25 433.611   9
  -1   7 -23 2045.69 454.857   9
   1  -7  23 1865.03 423.904  10
  -1  -7 -23 2406.69 493.000   8
   1  -7  24 5454.90 773.122  10
  -1  -7 -24 4677.09 664.248   8
   1  -8 -24 118.086 194.682   8
  -1  -8  24 492.879 227.673  10
   1  -8 -23 80.6505 140.717   8
  -1  -8  23 366.120 240.386  10
  -1   8  22 171.564 303.539   6
   1  -8 -22 419.817 259.917   8
  -1  -8  22 224.537 238.779  10
  -1  -8  21 399.744 188.944  10
  -1   8  21 213.689 194.263   6
   1  -8 -21-58.7405 220.838   8
  -1  -8  20 1719.41 345.075  10
   1  -8 -20 1164.08 297.052   8
  -1   8  20 1805.20 429.173   6
   1  -8 -19 4816.95 615.173   8
  -1  -8  19 5371.97 613.218  10
  -1   8  19 5537.50 685.228   6
   1  -8 -18 3274.32 507.499   8
  -1  -8  18 3427.76 485.306  10
  -1   8  18 4243.66 565.346   6
  -1  -8  17 182.683 119.032  10
  -1   8  17 652.275 293.528   6
   1  -8 -17 409.268 164.966   8
  -1   8  16 4378.86 562.737   6
  -1  -8  16 4978.68 550.676  10
   1  -8 -16 4887.27 568.282   8
   1  -8 -15 1143.22 302.629   8
  -1   8  15 672.520 285.405   6
  -1  -8  15 821.807 213.379  10
   1  -8 -15 686.067 186.074   7
  -1   8  14 4964.39 560.880   6
   1  -8 -14 5142.44 561.162   8
  -1  -8  14 4974.63 544.654  10
   1  -8 -14 4105.48 411.018   7
   1  -8 -13 3888.88 479.874   8
   1  -8 -13 3198.85 362.464   7
  -1  -8  13 3867.46 442.139  10
  -1   8  13 3713.26 457.427   6
   1  -8 -12 162.492 118.330   8
  -1  -8  12 20.7459 110.865  10
  -1   8  12 332.838 216.364   6
   1  -8 -11 27926.3 1192.39   8
   1  -8 -11 28075.6 1264.35  10
  -1  -8  11 27506.0 1166.56  10
  -1   8  11 26869.6 1174.31   6
   1  -8 -10 40.4116 104.110  10
  -1   8  10 211.336 188.158   6
  -1  -8  10 138.970 144.491  10
   1  -8  -9 1042.66 262.906  10
  -1  -8   9 1109.05 232.050  10
  -1   8   9 869.470 209.732   6
  -1  -8   8 3147.81 397.138  10
   1  -8  -8 3372.11 408.567  10
  -1   8   8 3012.57 390.616   6
   1  -8  -7 5028.99 516.480  10
  -1  -8   7 5264.93 490.451  10
  -1   8   7 4686.16 466.737   6
   1  -8  -6 996.045 236.653  10
  -1   8   6 856.578 212.637   6
  -1  -8   6 901.982 213.087  10
   1  -8  -5 1298.53 282.042  10
  -1  -8   5 1280.62 270.301  10
  -1   8   5 1126.77 229.769   6
  -1   8   4 160.596 124.273   6
  -1  -8   4 11.6025 92.0034  10
   1  -8  -4-79.5781 110.625  10
   1  -8  -3 10940.5 664.809  10
  -1  -8   3 10093.8 639.076  10
  -1   8   3 9945.16 619.610   6
  -1   8   2-10.6860 82.6512   6
  -1  -8   2-90.8417 145.325  10
   1  -8  -2-74.0927 130.039  10
   1  -8  -1 163.394 92.6665  10
  -1  -8   1 125.149 103.852  10
  -1   8   1 65.9875 96.2897   6
  -1  -8   0 224.413 80.9384  10
   1  -8   0 354.838 137.371  10
   1  -8   1 12419.0 701.615  10
   1   8   1 11825.2 668.716   6
  -1  -8  -1 12869.6 715.446  10
   1   8   2 433.430 153.000   6
  -1  -8  -2 310.462 139.584  10
   1  -8   2 369.383 105.804  10
  -1  -8  -3 6129.19 513.607  10
   1   8   3 5023.39 442.312   6
   1  -8   3 5279.00 470.454  10
   1  -8   4 10324.0 667.974  10
   1   8   4 9533.86 595.240   6
  -1  -8  -4 9672.81 674.188  10
   1  -8   5 1290.46 248.806  10
  -1  -8  -5 1375.97 263.346  10
   1   8   5 669.987 155.023   6
   1  -8   6 4102.05 427.779  10
   1   8   6 3373.26 378.082   6
  -1  -8  -6 3364.10 411.386  10
  -1  -8  -7 1511.31 297.550  10
   1  -8   7 1386.69 267.540  10
   1   8   7 1317.20 264.221   6
  -1   8  -7 1599.07 158.109   1
  -1   8  -8 497.808 85.1917   1
   1   8   8 441.411 155.002   6
  -1   8  -8 508.995 83.4138   4
   1  -8   8 636.576 201.987  10
  -1  -8  -8 600.132 215.215  10
  -1  -8  -9 12520.8 817.104  10
   1   8   9 11416.1 770.166   6
   1  -8   9 13116.0 785.235  10
   1   8  10 2537.47 399.522   6
  -1  -8 -10 2677.02 387.605   8
   1  -8  10 3090.94 396.902  10
   1  -8  11 2331.08 379.362  10
   1   8  11 2275.18 369.058   6
  -1  -8 -11 2446.47 376.126   8
  -1  -8 -12 70.1788 88.1965   7
   1   8  12 97.1685 163.525   6
  -1  -8 -12 54.1770 109.354   8
   1  -8  12 7.05787 110.107  10
  -1  -8 -13-30.7291 106.992   8
   1  -8  13-116.574 175.785  10
   1   8  13-87.0712 151.664   6
   1  -8  14-164.940 205.188  10
   1   8  14-35.0265 129.463   6
   1  -8  15 1231.23 299.976  10
  -1  -8 -15 1110.91 281.828   8
   1   8  15 867.709 279.336   6
   1   8  16 1126.17 295.446   6
   1  -8  16 1264.09 283.100  10
  -1  -8 -16 1164.17 290.061   8
  -1  -8 -17 2973.94 482.619   8
   1   8  17 2972.48 501.995   6
   1  -8  17 3746.14 546.647  10
  -1  -8 -18 3950.67 571.392   8
   1  -8  18 3611.36 545.884  10
   1   8  18 3790.59 570.135   6
   1   8  19-126.360 225.559   6
  -1  -8 -19 58.5692 141.486   8
   1  -8  19 216.258 235.357  10
   1   8  20 6171.80 745.194   6
   1  -8  20 6755.55 750.944  10
  -1  -8 -20 4921.18 654.163   8
   1  -8  21 734.994 245.097  10
  -1  -8 -21 981.930 349.165   8
   1   8  21 653.993 350.690   6
   1   8  22 3662.83 599.505   6
   1  -8  22 3954.30 656.904  10
  -1  -8 -22 3570.60 600.535   8
  -1  -8 -23 728.034 340.951   8
   1  -8  23 141.980 244.549  10
  -1  -9  22 293.430 195.371  10
   1  -9 -22-365.337 220.872   8
  -1  -9  21 1682.15 357.649  10
   1  -9 -21 1281.42 375.501   8
  -1   9  21 1262.12 369.692   6
  -1  -9  20 2603.53 467.624  10
   1  -9 -20 2002.37 414.785   8
  -1   9  20 2124.91 488.443   6
  -1   9  19 1080.50 323.323   6
  -1  -9  19 672.024 235.272  10
   1  -9 -19 815.654 303.818   8
  -1  -9  18 2848.78 459.824  10
   1  -9 -18 1972.41 421.242   8
  -1   9  18 2062.85 448.724   6
  -1  -9  17-467.665 215.874  10
   1  -9 -17 43.6037 139.473   8
  -1   9  17-26.0223 184.698   6
  -1   9  16 1055.72 359.576   6
  -1  -9  16 1143.77 281.030  10
   1  -9 -16 1109.35 317.780   8
  -1   9  15 633.073 217.775   6
  -1  -9  15 351.657 206.741  10
   1  -9 -15 394.137 198.678   8
  -1  -9  14 265.964 179.410  10
  -1   9  14 233.531 206.853   6
   1  -9 -14 336.259 189.114   8
  -1  -9  13 295.390 162.592  10
   1  -9 -13 377.491 186.963   8
   1  -9 -13 405.050 132.035   7
  -1   9  13 779.519 272.726   6
  -1   9  12 5054.55 580.204   6
  -1  -9  12 4790.62 553.450  10
   1  -9 -12 5928.73 606.378   8
  -1   9  11 389.286 200.684   6
  -1  -9  11 293.878 193.447  10
   1  -9 -11 100.941 124.246  10
   1  -9 -11 482.065 225.943   8
  -1   9  10 400.757 209.281   6
   1  -9 -10 65.4316 138.407  10
  -1  -9  10 140.188 139.697  10
   1  -9  -9 140.621 164.698  10
  -1   9   9-20.2527 147.910   6
  -1  -9   9 109.942 117.710  10
   1  -9  -8 312.752 174.430  10
  -1  -9   8 379.766 179.113  10
  -1   9   8 271.489 164.655   6
  -1  -9   7 5575.55 546.177  10
   1  -9  -7 5302.61 541.763  10
  -1   9   7 4112.34 458.168   6
   1  -9  -6 5713.79 532.007  10
  -1  -9   6 5365.80 521.878  10
  -1   9   6 4681.59 468.698   6
  -1  -9   5 9.51616 125.850  10
  -1   9   5 14.3236 135.545   6
   1  -9  -5 92.9417 177.993  10
  -1   9   4 17156.7 868.105   6
   1  -9  -4 18693.7 982.215  10
  -1  -9   4 18102.5 925.079  10
   1  -9  -3 3386.76 426.138  10
  -1   9   3 3765.73 391.832   6
  -1  -9   3 3271.42 381.704  10
  -1   9   2 2809.22 343.327   6
  -1  -9   2 2744.33 359.816  10
   1  -9  -2 2390.96 348.828  10
  -1  -9   1 4334.88 457.484  10
   1  -9  -1 4829.07 470.103  10
  -1  -9   0 2923.82 374.275  10
   1  -9   0 3063.90 359.598  10
   1   9   1 259.597 157.350   6
  -1  -9  -1 188.956 134.467  10
   1  -9   1 48.4261 108.300  10
   1  -9   2 6404.67 547.505  10
   1   9   2 5483.47 473.608   6
  -1  -9  -2 5794.32 539.115  10
   1  -9   3 209.869 182.924  10
  -1  -9  -3 441.903 213.567  10
   1   9   3 133.993 157.999   6
  -1  -9  -4 5055.37 510.892  10
   1  -9   4 4493.87 489.404  10
   1   9   4 4600.39 464.848   6
  -1  -9  -5 841.882 234.173  10
   1  -9   5 796.904 212.146  10
   1   9   5 764.984 208.877   6
   1   9   6 187.172 104.785   6
  -1  -9  -6 278.332 192.687  10
   1  -9   6 259.384 164.960  10
   1   9   7 423.791 201.784   6
  -1  -9  -7 309.717 207.329  10
   1  -9   7 311.095 147.439  10
  -1  -9  -8 10615.9 755.876  10
   1  -9   8 9704.51 721.636  10
   1   9   9 506.336 212.833   6
  -1  -9  -9 386.513 188.045  10
   1  -9   9 760.753 238.773  10
   1   9  10 1001.60 292.821   6
   1  -9  10 1092.43 245.099  10
  -1  -9 -10 948.587 247.082  10
  -1  -9 -10 1178.43 305.345   8
   1   9  11 2637.75 446.270   6
  -1  -9 -11 2838.54 426.002   8
   1  -9  11 3179.80 468.088  10
  -1  -9 -12 1488.77 323.684   8
   1   9  12 1100.96 282.814   6
   1  -9  12 1531.46 325.086  10
   1   9  13 2526.63 460.837   6
  -1  -9 -13 2587.88 411.960   8
   1  -9  13 2421.21 406.094  10
   1   9  14 450.977 235.841   6
  -1  -9 -14 249.047 203.473   8
   1  -9  14 30.3245 161.624  10
  -1  -9 -15 2304.69 441.971   8
   1   9  15 2582.90 448.507   6
   1  -9  15 2352.61 416.186  10
   1  -9  16 10545.2 886.063  10
   1   9  16 9879.89 871.786   6
  -1  -9 -16 9730.88 869.730   8
   1  -9  17 29.0878 156.655  10
  -1  -9 -17 64.8532 166.771   8
   1   9  17 163.952 205.712   6
  -1  -9 -18-122.473 170.860   8
   1  -9  18 666.184 255.159  10
   1   9  18 374.051 237.427   6
   1  -9  19 198.577 220.048  10
   1   9  19 14.7871 243.343   6
  -1  -9 -19 91.5858 131.786   8
   1  -9  20-52.3041 180.494  10
  -1  -9 -20 253.346 189.484   8
   1   9  20-41.2340 213.252   6
  -1  -9 -21-434.470 271.467   8
   1  -9  21-142.687 170.262  10
  -1 -10  21 770.971 333.266  10
  -1 -10  20 1127.27 351.596  10
   1 -10 -20 908.402 325.675   8
   1 -10 -19 5044.10 686.149   8
  -1 -10  19 5543.44 650.624  10
  -1  10  19 4663.97 693.436   6
  -1  10  18 714.831 362.483   6
  -1 -10  18 540.156 272.608  10
   1 -10 -18 513.487 252.191   8
  -1  10  17 980.287 330.617   6
   1 -10 -17 644.176 278.521   8
  -1 -10  17 637.165 237.691  10
  -1  10  16 95.9204 250.386   6
   1 -10 -16 368.701 224.184   8
  -1 -10  16-169.276 171.190  10
   1 -10 -15 293.917 255.850   8
  -1 -10  15-83.4486 197.326  10
  -1  10  15 48.7170 143.591   6
  -1 -10  14 1320.40 327.661  10
  -1  10  14 1788.56 382.091   6
   1 -10 -14 2223.77 406.339   8
  -1 -10  13-44.6047 130.551  10
   1 -10 -13 43.3843 120.829   8
  -1  10  13-40.8314 139.274   6
   1 -10 -12 1081.14 294.755   8
  -1 -10  12 1277.83 313.777  10
  -1  10  12 584.161 259.641   6
  -1 -10  11 12133.0 873.555  10
  -1  10  11 10551.5 780.031   6
   1 -10 -11 13400.6 947.760  10
  -1  10  10 4831.97 565.923   6
  -1 -10  10 5054.01 577.582  10
   1 -10 -10 5909.10 623.869  10
   1 -10  -9 438.792 189.503  10
  -1  10   9 394.573 191.913   6
  -1 -10   9 534.032 260.012  10
  -1  10   8 2068.14 359.710   6
   1 -10  -8 2249.17 403.685  10
  -1 -10   8 2203.92 403.650  10
   1 -10  -7 2143.78 391.833  10
  -1  10   7 1588.95 306.575   6
  -1 -10   7 1871.27 341.711  10
  -1 -10   6 210.523 160.343  10
   1 -10  -6 184.641 206.068  10
  -1  10   6 43.7558 122.086   6
   1 -10  -5 260.091 194.571  10
  -1 -10   5 116.996 139.581  10
  -1  10   5 397.365 213.521   6
   1 -10  -4 3.17310 110.972  10
  -1  10   4 138.920 178.344   6
  -1 -10   4 23.3068 113.010  10
  -1  10   3 3983.47 449.960   6
   1 -10  -3 4906.65 533.321  10
  -1 -10   3 4978.99 529.268  10
  -1 -10   2 369.670 170.980  10
   1 -10  -2 317.913 129.020  10
  -1 -10   1 1723.80 319.737  10
   1 -10  -1 1713.72 312.730  10
  -1 -10   0 5392.46 565.774  10
   1 -10   0 4913.83 519.382  10
  -1 -10  -1 9937.47 751.884  10
   1 -10   1 10092.3 745.904  10
   1  10   2 862.129 244.541   6
  -1 -10  -2 589.492 182.523  10
   1 -10   2 793.870 230.760  10
  -1 -10  -3 2735.51 401.040  10
   1 -10   3 2118.31 339.649  10
   1  10   3 2292.80 339.269   6
  -1 -10  -4 8117.18 688.945  10
   1 -10   4 8013.52 656.667  10
   1  10   4 7087.96 628.688   6
   1  10   5 2135.62 364.986   6
  -1 -10  -5 2052.35 365.867  10
   1 -10   5 2527.19 396.204  10
  -1 -10  -6 248.076 154.972  10
   1 -10   6 538.953 229.150  10
   1  10   6 78.3726 147.203   6
   1  10   7 783.921 225.172   6
   1 -10   7 570.871 231.120  10
  -1 -10  -7 843.264 253.626  10
   1  10   8 383.297 171.694   6
  -1 -10  -8 115.882 174.684  10
   1 -10   8 79.2339 138.864  10
  -1 -10  -9 9242.53 775.455  10
   1  10   9 9625.17 738.329   6
   1 -10   9 10372.8 814.578  10
  -1 -10 -10 4531.25 551.194  10
   1  10  10 4128.80 496.613   6
  -1 -10 -10 4979.49 589.394   8
   1 -10  10 5171.81 590.974  10
   1  10  11 387.036 191.202   6
   1 -10  11 773.794 287.437  10
  -1 -10 -11 264.662 200.754   8
   1  10  12 196.202 195.451   6
   1 -10  12 359.026 265.062  10
  -1 -10 -12 329.544 239.014   8
   1 -10  13 188.210 141.098  10
   1  10  13 188.253 141.379   6
  -1 -10 -13 75.1766 184.484   8
   1 -10  14-251.354 223.432  10
  -1 -10 -14 368.282 218.655   8
   1  10  14 142.417 179.386   6
  -1 -10 -15 1521.18 371.518   8
   1  10  15 1654.32 403.415   6
   1 -10  15 1220.51 332.653  10
  -1 -10 -16 2676.45 514.046   8
   1  10  16 2365.28 468.377   6
   1 -10  16 2215.98 452.165  10
  -1 -10 -17 4135.82 591.370   8
   1  10  17 4460.89 621.482   6
   1 -10  17 4184.24 612.368  10
  -1 -10 -18 1254.05 373.903   8
   1 -10  18 1280.93 327.753  10
   1  10  18 957.772 372.889   6
  -1 -10 -19 107.277 160.407   8
   1 -10  19 166.771 258.176  10
  -1 -11  19 417.131 282.446  10
  -1 -11  18 290.869 212.389  10
   1 -11 -18 527.950 281.561   8
  -1  11  17 1220.61 385.154   6
   1 -11 -17 1257.37 406.020   8
  -1 -11  17 1155.81 343.764  10
   1 -11 -16 1044.87 335.728   8
  -1 -11  16 765.267 251.801  10
  -1  11  16 1010.42 360.971   6
  -1  11  15 1932.30 432.938   6
   1 -11 -15 2022.12 408.991   8
  -1 -11  15 2572.44 459.288  10
  -1  11  14-90.6174 211.467   6
   1 -11 -14 41.7305 166.328   8
  -1 -11  14 140.703 173.363  10
   1 -11 -13 2190.61 415.317   8
  -1 -11  13 2512.83 431.243  10
  -1  11  13 2802.74 474.900   6
  -1  11  12 5649.26 675.140   6
  -1 -11  12 7483.46 742.163  10
   1 -11 -12 6322.32 686.706   8
   1 -11 -12 7238.17 774.330  10
  -1  11  11 1313.97 320.123   6
   1 -11 -11 1708.85 374.709  10
  -1 -11  11 1426.42 368.880  10
   1 -11 -10 259.259 243.701  10
  -1 -11  10 310.437 265.399  10
  -1  11  10 116.528 138.515   6
   1 -11  -9 313.532 233.860  10
  -1 -11   9 222.208 211.314  10
  -1  11   9 239.596 219.174   6
  -1  11   8 245.727 259.539   6
   1 -11  -8 237.482 180.141  10
  -1 -11   8 36.9608 156.932  10
  -1 -11   7 3975.67 532.862  10
  -1  11   7 3869.94 500.034   6
   1 -11  -7 4163.70 533.299  10
  -1 -11   6 208.320 190.803  10
   1 -11  -6 322.576 151.926  10
  -1  11   6 237.118 164.202   6
  -1  11   5 44.6829 151.276   6
  -1 -11   5 236.092 216.051  10
   1 -11  -5 101.701 161.828  10
  -1  11   4 6843.09 628.036   6
   1 -11  -4 8004.08 759.080  10
  -1 -11   4 7855.75 703.273  10
  -1 -11   3 1620.60 306.737  10
   1 -11  -3 1609.42 337.524  10
   1 -11  -2 2109.47 338.434  10
  -1 -11   2 1591.23 325.732  10
   1 -11  -1 5294.08 615.054  10
  -1 -11   1 5970.88 613.470  10
   1 -11   0 3325.78 471.062  10
  -1 -11   0 2740.61 431.391  10
  -1 -11  -1 472.270 232.543  10
   1 -11   1 492.911 227.487  10
   1 -11   2 3166.78 456.795  10
  -1 -11  -2 3746.13 534.981  10
  -1 -11  -3 930.601 298.081  10
   1  11   3 532.620 230.840   6
   1 -11   3 386.587 177.567  10
   1 -11   4 1595.59 343.801  10
   1  11   4 1475.13 324.348   6
  -1 -11  -4 1721.43 370.110  10
   1  11   5 288.154 168.921   6
  -1 -11  -5 224.832 214.304  10
   1 -11   5 268.287 184.091  10
  -1 -11  -6-18.1150 132.361  10
   1 -11   6-164.207 167.327  10
   1  11   6 181.735 145.300   6
   1 -11   7 921.272 270.936  10
   1  11   7 1200.37 330.706   6
  -1 -11  -7 1743.23 379.387  10
   1 -11   8 3819.76 567.242  10
  -1 -11  -8 4208.87 534.708  10
   1  11   8 3204.25 457.454   6
   1  11   9 1451.81 329.193   6
   1 -11   9 1820.09 413.364  10
  -1 -11  -9 1559.91 346.228  10
  -1 -11 -10 43.9899 122.670   8
   1 -11  10-46.6727 180.531  10
   1  11  10 118.320 151.347   6
  -1 -11 -10 192.861 209.401  10
   1  11  11 6287.04 655.849   6
   1 -11  11 7555.66 756.505  10
  -1 -11 -11 6274.53 683.066   8
   1  11  12 1140.92 370.967   6
   1 -11  12 351.264 164.428  10
  -1 -11 -12 758.302 232.742   8
   1  11  13 481.357 247.539   6
   1 -11  13 403.215 220.063  10
  -1 -11 -13 602.620 273.590   8
   1  11  14 179.247 160.202   6
  -1 -11 -14 651.947 316.885   8
   1 -11  14 645.601 299.195  10
   1  11  15 944.202 363.708   6
  -1 -11 -15 868.350 312.408   8
   1 -11  15 809.482 286.020  10
  -1 -11 -16 4340.74 632.195   8
   1 -11  16 4801.93 666.757  10
   1  11  16 4066.52 632.894   6
  -1 -11 -17 509.212 266.643   8
   1 -11  17 266.586 290.089  10
  -1 -12  16 115.591 157.716  10
   1 -12 -16 597.979 276.581   8
  -1 -12  15 391.958 282.870  10
   1 -12 -15 432.792 295.958   8
   1 -12 -14 3328.32 566.032   8
  -1 -12  14 3563.19 566.445  10
  -1  12  14 3154.15 530.663   6
  -1  12  13 3.60662 156.004   6
  -1 -12  13 158.545 171.019  10
   1 -12 -13 117.007 145.601   8
   1 -12 -12 388.475 280.386   8
  -1 -12  12 455.542 263.691  10
  -1  12  12 12.2228 197.019   6
  -1  12  11 434.611 285.207   6
   1 -12 -11 425.301 195.424  10
  -1 -12  11 605.867 249.587  10
   1 -12 -11 462.429 267.084   8
  -1  12  10 1136.18 321.869   6
  -1 -12  10 1167.70 300.110  10
   1 -12 -10 1607.01 369.000  10
   1 -12  -9 561.950 273.411  10
  -1 -12   9 662.193 326.112  10
  -1  12   9 415.318 260.165   6
  -1 -12   8 2519.08 435.851  10
  -1  12   8 2709.59 476.078   6
   1 -12  -8 3126.03 543.844  10
   1 -12  -7 2451.60 475.965  10
  -1  12   7 1842.69 348.642   6
  -1 -12   7 2404.91 437.756  10
  -1 -12   6 537.130 280.304  10
   1 -12  -6 1005.32 315.143  10
  -1  12   6 1309.08 317.356   6
  -1 -12   5 2570.62 441.685  10
   1 -12  -5 2764.73 501.483  10
  -1  12   5 2390.99 388.490   6
  -1 -12   4 180.989 209.423  10
   1 -12  -4 488.635 275.189  10
  -1 -12   3-65.8504 136.411  10
   1 -12  -3 277.556 222.511  10
   1 -12  -2 2156.67 405.945  10
  -1 -12   2 2305.04 397.262  10
  -1 -12   1 1220.42 332.294  10
   1 -12  -1 1019.36 314.862  10
  -1 -12   0 2652.80 457.402  10
   1 -12   0 3436.62 502.460  10
   1 -12   1 5453.38 608.591  10
  -1 -12  -1 5468.76 661.319  10
  -1 -12  -2 123.396 132.605  10
   1 -12   2 131.072 153.895  10
  -1 -12  -3 2036.57 441.994  10
   1 -12   3 1970.43 414.125  10
  -1 -12  -4 3250.42 514.072  10
   1  12   4 3023.52 472.428   6
   1 -12   4 3165.14 508.384  10
   1 -12   5 147.671 211.362  10
  -1 -12  -5 299.971 231.686  10
   1  12   5 241.453 224.780   6
  -1 -12  -6-80.7030 144.949  10
   1 -12   6 288.356 241.132  10
   1  12   6 272.472 213.382   6
   1  12   7 474.587 271.883   6
  -1 -12  -7 536.287 247.922  10
   1 -12   7 214.465 224.230  10
   1 -12   8 64.6002 158.427  10
  -1 -12  -8 300.940 192.305  10
   1  12   8 254.844 256.361   6
   1  12   9 3514.93 525.226   6
   1 -12   9 3369.48 520.436  10
  -1 -12  -9 3960.47 583.900  10
  -1 -12 -10 1027.14 299.030   8
   1 -12  10 1101.07 362.488  10
   1  12  10 1175.13 338.721   6
  -1 -12 -10 1389.94 404.579  10
   1 -12  11 662.275 320.481  10
  -1 -12 -11 230.139 209.847   8
   1  12  11 302.836 243.992   6
  -1 -12 -12 1365.19 374.959   8
   1  12  12 1326.12 377.339   6
   1 -12  12 1003.09 300.240  10
  -1 -12 -13 890.102 308.759   8
   1 -12  13 1218.09 422.069  10
   1  12  13 853.134 347.805   6
   1  12  14 1738.76 458.525   6
   1 -12  14 1805.73 437.319  10
  -1 -12 -14 1966.94 445.460   8
   1 -12  15 4325.10 735.188  10
  -1 -13  13 972.143 265.825  10
  -1 -13  12 2364.05 440.113  10
   1 -13 -12 2109.07 481.093   8
  -1 -13  11 461.829 262.590  10
  -1  13  11 301.133 292.852   6
   1 -13 -11 508.860 272.072   8
   1 -13 -11 292.758 170.059  10
  -1 -13  10 472.522 298.686  10
  -1  13  10 428.501 267.323   6
   1 -13 -10 494.482 277.124  10
  -1  13   9 187.576 268.416   6
  -1 -13   9 559.532 246.321  10
   1 -13  -9 587.467 269.188  10
  -1 -13   8 512.478 294.790  10
  -1  13   8 497.896 289.272   6
   1 -13  -8 541.531 337.691  10
  -1  13   7 6408.53 713.393   6
   1 -13  -7 6695.38 798.220  10
  -1 -13   7 7863.79 824.088  10
  -1 -13   6 1323.34 375.059  10
   1 -13  -6 1282.84 364.267  10
  -1 -13   5 2262.80 465.919  10
   1 -13  -5 2482.53 498.143  10
  -1 -13   4 2370.91 477.746  10
   1 -13  -4 2579.14 471.626  10
   1 -13  -3 4345.39 615.146  10
  -1 -13   3 3816.44 584.867  10
   1 -13  -2 2504.42 482.186  10
  -1 -13   2 2220.35 457.154  10
   1 -13  -1-116.003 153.118  10
  -1 -13   1 574.048 317.909  10
  -1 -13   0 192.433 217.880  10
   1 -13   0 378.676 214.121  10
   1 -13   1 1791.36 435.085  10
  -1 -13  -1 1142.23 359.541  10
   1 -13   2 861.331 333.755  10
  -1 -13  -2 830.988 293.341  10
   1 -13   3 265.867 219.209  10
  -1 -13  -3 225.328 214.017  10
   1 -13   4 1180.97 325.360  10
  -1 -13  -4 1476.85 415.874  10
   1 -13   5 680.169 252.714  10
  -1 -13  -5 702.359 348.153  10
  -1 -13  -6 1172.40 376.980  10
   1  13   6 1059.67 336.553   6
   1 -13   6 738.637 336.366  10
  -1 -13  -7 124.958 181.469  10
   1 -13   7 331.857 255.152  10
   1  13   7 419.920 324.881   6
  -1 -13  -8 2201.18 444.160  10
   1  13   8 2005.85 452.420   6
   1 -13   8 1944.66 415.242  10
  -1 -13  -9 169.802 256.019  10
   1  13   9 44.7777 215.028   6
   1 -13   9 553.555 266.440  10
   1 -13  10-194.515 161.599  10
  -1 -13 -10 186.200 270.255  10
  -1 -13 -10 519.924 283.309   8
   1  13  10-149.104 178.538   6
   1 -13  11 4935.10 683.095  10
  -1 -13 -11 3822.03 632.404   8
  -1 -14   7 734.360 318.164  10
  -1 -14   6 369.971 292.907  10
  -1 -14   5 756.276 336.874  10
   1 -14  -5 716.050 346.792  10
  -1 -14   4 419.693 270.582  10
   1 -14  -4 633.912 381.163  10
   1 -14  -3 325.919 275.218  10
  -1 -14   3 126.477 271.989  10
  -1 -14   2 1018.27 285.074  10
   1 -14  -2 1624.18 484.918  10
  -1 -14   1 1257.02 382.463  10
   1 -14  -1 1601.29 498.419  10
  -1 -14   0 2866.12 534.527  10
   1 -14   0 2104.71 537.202  10
   1 -14   1 438.818 287.112  10
  -1 -14  -1 636.674 303.886  10
  -1 -14  -2 151.371 184.759  10
   1 -14   2 522.186 315.864  10
  -1 -14  -3 664.197 358.275  10
   1 -14   3 602.995 312.037  10
  -1 -14  -4 8493.57 888.102  10
   1 -14   4 8799.71 907.811  10
  -1 -14  -5 289.760 307.781  10
   1 -14   5 592.433 356.211  10
   2   0 -27 398.057 255.257   9
   2   0 -26 149.041 245.900   9
   2   0 -26 199.042 143.313   7
   2   0 -25 10.2414 128.270   7
   2   0 -25 186.791 200.278   9
   2   0 -24 1472.13 378.525   9
   2   0 -24 1286.77 301.785   7
   2   0 -23 263.459 232.248   9
   2   0 -23 68.9082 146.107   7
   2   0 -22 7583.07 644.254   7
   2   0 -22 8217.80 762.856   9
   2   0 -21-58.4353 141.788   9
   2   0 -21 63.3619 102.110   7
   2   0 -20-48.1892 130.377   9
   2   0 -20 65.5137 115.807   7
   2   0 -19 34.7029 147.833   9
   2   0 -19 253.427 134.617   7
   2   0 -18 1603.05 275.320   7
   2   0 -18 1566.77 275.610   9
   2   0 -17 35.4708 146.940   9
   2   0 -17 7.56041 68.4103   7
   2   0 -16 904.211 199.849   9
   2   0 -16 769.642 172.586   7
   2   0 -15-89.3408 102.978   9
   2   0 -15-127.027 88.9015   7
   2   0 -14 23386.9 857.981   7
   2   0 -14 22705.5 921.969   9
   2   0 -13 109.390 88.4788   9
   2   0 -13 33.0944 84.3832   7
   2   0 -12 4027.45 352.509   9
   2   0 -12 3676.41 319.039   7
   2   0 -11 45.0569 75.8136   7
   2   0 -11 57.0547 108.715   9
   2   0 -10 112585. 1601.63   8
   2   0 -10 119785. 1697.05   7
   2   0 -10 113740. 1743.39   9
   2   0  -9 66.5634 60.9996   7
   2   0  -9 24.8938 31.3101   3
   2   0  -9 71.6377 84.0404   8
   2   0  -9 26.6792 65.3315   9
  -2   0   9-25.5137 60.7092   8
   2   0  -8 23615.1 689.729   7
   2   0  -8 22451.5 678.434   9
   2   0  -8 20142.7 358.361   3
  -2   0   8 25806.3 748.965   7
  -2   0   8 24815.8 664.627   8
   2   0  -8 22846.9 621.485   8
  -2   0   7 78.1418 56.0629   7
   2   0  -7-60.2343 64.1684   7
  -2   0   7 33.4515 54.5560   8
   2   0  -7 92.5748 43.4535   3
   2   0  -7 24.7533 47.4996   8
   2   0  -6 77.4144 42.6051   3
   2   0  -6 112.405 49.3655   8
  -2   0   6 42.1606 48.2229   8
   2   0  -6 132.678 68.2083   7
   2   0  -5 12.9697 42.4405   2
   2   0  -5 102.607 55.3974   8
   2   0  -5-35.4768 33.5776   3
   2   0  -5 2.17010 50.2776   7
  -2   0   5 79.5300 56.1191   8
  -2   0   4 78656.6 705.428   8
   2   0  -4 75041.3 771.521   3
   2   0  -4 79865.7 1000.92   7
   2   0  -4 75369.5 674.182   8
   2   0  -4 73576.0 736.785   2
   2   0  -3 21.0456 43.1999   3
   2   0  -3 21.9416 33.9488   7
  -2   0   3-12.3510 38.1516   2
   2   0  -3 34.5723 44.8870   2
  -2   0   2 28079.8 461.254   2
   2   0  -2 29940.7 454.222   1
  -2   0   2 29192.0 446.254   5
   2   0  -2 31175.5 541.986   7
  -2   0   1 19.7359 30.9837   2
  -2   0   1 8.48679 23.9577   4
   2   0  -1-51.3496 28.4306   1
  -2   0   1 7.97476 38.1836   5
  -2   0   0 4141.63 172.427   5
   2   0   0 6012.47 178.271   8
  -2   0   0 3423.80 172.850   2
  -2   0   0 6071.98 174.900   8
   2   0   1 90.9804 29.1526   9
  -2   0  -1 63.3647 34.1668   8
  -2   0  -1 19.0105 22.9515   9
  -2   0  -1 31.4800 40.5243   2
   2   0   2 37822.2 571.337   3
  -2   0  -2 38935.6 642.698   8
   2   0   2 38270.7 571.913   9
   2   0   2 37152.0 590.106   2
  -2   0  -2 38199.3 549.058   9
  -2   0  -2 38256.3 574.490   2
  -2   0  -3 27.0875 41.6946   9
  -2   0  -3 74.6399 49.2373   8
   2   0   3-114.627 44.9423   7
   2   0   3 24.8016 38.3573   3
   2   0   3 15.0497 38.5915   2
   2   0   3 16.0625 48.0353   9
  -2   0  -3 0.13368 32.8777   2
   2   0   4 9406.20 247.759   7
  -2   0  -4 9297.50 285.511   2
  -2   0  -4 8614.33 384.933   8
   2   0   4 9551.98 283.767   3
   2   0   4 8923.37 288.639   2
  -2   0  -4 9447.07 352.978   9
  -2   0  -5 34.6199 72.7227   8
  -2   0  -5-33.7533 70.5796   9
   2   0   5 80.3220 46.5174   7
  -2   0  -5 6.36007 32.7070   2
  -2   0  -5 12.3198 24.1426   7
   2   0   5-11.3166 40.1812   3
  -2   0  -6 354.278 109.970   9
   2   0   6 450.005 73.0029   7
  -2   0  -6 355.992 117.185   8
   2   0   6 403.623 65.2943   3
  -2   0  -6 414.540 65.6844   7
  -2   0  -7 28.1153 28.4990   7
   2   0   7-3.45340 30.8562   3
   2   0   7-42.8533 36.9791   7
  -2   0  -7 70.7964 58.0958   9
   2   0   8 24226.7 593.682   7
  -2   0  -8 22594.4 764.319   9
   2   0   8 21933.1 372.102   3
  -2   0  -8 23219.9 549.996   7
  -2   0  -8 23228.9 814.511   8
  -2   0  -9 8.68301 38.3192   7
  -2   0  -9 68.4661 76.3643   8
  -2   0  -9-91.7556 102.782   9
   2   0   9 133.989 73.8119   7
  -2   0 -10 30.9296 88.2234   8
  -2   0 -10 189.604 101.885   9
  -2   0 -10 99.9259 55.4720   7
   2   0  10 232.162 91.9754   7
  -2   0 -11 111.178 88.8880   9
  -2   0 -11 74.6789 60.2383   7
  -2   0 -11-109.894 90.5517   8
  -2   0 -12 6730.32 385.811   7
  -2   0 -12 6675.27 505.011   8
  -2   0 -12 6715.74 497.454   9
  -2   0 -13-80.4362 88.1665   8
  -2   0 -13-3.99080 75.4288   7
  -2   0 -13 168.052 84.1891   9
  -2   0 -14 6879.84 419.938   7
  -2   0 -14 6407.67 562.955   8
  -2   0 -14 6257.83 543.504   9
  -2   0 -15 68.5832 134.972   9
  -2   0 -15 98.9951 83.6496   7
  -2   0 -16 5608.63 537.412   9
  -2   0 -16 5513.07 408.864   7
  -2   0 -17-17.8926 106.650   9
  -2   0 -17 61.8116 80.6292   7
  -2   0 -18 4293.53 507.877   9
  -2   0 -18 4494.00 399.273   7
  -2   0 -19 264.911 155.427   9
  -2   0 -19 20.5195 90.2473   7
  -2   0 -20 3765.82 514.947   9
  -2   0 -20 4542.51 434.399   7
  -2   0 -21-30.1465 148.172   9
  -2   0 -21-79.7950 94.4901   7
  -2   0 -22 5664.80 651.401   9
  -2   0 -22 7267.40 570.513   7
  -2   0 -23-39.3851 204.241   9
  -2   0 -24 345.678 242.862   9
  -2   0 -25 23.9379 154.223   9
  -2   0 -26 10371.5 978.719   9
   2   1 -27 771.569 238.100   7
   2   1 -27 872.534 288.396   9
   2  -1 -27 841.755 287.803   9
   2  -1 -26-46.5866 157.428   9
   2   1 -26-122.983 169.050   9
   2   1 -26 276.936 190.204   7
   2   1 -25 171.323 142.751   7
   2  -1 -25-31.1069 179.044   9
   2   1 -25 270.832 166.350   9
   2  -1 -24 279.243 158.070   9
   2   1 -24 176.659 129.313   7
   2   1 -24 536.830 236.547   9
   2  -1 -24 593.633 232.342   7
   2   1 -23 536.597 225.130   9
   2   1 -23 236.151 137.171   7
   2  -1 -23 504.902 175.897   7
   2  -1 -23 553.295 240.621   9
   2  -1 -22 1204.58 270.379   7
   2   1 -22 1132.88 261.963   7
   2   1 -22 777.986 246.856   9
   2  -1 -22 879.231 226.646   9
   2  -1 -21 897.135 215.022   7
   2   1 -21 749.690 287.581   9
   2   1 -21 993.332 282.072   7
   2  -1 -21 647.989 185.891   9
   2  -1 -20 411.000 121.002   9
   2   1 -20 462.890 203.019   9
   2  -1 -20 486.459 166.025   7
   2  -1 -19 727.519 225.071   9
   2   1 -19 560.286 196.795   7
   2  -1 -19 684.592 184.521   7
   2   1 -19 610.587 234.212   9
   2  -1 -18 244.086 130.859   7
   2   1 -18 166.837 124.275   7
   2  -1 -18 323.390 165.988   9
   2   1 -18 396.578 166.988   9
   2  -1 -17 3963.09 385.438   7
   2   1 -17 3291.46 382.530   7
   2  -1 -17 4085.82 405.471   8
   2  -1 -17 3390.62 417.752   9
   2   1 -17 3797.24 425.596   9
   2  -1 -16 1316.63 243.980   8
   2  -1 -16 1665.53 295.504   9
   2   1 -16 972.429 234.819   9
   2  -1 -16 959.252 179.188   7
   2   1 -16 1300.62 246.971   7
   2  -1 -15 33439.4 1138.38   8
   2   1 -15 34962.1 1203.84   9
   2   1 -15 31546.7 1054.61   7
   2  -1 -15 34024.5 1072.75   7
   2  -1 -15 34357.1 1214.35   9
   2  -1 -14 462.362 141.694   9
   2   1 -14 580.635 151.179   7
   2  -1 -14 658.360 157.175   7
   2  -1 -14 462.548 156.188   8
   2   1 -14 637.556 174.425   9
   2   1 -13 1493.95 217.477   7
   2  -1 -13 1277.20 203.509   7
   2  -1 -13 1382.03 234.700   9
   2   1 -13 1252.16 217.755   9
   2  -1 -13 1218.17 221.264   8
   2   1 -12 30.2129 77.0430   9
   2  -1 -12 53.6159 25.2789   3
   2   1 -12 101.511 80.1394   7
   2  -1 -12-21.5844 73.5271   8
   2  -1 -12 10.6288 82.5624   7
   2  -1 -11 43868.6 1064.75   7
   2   1 -11 45400.7 1150.21   9
   2   1 -11 44256.3 1077.05   7
   2   1 -11 31411.2 434.492   2
   2  -1 -11 43024.2 1076.49   8
   2  -1 -11 33395.1 517.387   3
   2   1 -10 139.873 55.8638   7
   2  -1 -10 25.3496 52.5873   7
   2   1 -10 135.981 67.9208   9
   2   1 -10 14.8025 20.6481   2
   2  -1 -10 94.1251 97.4713   8
   2  -1  -9 1323.29 168.957   8
  -2   1   9 1344.86 95.7385   2
   2  -1  -9 1538.83 190.190   7
  -2   1   9 2088.35 207.237   8
   2   1  -9 1837.98 206.012   9
   2   1  -9 1852.72 198.750   7
  -2  -1   9 1800.83 205.037   8
  -2  -1   9 1391.66 103.819   3
  -2  -1   8 1481.15 112.195   3
   2   1  -8 1599.20 180.172   9
  -2   1   8 1434.18 101.052   2
  -2  -1   8 1675.27 176.142   8
  -2   1   8 1729.28 175.466   8
   2   1  -8 1407.35 178.658   7
  -2   1   8 1751.95 211.664   7
   2  -1  -8 1453.50 178.124   7
   2  -1  -8 1393.53 171.859   8
  -2  -1   7 59989.1 959.363   8
  -2  -1   7 54591.9 686.289   3
   2  -1  -7 55585.0 927.639   8
   2  -1  -7 58074.9 1027.93   7
   2   1  -7 59239.4 1045.75   7
   2   1  -7 58755.6 1006.02   9
  -2   1   7 58104.5 905.483   8
  -2   1   7 63483.3 1152.76   7
  -2   1   7 61696.9 982.395  10
  -2   1   6 11089.6 348.547   8
  -2  -1   6 9939.19 292.539   3
   2   1  -6 11122.6 397.761   9
   2  -1  -6 10864.0 418.082   7
   2   1  -6 10885.2 426.595   7
  -2   1   6 11011.7 381.134  10
   2  -1  -6 10751.7 360.249   8
   2   1  -5 161.701 49.4694   5
  -2   1   5 77.7419 41.3967  10
  -2  -1   5 103.923 41.8344   9
  -2  -1   5 197.463 48.9139   1
   2   1  -5 448.348 97.6677   7
   2  -1  -5 131.013 69.9830   7
   2   1  -5 50.9131 45.6504   9
   2  -1  -5 197.407 55.2706   8
  -2  -1   5 106.804 48.8499   3
  -2  -1   4 18258.2 404.052   9
   2  -1  -4 19016.6 504.843   7
   2   1  -4 17948.4 335.603   5
   2  -1  -4 16992.9 386.362  10
   2  -1  -4 17256.1 345.344   8
  -2  -1   4 17508.4 346.374   1
  -2  -1   4 16933.6 309.437   4
  -2  -1   4 16272.3 370.751   3
  -2   1   4 17227.4 384.694  10
   2   1  -4 18591.8 492.266   7
   2   1  -4 16770.7 388.678   9
   2   1  -3 359265. 1374.28   4
   2  -1  -3 366469. 1597.62  10
  -2  -1   3 384183. 1503.54   9
   2   1  -3 360749. 1474.28   9
  -2  -1   3 363653. 1288.12  10
   2   1  -3 369752. 1494.89   1
  -2   1   3 376471. 1587.78  10
   2   1  -3 386369. 2078.35   7
   2   1  -3 368952. 1515.70   5
  -2  -1   3 345771. 1671.22   3
  -2  -1   3 346081. 1441.20   5
  -2  -1   3 354303. 1438.33   4
   2  -1  -2 153.920 37.6656  10
   2   1  -2 114.474 23.8535   9
  -2   1   2 127.821 33.8036   6
  -2   1   2 99.1149 30.8822  10
  -2  -1   2 178.651 64.4556   3
  -2  -1   2 122.142 26.3772   9
   2   1  -2 81.7111 32.9513   4
   2   1  -2 154.973 25.7782  10
  -2  -1   2 77.7113 42.0975   5
   2   1  -2 84.9112 53.9475   7
  -2  -1   2 105.293 25.9687  10
  -2  -1   1 24510.0 442.742   3
  -2  -1   1 25985.1 440.052   7
  -2   1   1 24400.4 331.696   6
   2   1  -1 23287.1 414.598   7
   2  -1  -1 25024.5 361.423  10
  -2  -1   1 24542.5 287.454   6
  -2  -1   1 24163.1 295.082  10
   2   1  -1 25376.1 290.831  10
   2  -1  -1 25402.5 344.283   6
  -2   1   1 24594.6 364.281  10
  -2   1   0 1857.37 121.818   5
   2  -1   0 1817.36 92.7356   6
   2   1   0 1538.05 92.2985   7
   2   1   0 1667.19 93.3346  10
   2   1   0 1795.46 85.7263   6
   2  -1   0 1679.21 106.992  10
  -2  -1   0 1750.90 123.633   3
  -2  -1   0 1752.65 94.9357  10
  -2  -1   0 1526.04 91.8125   7
  -2  -1  -1 53777.0 669.373   8
   2   1   1 49995.1 625.002  10
   2  -1   1 51109.5 626.931  10
  -2   1  -1 50010.2 606.910   5
   2  -1   1 55622.6 655.914   1
  -2  -1  -1 53617.3 666.634   3
  -2   1  -1 54309.7 641.811   4
  -2   1  -1 54950.1 633.823   1
  -2   1  -2 856.256 79.2627   5
   2  -1   2 845.741 86.9323   4
   2  -1   2 884.964 99.6699  10
  -2  -1  -2 946.468 98.4017   3
  -2  -1  -2 981.292 104.501   8
  -2   1  -2 946.386 95.3467   9
  -2   1  -3 95184.1 837.581   5
  -2  -1  -3 93450.3 886.913   3
  -2  -1  -3 99048.3 1135.15   8
  -2   1  -3 95057.9 1041.80   9
  -2   1  -4 19462.2 520.427   9
  -2  -1  -4 18361.3 394.842   3
  -2  -1  -4 18504.0 552.386   8
   2  -1   4 19908.1 418.630   7
  -2   1  -5 109423. 1337.72   9
  -2   1  -5 109817. 1091.05   7
  -2  -1  -5 108862. 1440.22   8
   2  -1   5 117418. 1118.91   7
  -2  -1  -5 100016. 702.015   7
  -2  -1  -5 106957. 960.996   3
   2   1   6 10264.0 290.862   7
   2  -1   6 11820.4 381.421   7
  -2  -1  -6 10263.4 301.365   3
  -2  -1  -6 9798.07 262.487   7
  -2   1  -6 10400.7 450.552   9
  -2  -1  -6 10737.1 458.580   9
  -2  -1  -6 10322.7 478.608   8
  -2   1  -6 11304.6 369.539   7
  -2   1  -7 3693.06 288.788   9
   2  -1   7 4167.41 241.329   7
  -2  -1  -7 3473.82 283.073   9
  -2  -1  -7 3451.23 176.971   7
  -2  -1  -7 3425.79 303.658   8
   2   1   7 3322.56 186.567   7
  -2  -1  -7 3453.43 173.664   3
  -2   1  -7 3769.15 228.486   7
   2   1   7 3371.29 188.392   2
  -2   1  -8 11986.6 361.232   2
  -2   1  -8 13305.3 589.966   9
  -2  -1  -8 11866.2 321.917   3
   2   1   8 11753.5 355.128   2
  -2  -1  -8 13563.5 591.706   9
  -2  -1  -8 12687.7 595.063   8
  -2  -1  -8 12754.5 365.778   7
   2  -1   8 13915.7 467.030   7
  -2   1  -8 13033.9 446.933   7
   2   1   8 13081.5 407.496   7
   2   1   9 25127.4 519.500   2
  -2  -1  -9 28154.7 925.027   8
  -2   1  -9 26772.0 694.732   7
  -2   1  -9 27832.0 893.317   9
  -2   1  -9 25964.9 537.030   2
   2   1   9 27647.1 642.623   7
  -2  -1  -9 26774.4 576.151   7
  -2  -1  -9 27680.4 881.491   9
  -2   1 -10 1415.91 123.297   2
  -2  -1 -10 1734.03 251.472   9
  -2   1 -10 1412.58 243.879   9
  -2  -1 -10 1663.39 243.015   8
  -2   1 -10 1584.85 181.516   7
  -2  -1 -10 1536.79 154.397   7
   2  -1  10 1188.06 100.874   3
   2   1  10 1236.20 110.325   2
   2   1  10 1457.27 169.947   7
  -2  -1 -11 487.006 151.001   9
   2  -1  11 356.787 54.8022   3
  -2   1 -11 435.452 108.798   7
  -2   1 -11 270.723 129.108   9
  -2   1 -11 360.462 55.9614   2
  -2  -1 -11 541.157 104.756   7
   2   1  11 321.464 87.1283   7
  -2  -1 -11 352.011 120.779   8
  -2  -1 -12 466.033 177.124   8
  -2   1 -12 523.635 121.189   7
  -2  -1 -12 575.270 115.211   7
  -2  -1 -12 711.233 178.741   9
   2   1  12 403.822 116.885   7
  -2   1 -12 441.676 166.285   9
  -2  -1 -13 9233.00 612.942   9
  -2   1 -13 9580.46 640.886   9
  -2   1 -13 8568.64 481.532   7
  -2  -1 -13 9508.52 649.547   8
  -2  -1 -13 9440.84 447.839   7
  -2   1 -14 4574.25 469.515   9
  -2  -1 -14 4521.33 464.200   8
  -2  -1 -14 4527.24 324.642   7
  -2   1 -14 4391.75 360.250   7
  -2  -1 -14 4162.69 432.623   9
  -2   1 -15 27.0994 123.337   9
  -2  -1 -15-45.0658 96.3891   9
  -2  -1 -15-14.0319 110.182   8
  -2   1 -15 131.432 90.1572   7
  -2  -1 -15 32.3362 57.4159   7
  -2  -1 -16 47.1149 110.214   8
  -2   1 -16-18.3539 59.8256   7
  -2   1 -16 160.193 91.5954   9
  -2  -1 -16 109.241 82.5024   7
  -2  -1 -16 211.351 109.519   9
  -2   1 -17 4123.45 403.024   7
  -2  -1 -17 4972.72 524.907   8
  -2  -1 -17 4498.51 497.504   9
  -2  -1 -17 5034.59 394.268   7
  -2   1 -17 4322.09 498.975   9
  -2  -1 -18 2300.24 358.973   8
  -2  -1 -18 2857.97 310.399   7
  -2   1 -18 2181.36 362.838   9
  -2   1 -18 2568.35 323.440   7
  -2  -1 -18 2653.59 379.656   9
  -2   1 -19 2926.24 434.173   9
  -2   1 -19 2980.01 354.262   7
  -2  -1 -19 3350.86 348.435   7
  -2  -1 -19 3355.77 485.351   9
  -2   1 -20-171.492 141.841   7
  -2  -1 -20 128.614 188.277   9
  -2   1 -20 324.883 162.500   9
  -2  -1 -20 17.8552 101.305   7
  -2  -1 -21 7299.87 541.883   7
  -2  -1 -21 5671.48 665.763   9
  -2   1 -21 6715.40 686.531   9
  -2   1 -21 6743.31 568.420   7
  -2   1 -22 1272.22 281.002   7
  -2   1 -22 1272.81 320.935   9
  -2  -1 -22 876.119 295.912   9
  -2   1 -23 10.4261 206.504   9
  -2  -1 -23 126.444 164.229   9
  -2   1 -23 134.259 146.478   7
  -2  -1 -24 173.059 233.452   9
  -2   1 -24 275.643 246.486   9
  -2  -1 -25 5586.02 695.072   9
  -2   1 -25 4336.55 600.484   9
  -2   1 -26 436.799 218.347   9
  -2  -1 -26 828.366 310.565   9
  -2  -2  28-151.837 201.594  10
   2   2 -28 144.726 193.546   7
   2  -2 -27 995.395 355.573   9
   2   2 -27 528.231 177.008   7
  -2  -2  27 1129.47 252.349  10
   2   2 -27 915.764 285.678   9
   2  -2 -26 265.943 193.970   9
   2   2 -26 22.5785 171.602   9
   2   2 -26 315.702 170.145   7
  -2  -2  26 25.8283 174.318  10
   2   2 -25 636.749 232.093   7
   2   2 -25 482.932 245.893   9
   2  -2 -25 716.587 329.019   9
   2   2 -24 361.281 156.580   7
   2   2 -24 375.193 199.900   9
   2  -2 -24 613.659 242.866   9
   2  -2 -24 585.080 212.917   7
   2  -2 -23 401.448 161.100   9
   2   2 -23 218.466 177.035   7
   2  -2 -23 355.529 167.237   7
   2   2 -23 319.568 216.781   9
   2   2 -22 4304.22 504.145   7
   2  -2 -22 5664.00 522.900   7
   2  -2 -22 4885.48 575.613   9
   2   2 -22 4291.50 557.178   9
   2   2 -21 5214.74 563.969   7
   2  -2 -21 6628.50 545.449   7
   2   2 -21 5513.33 613.531   9
   2  -2 -21 5432.97 601.746   9
   2   2 -20 139.725 136.767   9
   2  -2 -20 337.143 218.268   9
   2  -2 -20 284.801 148.346   7
   2   2 -20-94.6062 129.790   7
   2  -2 -20 340.793 195.063   8
   2  -2 -19 7287.97 630.094   8
   2  -2 -19 7821.35 571.416   7
   2  -2 -19 7865.55 677.079   9
   2   2 -19 7729.50 622.002   7
   2   2 -19 7158.49 638.368   9
   2   2 -18 5712.62 564.340   9
   2   2 -18 6176.05 532.445   7
   2  -2 -18 6398.05 605.094   9
   2  -2 -18 6588.69 512.377   7
   2  -2 -18 6349.42 563.174   8
   2   2 -17 129.334 148.237   9
   2  -2 -17 99.4607 150.626   9
   2  -2 -17-171.973 100.523   7
   2   2 -17 325.415 144.740   7
   2  -2 -17 217.619 128.026   8
   2  -2 -16 781.018 210.897   9
   2   2 -16 952.567 233.455   7
   2  -2 -16 1071.66 210.075   7
   2  -2 -16 758.586 213.621   8
   2   2 -15 348.441 181.915   9
   2   2 -15 572.688 172.513   7
   2  -2 -15 388.538 127.469   8
   2  -2 -15 133.837 38.0050   3
   2  -2 -15 438.808 141.030   7
   2  -2 -14 21580.8 912.098   8
   2   2 -14 22104.1 888.058   7
   2   2 -14 21379.5 929.226   9
   2  -2 -14 22289.9 834.520   7
   2  -2 -13 175.917 87.9349   7
  -2  -2  13 109.958 33.4772   3
   2   2 -13 146.844 110.595   7
   2  -2 -13 235.487 143.271   8
   2   2 -13 239.891 89.0164   9
  -2   2  13 35.4202 21.2796   2
   2  -2 -12 699.691 153.862   8
  -2  -2  12 684.042 91.3742   3
   2  -2 -12 758.379 149.423   7
   2   2 -12 821.663 170.225   9
   2   2 -12 721.101 147.584   7
   2   2 -11 448.480 139.870   9
   2  -2 -11 259.525 123.285   8
  -2  -2  11 406.395 85.5302   3
   2  -2 -11 360.772 112.122   7
   2   2 -11 384.684 123.570   7
   2   2 -10 72137.0 1419.98   9
   2   2 -10 72576.1 1376.14   7
  -2  -2  10 69610.2 864.307   3
   2  -2 -10 70052.9 1331.99   8
   2  -2 -10 71361.6 1321.22   7
   2   2  -9 5642.71 212.512   5
  -2  -2   9 5110.68 203.295   1
  -2  -2   9 5253.89 237.048   3
   2  -2  -9 4873.09 341.311   8
   2   2  -9 5950.61 372.326   7
   2  -2  -9 5658.87 359.805   7
   2   2  -9 6027.92 393.187   9
  -2  -2   8 82981.8 792.988   1
   2  -2  -8 88245.3 1360.87   7
   2   2  -8 84771.5 784.589   5
  -2  -2   8 83718.7 1240.91  10
   2   2  -8 89549.3 1392.80   7
  -2  -2   8 79243.6 919.095   3
   2   2  -8 90542.8 1354.81   9
   2  -2  -8 87690.7 1302.90   8
   2  -2  -7 34226.2 825.323   7
   2   2  -7 32496.0 461.583   5
  -2  -2   7 32390.0 709.122  10
   2   2  -7 34829.7 827.146   7
  -2   2   7 34279.5 788.907  10
  -2  -2   7 28846.4 391.879   4
  -2  -2   7 39420.6 819.978   9
   2  -2  -7 33285.3 742.058   8
   2   2  -7 34227.2 772.233   9
  -2  -2   6 34063.8 666.586  10
   2   2  -6 35645.6 801.276   7
  -2   2   6 36445.9 778.800  10
   2   2  -6 33117.0 446.591   5
   2  -2  -6 34814.1 754.980  10
   2   2  -6 35863.4 733.255   9
   2  -2  -6 34544.4 695.234   8
  -2  -2   6 39558.9 764.820   9
   2  -2  -6 37038.0 821.258   7
   2  -2  -5 81.8183 76.5196  10
   2   2  -5 128.297 41.4568   9
  -2  -2   5 80.4927 47.6791   9
   2   2  -5 22.3389 41.1944   7
  -2   2   5 96.8915 57.8331  10
  -2  -2   5 90.0051 52.6230  10
  -2  -2   5 95.8043 33.4409   5
   2   2  -4 85822.5 916.636   9
  -2  -2   4 77891.4 649.255   5
  -2  -2   4 91076.3 938.120   9
   2  -2  -4 84761.9 1026.84  10
  -2   2   4 89820.2 1034.01  10
  -2  -2   4 83097.5 884.483  10
   2   2  -4 81287.2 606.251   4
   2   2  -4 86816.9 1103.95   7
   2   2  -4 85168.1 864.711  10
  -2   2   3 75237.6 886.260   6
   2  -2  -3 73534.9 900.315  10
   2   2  -3 79927.0 981.137   7
  -2  -2   3 79201.0 779.138   9
  -2   2   3 78827.7 918.257  10
   2   2  -3 74486.2 747.943   9
   2   2  -3 75175.4 758.098  10
  -2  -2   3 74960.1 770.964  10
   2  -2  -2 161653. 1232.23   6
   2  -2  -2 155997. 1238.33  10
   2   2  -2 160316. 1284.29   7
  -2  -2   2 166069. 1019.08   9
   2   2  -2 157429. 1051.06  10
  -2   2   2 156070. 1201.51   6
  -2   2   2 163734. 1265.77  10
  -2  -2   2 162409. 1284.59   7
  -2  -2   2 154520. 1075.95  10
  -2  -2   2 156584. 1126.76   6
   2   2  -1 731.606 80.5241  10
  -2   2   1 591.336 82.3372   6
   2  -2  -1 682.326 86.9446   6
   2   2  -1 497.694 77.1858   7
   2  -2  -1 619.429 83.0681  10
  -2  -2   1 617.076 72.4920   7
  -2  -2   1 637.043 74.3264   6
  -2  -2   1 685.374 76.4905  10
   2   2  -1 608.608 77.0551   6
   2  -2   0 69266.3 824.998  10
   2   2   0 69470.1 720.148   6
  -2  -2   0 68403.9 728.913   6
   2   2   0 69705.4 682.688   7
   2   2   0 68733.5 775.487  10
  -2  -2   0 62353.1 655.531   7
  -2  -2   0 67327.2 776.783  10
   2  -2   0 69434.8 775.922   6
  -2  -2  -1 2949.97 181.082  10
   2   2   1 2903.65 162.084   6
   2  -2   1 3018.51 179.931  10
   2   2   1 3241.92 193.477  10
   2  -2   1 2821.51 162.751   5
  -2  -2  -1 2351.93 115.493   7
   2   2   1 3098.25 119.731   7
  -2   2  -2 128821. 1061.04   4
  -2   2  -2 132622. 1048.47   1
   2   2   2 127805. 1243.19  10
   2  -2   2 131952. 1278.63  10
  -2  -2  -2 122290. 1223.91  10
   2  -2   2 125088. 1000.96   5
   2  -2   3 6637.33 230.911   1
  -2  -2  -3 6867.07 330.466   8
  -2   2  -3 7083.24 316.372   9
   2  -2   3 6984.17 315.339  10
  -2   2  -3 6932.41 239.535   4
   2  -2   3 6616.45 227.671   5
  -2   2  -3 6968.73 239.887   5
   2  -2   4 58002.9 863.691   7
   2  -2   4 53600.5 661.173   1
  -2   2  -4 57993.4 971.531   9
   2  -2   4 54060.7 703.810   4
   2  -2   4 56101.9 961.067  10
  -2   2  -4 53589.0 651.623   5
  -2  -2  -4 57734.4 992.365   8
  -2  -2  -5 1389.90 179.131   8
   2  -2   5 1289.61 110.972   4
  -2   2  -5 1124.00 105.154   5
  -2   2  -5 1106.52 148.952   9
   2  -2   5 1178.75 100.792   1
   2  -2   5 1445.99 141.179   7
   2  -2   5 1210.79 153.304  10
   2  -2   6 4017.12 200.040   4
  -2  -2  -6 2561.65 125.509   7
  -2   2  -6 3652.29 191.604   5
   2  -2   6 4561.32 262.374   7
  -2   2  -6 4239.35 299.690   9
  -2  -2  -6 4173.42 310.187   8
  -2  -2  -7 4621.50 346.580   8
  -2  -2  -7 4368.67 226.756   3
  -2   2  -7 4741.03 336.664   9
  -2  -2  -7 3512.35 158.433   7
  -2   2  -7 4886.53 291.494   7
  -2  -2  -8 864.711 87.6841   7
  -2  -2  -8 942.702 110.503   3
  -2   2  -8 1146.76 181.859   9
  -2   2  -8 1077.74 151.790   7
  -2  -2  -8 1033.55 188.599   8
  -2   2  -9 19798.7 766.485   9
  -2  -2  -9 17989.8 447.012   3
  -2  -2  -9 18630.6 437.758   7
  -2   2  -9 18360.8 626.288   7
  -2  -2  -9 20593.2 796.584   8
  -2   2 -10 7140.18 488.237   9
  -2  -2 -10 7269.54 493.994   8
   2   2  10 6980.33 336.081   7
  -2   2 -10 6766.70 402.260   7
  -2  -2 -10 6442.86 280.960   7
  -2  -2 -10 6762.22 273.347   3
  -2  -2 -11 3811.71 389.104   8
  -2   2 -11 3592.38 367.383   9
   2   2  11 3460.66 269.460   7
  -2   2 -11 3484.26 303.469   7
  -2  -2 -11 3303.08 218.444   7
   2   2  11 3166.66 202.687   2
  -2  -2 -11 3870.70 369.230   9
  -2  -2 -11 3104.75 185.409   3
  -2   2 -12 8269.21 335.969   2
  -2   2 -12 8882.71 482.407   7
   2   2  12 7739.96 306.730   2
  -2  -2 -12 9328.84 599.366   9
  -2  -2 -12 8162.46 282.049   3
  -2  -2 -12 9591.97 633.030   8
   2   2  12 9219.20 464.111   7
  -2   2 -12 8921.99 596.675   9
  -2  -2 -12 9774.75 399.852   7
  -2   2 -13 2918.45 194.090   2
  -2  -2 -13 3316.67 380.815   9
   2   2  13 2630.02 171.911   2
  -2  -2 -13 3250.98 391.936   8
   2   2  13 3107.75 297.261   7
  -2   2 -13 2749.87 351.083   9
  -2   2 -13 3145.63 306.902   7
  -2  -2 -13 3371.07 254.312   7
  -2   2 -14 3045.48 190.372   2
  -2  -2 -14 4065.17 293.746   7
  -2  -2 -14 3953.94 441.336   9
  -2   2 -14 3587.88 342.742   7
  -2   2 -14 3224.14 385.806   9
  -2  -2 -14 3789.94 428.635   8
  -2   2 -15 6499.53 467.651   7
  -2  -2 -15 7206.82 603.456   8
  -2  -2 -15 7258.91 422.151   7
  -2   2 -15 5556.82 525.505   9
  -2  -2 -15 6922.26 587.381   9
  -2  -2 -16 803.981 254.107   8
  -2   2 -16 516.998 153.317   7
  -2  -2 -16 627.161 207.232   9
  -2   2 -16 414.636 196.501   9
  -2  -2 -16 746.999 154.242   7
  -2   2 -17 3387.98 369.538   7
  -2  -2 -17 3229.88 432.359   9
  -2  -2 -17 3595.11 325.498   7
  -2  -2 -17 3652.41 441.497   8
  -2   2 -17 2833.56 408.001   9
  -2   2 -18 4827.00 559.467   9
  -2  -2 -18 5319.26 578.092   8
  -2  -2 -18 5230.22 559.381   9
  -2  -2 -18 5537.31 420.197   7
  -2   2 -18 4325.98 442.811   7
  -2  -2 -19-24.4100 135.124   9
  -2  -2 -19-20.3500 82.3555   7
  -2   2 -19-30.3231 127.387   9
  -2   2 -19 223.435 126.329   7
  -2  -2 -19 73.0552 117.658   8
  -2   2 -20 2199.69 332.837   7
  -2  -2 -20 1867.81 370.202   9
  -2  -2 -20 1837.78 372.447   8
  -2   2 -20 1454.15 311.538   9
  -2  -2 -21 136.827 162.633   9
  -2   2 -21 221.171 162.856   7
  -2   2 -21 94.9847 155.002   9
  -2  -2 -21 87.3527 128.773   8
  -2  -2 -22 7001.60 729.862   9
  -2   2 -22 6316.95 715.100   9
  -2   2 -22 5688.05 549.358   7
  -2  -2 -23 95.1072 153.219   9
  -2   2 -23 274.169 158.156   7
  -2   2 -23 116.732 149.587   9
  -2   2 -24 577.413 218.424   7
  -2   2 -24 375.660 237.286   9
  -2  -2 -24-41.1149 142.605   9
  -2  -2 -25 617.711 311.005   9
  -2   2 -25 454.270 244.216   9
   2  -2  26 10036.0 975.696  10
  -2  -2 -26 9295.38 937.824   9
  -2   2 -26 6921.79 865.682   9
  -2  -3  28-268.136 288.999  10
   2   3 -28 249.214 197.346   7
   2   3 -27 480.950 302.820   9
  -2  -3  27 438.199 257.238  10
   2   3 -27 595.388 257.523   7
   2   3 -26 2671.96 443.668   7
   2  -3 -26 4005.06 606.238   9
  -2  -3  26 2858.91 496.140  10
   2   3 -26 2703.01 553.204   9
   2  -3 -25 196.179 193.014   9
   2   3 -25-115.528 117.304   7
   2   3 -25 356.357 255.942   9
  -2  -3  25 159.240 162.957  10
   2   3 -24 518.948 180.880   7
   2  -3 -24 1140.73 339.609   9
  -2  -3  24 555.411 208.798  10
   2   3 -24 988.542 334.058   9
  -2  -3  23 1852.22 351.385  10
   2   3 -23 1681.48 368.271   9
   2  -3 -23 2120.85 400.356   8
   2  -3 -23 2168.35 339.689   7
   2  -3 -23 1785.35 351.445   9
   2   3 -23 1535.07 322.982   7
   2   3 -22 888.478 270.241   7
   2  -3 -22 1005.70 308.606   8
   2  -3 -22 637.412 258.993   9
   2  -3 -22 806.674 204.312   7
   2   3 -22 688.094 258.577   9
  -2  -3  22 228.138 139.233  10
   2  -3 -21 174.300 129.434   9
   2   3 -21 168.399 149.984   9
   2  -3 -21 114.656 154.885   8
   2  -3 -21 244.706 118.069   7
   2   3 -21 338.847 205.637   7
  -2  -3  21 239.435 119.978  10
   2  -3 -20 419.228 183.398   8
   2   3 -20 505.616 177.943   7
   2  -3 -20 765.468 184.469   7
   2   3 -20 831.772 240.392   9
   2  -3 -20 865.564 237.257   9
  -2  -3  20 494.916 183.029  10
  -2  -3  19 9.49999 162.413  10
   2   3 -19 438.495 165.377   7
   2  -3 -19 236.298 139.591   8
   2  -3 -19 507.320 153.824   7
   2   3 -19 311.310 136.292   9
   2  -3 -19 390.356 195.102   9
   2   3 -18 1969.43 338.396   9
  -2  -3  18 2381.28 358.676  10
   2  -3 -18 1750.09 312.190   8
   2  -3 -18 2248.02 300.379   7
   2   3 -18 2016.26 321.901   7
   2   3 -17 2747.69 392.701   9
   2   3 -17 2727.32 365.575   7
  -2  -3  17 2811.19 353.348  10
   2  -3 -17 3165.94 352.461   7
   2  -3 -17 3225.67 399.099   8
  -2  -3  16 5728.14 496.958  10
   2   3 -16 5749.44 532.431   9
  -2  -3  16 4436.15 216.516   3
   2  -3 -16 5773.50 516.835   8
  -2  -3  16 5000.86 215.877   1
   2   3 -16 5398.02 501.622   7
   2  -3 -16 5135.16 438.807   7
   2   3 -15 28528.8 1127.24   9
   2   3 -15 27959.0 1084.66   7
  -2  -3  15 28884.4 586.387   3
   2  -3 -15 28941.9 1006.60   7
  -2  -3  15 28679.0 1060.77  10
   2   3 -15 27100.2 523.034   5
   2  -3 -15 27601.5 1092.82   8
  -2  -3  15 25700.6 470.971   1
   2   3 -14 3739.88 181.155   5
   2   3 -14 3763.20 396.291   9
  -2  -3  14 3406.63 161.621   1
   2  -3 -14 4010.30 367.580   7
   2   3 -14 3768.10 371.084   7
  -2  -3  14 3545.29 355.275  10
   2  -3 -14 3719.69 392.962   8
  -2  -3  14 4224.21 231.379   3
   2   3 -13 6463.34 505.707   9
   2  -3 -13 6445.56 484.040   8
  -2  -3  13 6725.58 293.348   3
  -2  -3  13 6231.60 455.441  10
   2  -3 -13 7209.54 471.784   7
   2   3 -13 5969.82 215.290   5
   2   3 -13 6519.19 503.352   7
   2  -3 -12 82.2071 64.2789   7
   2   3 -12 104.841 95.5357   9
  -2  -3  12 3.85042 70.6818  10
   2  -3 -12-86.8932 129.146   8
   2   3 -12 15.2349 30.4136   5
   2   3 -12 59.6947 74.7872   7
  -2  -3  12 51.4862 57.4179   3
   2  -3 -11 20817.9 754.234   7
   2   3 -11 22313.9 842.038   9
   2   3 -11 19555.5 344.832   5
   2   3 -11 22127.3 838.614   7
  -2  -3  11 22801.2 788.989  10
  -2  -3  11 19546.3 513.313   3
   2  -3 -11 22049.3 819.046   8
   2   3 -10 326.821 117.990   9
   2  -3 -10 300.248 122.495   8
   2  -3 -10 248.099 94.3566   7
  -2  -3  10 212.978 84.0919  10
   2   3 -10 112.326 78.8823   7
   2  -3  -9 9017.12 467.873   8
  -2  -3   9 9333.57 452.197  10
   2  -3  -9 9063.44 478.761   7
   2   3  -9 9873.55 489.833   9
   2   3  -9 9003.35 506.691   7
   2   3  -8 3237.61 275.575   9
   2  -3  -8 3168.99 277.672   8
   2   3  -8 3240.45 305.902   7
  -2  -3   8 3848.04 280.594  10
   2  -3  -8 3345.55 293.433   7
  -2  -3   7 91026.8 1305.49   9
  -2  -3   7 81743.3 1222.89  10
   2   3  -7 87262.2 1402.24   7
   2   3  -7 80602.4 1243.78   9
   2  -3  -7 79347.4 1317.43  10
   2  -3  -7 77843.4 1247.46   8
   2   3  -6 2586.59 214.217   9
  -2  -3   6 1628.18 97.2426   5
   2   3  -6 1683.04 91.5562   1
  -2  -3   6 2705.61 218.107   9
   2   3  -6 2338.66 235.170   7
  -2  -3   6 2630.22 204.672  10
   2  -3  -6 2522.24 230.001  10
  -2  -3   5 6509.47 184.714   5
  -2  -3   5 7080.96 324.259  10
  -2   3   5 6834.26 349.379   6
   2   3  -5 7489.01 316.170  10
   2   3  -5 7313.08 378.035   7
  -2  -3   5 8253.54 345.851   9
   2   3  -5 6891.95 322.731   9
   2  -3  -5 6664.13 359.543  10
  -2   3   5 7010.80 364.629  10
  -2   3   4 1877.42 176.707   6
   2   3  -4 2231.97 172.158  10
  -2  -3   4 2415.92 169.023   9
  -2  -3   4 1993.57 179.033   7
   2   3  -4 2195.10 204.983   7
  -2  -3   4 2155.98 164.323  10
   2  -3  -4 2176.66 203.591  10
  -2   3   4 2113.73 196.951  10
  -2  -3   3 188085. 1626.03   7
   2   3  -3 180252. 1426.49  10
   2   3  -3 181847. 1639.60   7
  -2  -3   3 195886. 1464.11   9
  -2   3   3 187093. 1678.21  10
   2  -3  -3 184764. 1620.80   6
  -2  -3   3 181551. 1526.05   6
  -2  -3   3 181877. 1487.96  10
   2  -3  -3 171222. 1605.37  10
  -2   3   3 178513. 1604.82   6
   2  -3  -2 7383.17 314.574   6
  -2  -3   2 6597.28 283.551  10
   2  -3  -2 6701.07 312.996  10
  -2   3   2 6759.39 303.207   6
   2   3  -2 6613.19 279.795  10
   2   3  -2 6810.07 304.152   7
  -2  -3   2 7009.12 303.811   7
  -2  -3   2 7020.05 293.625   6
  -2   3   1 6438.76 291.129   6
   2  -3  -1 6978.69 299.097   6
   2  -3  -1 6477.10 302.544  10
  -2  -3   1 6091.25 277.325  10
  -2  -3   1 7346.85 292.231   7
  -2  -3   1 6447.31 279.113   6
   2   3  -1 6678.96 275.904   7
   2   3  -1 6305.32 275.534  10
   2   3  -1 6501.79 272.529   6
   2   3   0 7180.41 263.491   7
  -2  -3   0 6636.58 283.583   6
   2   3   0 7332.34 291.598   6
   2  -3   0 7538.15 314.040   6
   2  -3   0 6938.02 322.598  10
  -2  -3   0 6878.73 305.585  10
  -2  -3   0 7698.33 271.889   7
   2   3   0 7025.28 306.429  10
   2  -3   1 18693.5 501.711   6
  -2  -3  -1 18302.4 518.750  10
  -2  -3  -1 18202.1 474.420   6
  -2  -3  -1 18450.4 388.953   7
   2   3   1 18411.4 478.487   6
   2  -3   1 19018.1 526.928  10
   2   3   1 17854.2 499.064  10
   2   3   2 15324.7 494.669  10
   2   3   2 14778.8 457.018   6
   2  -3   2 13807.1 360.664   5
  -2  -3  -2 14402.4 485.050  10
   2  -3   2 15358.7 492.453  10
  -2  -3  -2 14252.7 318.506   7
   2  -3   3 337.735 68.8377   5
   2   3   3 299.320 94.5231  10
  -2  -3  -3 323.811 100.069  10
  -2  -3  -3 402.204 50.9545   7
   2   3   3 478.583 94.5904   6
  -2   3  -3 351.967 59.4840   1
   2  -3   3 483.260 120.685  10
  -2  -3  -4 9267.57 442.488  10
  -2   3  -4 9463.61 297.338   4
  -2   3  -4 9367.60 423.518   9
   2  -3   4 10180.9 448.739  10
   2  -3   4 8982.79 276.252   5
  -2   3  -5 29987.4 784.643   9
   2  -3   5 31566.7 817.590  10
  -2  -3  -5 32051.8 837.622   8
  -2  -3  -6 21871.9 733.016   8
  -2   3  -6 21148.1 697.103   9
  -2   3  -6 19080.0 391.372   5
   2  -3   6 20990.4 707.002  10
  -2   3  -7 771.233 81.8396   5
   2  -3   7 741.965 154.075  10
   2  -3   7 829.048 82.1337   1
  -2  -3  -7 601.446 70.8278   7
  -2  -3  -7 1024.65 183.594   8
  -2   3  -7 925.653 170.418   9
  -2  -3  -8 3266.71 167.570   7
  -2   3  -8 3810.42 331.749   9
   2  -3   8 3282.47 166.257   1
   2  -3   8 3945.10 337.147  10
  -2   3  -8 3413.42 171.788   5
  -2  -3  -8 4067.68 350.620   8
  -2   3  -9 15728.0 706.793   9
  -2  -3  -9 17402.6 752.211   8
  -2   3  -9 14138.0 365.463   5
  -2   3  -9 16564.8 632.569   7
   2  -3   9 13906.6 360.354   1
   2  -3   9 15279.9 410.689   4
   2  -3   9 17125.4 741.517  10
  -2  -3  -9 14301.3 377.746   7
  -2  -3 -10 662.997 87.2440   7
  -2   3 -10 831.551 98.2420   5
  -2  -3 -10 833.015 182.773   8
   2  -3  10 910.506 104.004   4
  -2   3 -10 939.287 187.416   9
   2  -3  10 1156.05 204.459  10
  -2   3 -10 932.301 160.015   7
  -2   3 -11 2116.02 248.358   7
  -2  -3 -11 1783.45 279.367   8
  -2   3 -11 1972.74 152.397   5
  -2   3 -11 1936.66 284.294   9
   2  -3  11 2002.39 257.486  10
  -2  -3 -11 2117.38 165.985   7
   2  -3  11 1830.34 160.014   4
  -2  -3 -11 1973.55 178.877   3
  -2   3 -12 98.0583 86.7248   9
  -2  -3 -12 60.6833 46.3772   7
  -2  -3 -12-57.7329 84.1785   8
  -2   3 -12 175.256 79.4828   5
  -2  -3 -12 52.4213 67.7567   3
   2  -3  12-145.099 150.139  10
   2  -3  12 8.24503 48.1784   4
  -2   3 -12 68.9896 78.4256   7
  -2   3 -13 1222.91 197.079   7
  -2  -3 -13 1487.97 159.629   7
  -2   3 -13 1242.38 259.811   9
   2  -3  13 1233.68 147.363   4
   2  -3  13 955.921 195.360  10
  -2  -3 -13 1271.41 245.671   8
  -2  -3 -13 1250.68 137.524   3
  -2   3 -14 1999.61 259.463   7
  -2  -3 -14 2302.14 354.700   9
  -2  -3 -14 2060.17 196.814   7
   2  -3  14 1941.10 191.707   4
  -2   3 -14 2037.59 310.694   9
  -2  -3 -14 2176.09 172.782   3
  -2  -3 -14 1981.94 327.064   8
   2   3  14 1745.24 172.428   2
  -2   3 -15 2493.30 311.327   7
  -2  -3 -15 2614.96 361.398   9
  -2  -3 -15 2302.57 164.920   3
  -2  -3 -15 3263.55 258.570   7
  -2   3 -15 2377.54 202.338   2
  -2   3 -15 1984.05 343.300   9
  -2  -3 -15 2436.51 369.048   8
  -2   3 -16 1120.84 137.293   2
  -2  -3 -16 1328.86 280.976   8
  -2   3 -16 1240.32 260.861   9
  -2   3 -16 1491.10 254.139   7
  -2  -3 -16 1613.04 207.935   7
  -2  -3 -16 1475.15 311.866   9
  -2  -3 -17 390.739 125.513   7
  -2  -3 -17 267.805 203.702   9
  -2   3 -17 136.091 140.999   9
  -2  -3 -17 277.687 177.208   8
  -2   3 -17 213.704 96.4271   7
  -2  -3 -18 897.310 238.039   9
  -2   3 -18 1080.83 266.026   9
  -2  -3 -18 1080.09 188.080   7
  -2  -3 -18 1114.75 259.864   8
  -2   3 -18 863.299 222.231   7
  -2  -3 -19 3382.18 470.988   9
  -2  -3 -19 2594.71 433.894   8
   2  -3  19 2750.26 439.088  10
  -2   3 -19 2852.44 444.208   9
  -2   3 -19 2673.21 361.659   7
  -2   3 -20 4465.74 570.093   9
   2  -3  20 4789.12 592.278  10
  -2   3 -20 3844.58 445.233   7
  -2  -3 -20 4782.63 590.134   8
  -2  -3 -20 4547.81 590.636   9
  -2  -3 -21 2135.82 420.326   9
  -2  -3 -21 2498.10 448.998   8
  -2   3 -21 2147.35 355.275   7
  -2   3 -21 1824.08 405.454   9
   2  -3  21 2099.36 411.378  10
  -2   3 -22 3098.24 435.422   7
   2  -3  22 3938.97 595.922  10
  -2   3 -22 2982.69 512.535   9
  -2  -3 -22 3547.81 537.628   8
  -2  -3 -22 4152.70 584.340   9
  -2   3 -23 718.661 260.364   9
   2  -3  23 151.472 195.187  10
  -2  -3 -23 478.887 271.217   9
  -2  -3 -23 356.886 229.721   8
  -2   3 -24 959.684 330.519   9
  -2  -3 -24 1113.63 365.833   9
   2  -3  24 599.825 206.761  10
  -2  -3 -24 662.226 257.215   8
  -2   3 -25 3992.66 664.504   9
   2  -3  25 5582.86 721.281  10
  -2  -3 -25 5054.72 716.223   9
   2  -3  26 109.586 199.504  10
   2   4 -27 1063.16 286.093   7
  -2  -4  27 1473.72 352.068  10
   2  -4 -26 540.947 300.308   9
   2   4 -26 755.788 375.060   9
   2   4 -26 403.013 239.824   7
  -2  -4  26 384.545 248.199  10
   2  -4 -25 378.750 242.008   9
   2   4 -25-71.9690 146.747   9
   2   4 -25-117.318 140.631   7
  -2  -4  25-292.359 242.571  10
   2  -4 -25-82.4548 156.431   8
   2   4 -24 273.309 219.370   9
   2  -4 -24-175.993 174.082   9
   2  -4 -24-10.4484 130.595   8
  -2  -4  24 436.471 220.967  10
   2   4 -24-363.504 184.723   7
   2   4 -23 39.8265 204.586   7
   2  -4 -23 584.481 237.649   9
   2   4 -23 293.181 228.020   9
   2  -4 -23 241.258 193.900   8
  -2  -4  23 66.4662 137.601  10
   2  -4 -22 723.486 267.758   8
  -2  -4  22 684.036 229.216  10
   2  -4 -22 1168.40 240.168   7
   2  -4 -22 996.629 316.759   9
   2   4 -22 877.297 280.154   9
   2   4 -22 717.349 230.803   7
   2   4 -21 482.471 222.142   7
   2  -4 -21 731.961 187.996   7
   2  -4 -21 844.790 297.030   9
  -2  -4  21 354.939 191.123  10
   2   4 -21 710.265 274.877   9
   2  -4 -21 535.413 211.602   8
   2  -4 -20 362.417 127.772   7
   2   4 -20 226.586 147.288   9
   2  -4 -20 307.760 133.212   8
  -2  -4  20 425.643 151.074  10
   2   4 -20 151.550 175.328   7
   2  -4 -20 272.102 120.810   9
   2   4 -19 2561.02 419.273   9
   2   4 -19 2412.94 368.666   7
   2  -4 -19 3665.76 404.219   7
   2  -4 -19 3023.79 432.878   8
  -2  -4  19 3023.14 407.208  10
   2   4 -18 5859.85 597.775   9
   2  -4 -18 6315.25 510.521   7
   2   4 -18 5624.32 563.126   7
  -2  -4  18 6208.22 554.086  10
   2  -4 -18 6139.37 597.330   8
  -2  -4  17 102.775 100.242  10
   2   4 -17 141.185 113.909   7
   2   4 -17 106.245 151.567   9
   2  -4 -17 144.018 136.059   8
   2  -4 -17 200.079 132.819   7
   2   4 -16 6418.01 558.680   9
   2   4 -16 6452.03 553.558   7
  -2  -4  16 7011.93 536.266  10
   2  -4 -16 7163.10 593.852   8
   2  -4 -16 6721.49 507.545   7
  -2  -4  16 7709.11 351.239   3
  -2  -4  15 2306.54 303.996  10
  -2  -4  15 2324.62 190.491   3
   2  -4 -15 2155.41 286.115   7
   2  -4 -15 2528.11 326.738   8
   2   4 -15 2584.58 353.152   7
   2   4 -15 2217.67 334.316   9
  -2  -4  14 4621.62 283.544   3
   2  -4 -14 4290.32 396.148   7
   2   4 -14 4362.71 437.988   7
   2   4 -14 4739.24 455.736   9
  -2  -4  14 4951.42 437.470  10
   2  -4 -14 4397.22 442.174   8
   2  -4 -13 801.720 162.191   7
   2   4 -13 1021.16 214.785   9
  -2  -4  13 1102.00 206.751  10
   2  -4 -13 1112.84 205.781   8
   2   4 -13 831.680 172.748   7
   2  -4 -12 692.942 156.891   7
   2  -4 -12 638.324 170.355   8
   2   4 -12 493.248 143.581   7
  -2  -4  12 700.647 160.220  10
   2   4 -12 554.596 148.715   9
   2  -4 -11 6465.79 463.921   8
   2   4 -11 5973.50 457.872   7
   2  -4 -11 6016.03 427.350   7
  -2  -4  11 6258.28 437.877  10
   2   4 -11 6199.75 439.768   9
  -2  -4  10 29773.0 906.811  10
   2   4 -10 29139.4 940.219   9
   2  -4 -10 29370.4 925.680   8
   2  -4 -10 30191.7 934.004   7
   2   4 -10 28659.2 969.593   7
   2  -4  -9 4785.72 371.900   8
   2   4  -9 4487.09 361.245   9
   2  -4  -9 4880.06 376.942   7
  -2  -4   9 4870.09 360.537  10
   2   4  -9 4527.15 389.073   7
   2  -4  -8 37335.9 1012.90  10
  -2  -4   8 38575.7 933.669  10
   2   4  -8 35520.0 922.897   9
   2   4  -8 36505.6 1013.31   7
   2   4  -7 25358.8 806.122   7
   2   4  -7 23574.7 716.660   9
  -2  -4   7 24257.6 714.649  10
   2  -4  -7 24914.9 801.993  10
  -2  -4   6 7540.80 195.963   5
   2  -4  -6 8574.22 457.567  10
  -2  -4   6 9089.36 421.387  10
   2   4  -6 8788.42 459.066   7
  -2  -4   5 1050.48 152.768  10
   2   4  -5 991.319 160.427   7
   2  -4  -5 1021.86 166.698  10
  -2  -4   5 1082.52 143.366   9
   2   4  -4 20136.6 571.191  10
  -2  -4   4 18305.9 570.669  10
   2   4  -4 19183.2 615.047   7
   2  -4  -4 19191.3 640.646  10
  -2  -4   4 20440.2 574.225   9
  -2  -4   3 12233.4 423.960   9
  -2  -4   3 11218.7 433.076  10
   2  -4  -3 12162.6 484.390  10
  -2   4   3 11586.6 472.835   6
   2   4  -3 11506.4 463.004   7
   2   4  -3 12724.4 442.933  10
   2  -4  -2 34558.9 802.344  10
  -2  -4   2 33474.8 744.183   6
  -2  -4   2 31830.7 722.917  10
   2   4  -2 33763.0 734.411  10
  -2  -4   2 31870.0 712.971   7
   2   4  -2 32154.8 726.562   7
  -2  -4   1 415.367 97.1625   7
   2   4  -1 516.905 89.7553  10
   2  -4  -1 314.573 74.3823  10
   2   4  -1 494.526 90.8535   7
  -2  -4   1 395.630 84.0796  10
  -2  -4   1 460.774 91.8414   6
   2   4  -1 320.178 78.4752   6
  -2  -4   0 402.782 109.583  10
  -2  -4   0 383.434 103.108   6
   2   4   0 494.084 112.283  10
   2   4   0 377.639 88.8568   6
  -2  -4   0 471.923 76.6256   7
   2  -4   0 498.219 119.613  10
  -2  -4  -1 40640.9 877.135  10
   2   4   1 42178.2 833.804   6
  -2  -4  -1 42657.3 712.720   7
   2  -4   1 42327.7 894.564  10
   2   4   2 7953.63 386.085   6
   2  -4   2 7915.83 394.490  10
  -2  -4  -2 8274.74 302.239   7
  -2  -4  -2 7932.31 417.177  10
   2   4   3 201.814 77.7728   6
   2  -4   3 133.281 77.9203  10
  -2  -4  -3 108.873 89.4824  10
  -2  -4  -3 169.603 46.9641   7
   2  -4   3 211.639 75.4539   5
   2   4   4 49526.9 1040.34   6
   2  -4   4 47607.1 681.919   5
  -2   4  -4 48945.5 711.607   1
   2  -4   4 47398.3 1038.73  10
  -2  -4  -5 131.861 103.630  10
  -2   4  -5 182.647 52.1507   4
   2  -4   5 288.469 107.242  10
   2  -4   5 186.673 52.3777   5
   2   4   5 129.065 62.4342   6
  -2   4  -5 232.157 55.4203   1
  -2  -4  -6 221.450 99.2047   8
   2  -4   6 41.2779 69.1384  10
  -2  -4  -7 4086.77 353.152   8
   2  -4   7 4014.36 345.713  10
  -2   4  -7 4258.20 351.845   9
  -2  -4  -8 14394.5 672.688   8
   2  -4   8 15024.4 690.835  10
  -2   4  -8 13271.2 632.042   9
  -2   4  -9 26036.5 933.398   9
  -2  -4  -9 26650.2 964.659   8
   2  -4   9 28222.9 970.529  10
   2  -4  10 71.7477 94.5834  10
  -2  -4 -10 103.892 115.797   8
  -2   4 -10-11.9268 105.380   9
  -2  -4 -10 25.0763 33.5199   7
  -2  -4 -11-6.75723 73.9696   8
   2  -4  11 144.576 101.371  10
  -2   4 -11 55.1955 97.6252   9
  -2  -4 -11 81.5691 50.8228   7
  -2  -4 -12 2687.17 372.352   8
  -2  -4 -12 2541.97 194.302   7
  -2   4 -12 2714.28 347.056   9
  -2   4 -12 1672.41 109.662   5
  -2   4 -12 2595.48 313.504   7
   2  -4  12 2881.14 351.392  10
   2  -4  13 15748.2 841.563  10
  -2  -4 -13 14254.0 517.748   3
  -2  -4 -13 15559.8 490.123   7
  -2   4 -13 14824.1 822.753   9
  -2  -4 -13 14840.4 844.232   8
  -2   4 -13 13191.1 700.911   7
  -2   4 -14 511.541 199.130   9
  -2  -4 -14 458.863 103.292   7
  -2  -4 -14 304.423 148.306   8
  -2  -4 -14 465.274 106.132   3
  -2   4 -14 488.563 175.260   7
   2  -4  14 258.087 135.613  10
  -2   4 -14 303.911 60.6165   5
  -2   4 -15 1524.65 242.023   7
  -2  -4 -15 1362.43 165.840   3
  -2   4 -15 1300.09 283.896   9
  -2  -4 -15 1756.62 313.680   8
  -2  -4 -15 1644.91 182.213   7
   2  -4  15 1379.26 273.077  10
  -2  -4 -16 572.588 183.836   8
  -2   4 -16 517.467 179.542   9
  -2   4 -16 775.275 211.810   7
  -2  -4 -16 624.256 119.937   7
  -2  -4 -16 703.646 135.485   3
   2  -4  16 398.437 174.120  10
  -2  -4 -17 3760.16 492.264   8
  -2   4 -17 3538.78 470.761   9
   2  -4  17 3270.53 441.143  10
  -2   4 -17 2968.26 378.273   7
  -2  -4 -17 3576.99 466.323   9
  -2  -4 -18 1305.41 334.331   9
  -2   4 -18 1059.44 241.157   7
  -2  -4 -18 1256.78 307.009   8
  -2   4 -18 1213.83 323.862   9
   2  -4  18 821.134 245.804  10
  -2   4 -19 242.722 207.923   9
   2  -4  19 186.530 136.613  10
  -2  -4 -19 234.517 166.612   8
  -2  -4 -19 449.197 203.056   9
  -2   4 -19 284.475 201.267   7
   2  -4  20 319.228 180.167  10
  -2  -4 -20 1100.06 306.087   8
  -2  -4 -20 982.609 269.371   9
  -2   4 -20 717.348 233.545   9
  -2   4 -21 548.799 211.114   9
  -2  -4 -21 528.108 222.946   9
  -2  -4 -21 1034.92 327.587   8
   2  -4  21 130.747 217.110  10
  -2  -4 -22 1704.88 388.610   8
   2  -4  22 1798.82 341.910  10
  -2  -4 -22 2661.82 463.883   9
  -2   4 -22 1946.04 417.503   9
   2  -4  23 90.4626 169.708  10
  -2   4 -23 425.598 267.309   9
  -2  -4 -23-50.0699 150.569   8
  -2  -4 -23 29.9054 176.666   9
  -2  -4 -24 294.415 217.604   9
   2  -4  24-113.520 178.509  10
  -2   4 -24 84.6416 180.872   9
  -2  -4 -24 29.2969 180.277   8
  -2  -4 -25 722.436 296.993   8
  -2   4 -25 720.749 355.789   9
  -2  -4 -25 372.176 274.464   9
   2  -4  25 324.280 196.625  10
  -2  -4 -26 3595.79 602.131   8
  -2  -5  27 237.309 300.778  10
   2   5 -26 650.772 335.937   9
  -2  -5  26 624.859 278.261  10
   2   5 -26 47.4754 174.694   7
   2  -5 -26 492.833 275.654   8
  -2  -5  25 198.512 192.194  10
   2  -5 -25 721.280 335.481   9
   2   5 -25 123.460 216.323   9
   2   5 -25 505.177 260.418   7
   2  -5 -25 140.639 179.584   8
   2  -5 -24 728.908 322.470   9
   2   5 -24 822.309 283.915   7
   2   5 -24 615.993 261.737   9
   2  -5 -24 521.387 235.053   8
  -2  -5  24 931.517 284.128  10
   2  -5 -23 1085.59 325.066   9
  -2  -5  23 668.224 213.793  10
   2   5 -23 370.539 178.864   9
   2   5 -23 278.288 190.271   7
   2  -5 -23 616.952 192.284   8
   2   5 -22 167.183 134.697   7
   2  -5 -22 138.340 169.716   8
   2  -5 -22-21.3716 157.061   9
   2   5 -22 398.916 209.021   9
  -2  -5  22 203.055 133.443  10
   2   5 -21 2012.50 370.742   7
   2   5 -21 1961.74 391.572   9
  -2  -5  21 2330.29 380.462  10
   2  -5 -21 2648.45 417.705   8
   2   5 -20 5870.11 658.967   9
   2   5 -20 5135.28 560.243   7
   2  -5 -20 5613.01 605.471   8
   2  -5 -20 6792.78 568.854   7
  -2  -5  20 6639.78 636.132  10
  -2  -5  19 124.748 159.843  10
   2  -5 -19-16.6307 116.591   8
   2   5 -19-57.6936 181.961   9
   2  -5 -19 186.674 142.550   7
   2   5 -19 240.557 144.492   7
   2   5 -18-145.847 118.808   7
   2  -5 -18-1.95521 137.489   8
   2  -5 -18 155.860 132.722   7
  -2  -5  18 94.7277 128.494  10
   2   5 -18 191.448 185.388   9
   2   5 -17 343.216 160.876   7
   2   5 -17 601.382 216.899   9
   2  -5 -17 413.074 162.114   7
   2  -5 -17 544.212 210.119   8
  -2  -5  17 318.318 145.120  10
   2   5 -16 2506.94 362.785   9
   2   5 -16 2455.62 355.813   7
   2  -5 -16 2940.92 349.786   7
  -2  -5  16 2798.84 371.664  10
   2  -5 -16 2844.27 389.169   8
  -2  -5  16 3146.54 252.402   3
  -2  -5  15 2478.39 231.227   3
   2  -5 -15 2281.44 304.312   7
   2   5 -15 2507.12 355.954   9
   2  -5 -15 2375.52 358.105   8
  -2  -5  15 2518.49 342.685  10
   2   5 -15 2156.81 329.090   7
  -2  -5  14 10145.9 651.518  10
   2   5 -14 9300.32 651.723   7
   2  -5 -14 10614.6 695.797   8
   2   5 -14 10747.8 691.039   9
   2  -5 -14 10281.6 612.375   7
   2   5 -13 4393.59 460.319   7
   2  -5 -13 4472.11 437.635   8
   2   5 -13 4339.45 431.685   9
   2  -5 -13 3966.60 386.914   7
  -2  -5  13 4834.82 428.953  10
   2   5 -12 5541.30 459.429   9
   2  -5 -12 6118.23 495.920   8
   2  -5 -12 5475.42 424.514   7
  -2  -5  12 5821.48 461.780  10
   2   5 -12 5323.65 466.778   7
   2  -5 -11 5744.70 447.425   8
   2   5 -11 5236.64 434.503   9
  -2  -5  11 5723.29 435.644  10
   2  -5 -11 5831.08 432.825   7
   2   5 -11 5487.80 468.760   7
   2   5 -10 380.733 152.991   9
  -2  -5  10 338.137 141.934  10
  -2   5  10 216.307 96.6240   6
   2   5 -10 325.423 123.480   7
   2  -5 -10 296.676 137.128   8
   2  -5  -9-28.8954 90.1287  10
  -2  -5   9 12.7030 93.9292  10
  -2   5   9-180.151 119.046   6
   2   5  -9 149.271 107.286   7
   2  -5  -8 4959.50 406.313  10
  -2   5   8 4615.03 401.043   6
   2   5  -8 4442.93 385.072   7
  -2  -5   8 4503.54 360.284  10
   2  -5  -7 11966.5 592.838  10
   2   5  -7 10493.2 555.186   7
  -2  -5   7 11407.2 530.039  10
   2   5  -6 12737.8 591.405   7
   2  -5  -6 13642.9 627.219  10
  -2  -5   6 13054.0 563.012  10
   2   5  -5 2648.40 251.562   7
  -2  -5   5 2599.14 254.797  10
   2  -5  -5 2720.26 279.213  10
   2   5  -4 1215.74 180.472   7
   2  -5  -4 1144.49 186.241  10
  -2  -5   4 1128.40 155.991  10
   2  -5  -3 48254.0 1074.71  10
  -2  -5   3 45722.1 994.726  10
   2   5  -3 46278.2 1002.80   7
   2  -5  -2 715.219 144.788  10
  -2  -5   2 707.040 131.074  10
  -2  -5   1 13845.1 558.566  10
   2   5  -1 14483.7 536.601   6
   2  -5  -1 13991.9 580.470  10
   2   5   0 37063.6 867.502   6
  -2  -5   0 35667.4 883.106  10
   2  -5   0 38352.1 944.661  10
  -2  -5   0 36649.6 802.920   7
   2  -5   1 5520.33 367.512  10
   2   5   1 4940.09 329.003   6
  -2  -5  -1 5625.38 298.070   7
  -2  -5  -1 5017.23 358.673  10
   2  -5   2 19835.1 698.967  10
  -2  -5  -2 19331.6 547.456   7
   2   5   2 19316.1 649.265   6
  -2  -5  -2 19919.9 709.373  10
  -2  -5  -3 454.081 125.800  10
   2   5   3 398.770 123.467   6
   2  -5   3 404.372 121.875  10
  -2  -5  -3 338.911 81.7410   7
  -2  -5  -4 692.719 101.511   7
  -2  -5  -4 592.518 132.053  10
   2  -5   4 668.785 91.1157   5
   2  -5   4 826.169 154.341  10
   2   5   4 879.525 169.377   6
   2   5   5 22097.4 769.005   6
   2  -5   5 22355.2 794.490  10
   2  -5   5 21928.5 485.807   5
  -2   5  -5 21723.9 499.147   1
  -2  -5  -5 21581.3 797.861  10
   2   5   6 6353.31 419.054   6
   2  -5   6 5448.07 226.290   5
   2  -5   6 5903.09 422.563  10
  -2   5  -6 5671.98 255.079   4
  -2  -5  -6 6024.91 450.353  10
  -2  -5  -7 5864.35 449.411   8
   2  -5   7 5348.79 420.037  10
   2   5   7 5088.80 402.489   6
   2  -5   8 11072.7 617.498  10
   2   5   8 10645.9 586.390   6
  -2  -5  -8 10499.7 612.499   8
  -2   5  -9 1858.77 284.209   9
  -2  -5  -9 1976.88 292.940   8
  -2  -5  -9 1343.16 135.337   7
  -2  -5 -10 4949.83 259.268   7
  -2  -5 -10 6597.34 516.708   8
   2  -5  10 7054.31 521.788  10
  -2   5 -10 6136.95 491.278   9
  -2  -5 -11 2900.07 209.775   7
   2  -5  11 3184.30 383.398  10
  -2  -5 -11 3311.54 399.093   8
  -2   5 -11 3124.50 385.834   9
  -2   5 -12 3280.51 395.375   9
  -2  -5 -12 3483.88 412.787   8
  -2  -5 -12 3116.43 222.771   7
   2  -5  12 3896.29 418.946  10
  -2  -5 -13 2936.29 405.805   8
  -2  -5 -13 2716.45 215.370   7
  -2   5 -13 2775.18 388.011   9
   2  -5  13 3490.42 418.250  10
  -2   5 -14 1332.72 290.950   9
  -2  -5 -14 1563.34 300.318   8
  -2  -5 -14 1444.02 161.820   7
   2  -5  14 1668.10 297.474  10
   2  -5  15 7153.67 655.570  10
  -2  -5 -15 6846.85 617.943   8
  -2   5 -15 7323.63 647.443   9
  -2  -5 -15 7022.84 405.414   3
  -2  -5 -15 6968.11 355.964   7
  -2   5 -16 7914.48 693.140   9
   2  -5  16 8719.62 712.877  10
  -2  -5 -16 8425.54 423.093   3
  -2  -5 -16 7630.42 670.987   8
  -2  -5 -17-104.672 170.454   8
  -2   5 -17 92.5745 115.402   9
   2  -5  17 102.827 129.988  10
  -2   5 -18 25.1681 155.468   9
  -2  -5 -18-45.4011 143.763   8
   2  -5  18-65.9944 169.468  10
  -2  -5 -18-120.262 161.092   9
  -2   5 -19 858.456 283.628   9
   2  -5  19 889.895 243.488  10
  -2  -5 -19 870.772 277.917   8
  -2  -5 -19 919.726 315.099   9
  -2  -5 -20 3072.85 509.796   9
  -2  -5 -20 2893.92 481.051   8
  -2   5 -20 3328.01 520.259   9
   2  -5  20 3276.01 481.573  10
  -2  -5 -21 738.719 251.001   9
   2  -5  21 660.780 238.132  10
  -2  -5 -21 461.434 213.362   8
  -2   5 -21 784.191 308.392   9
  -2  -5 -22 5274.69 687.711   9
  -2  -5 -22 3977.32 565.851   8
   2  -5  22 3180.69 540.686  10
  -2   5 -22 3421.19 544.076   9
  -2  -5 -23 486.340 294.593   9
  -2   5 -23 157.171 198.003   9
   2  -5  23-267.139 233.202  10
  -2  -5 -23 421.326 279.020   8
  -2  -5 -24 831.980 315.079   8
   2  -5  24 1319.44 407.407  10
  -2  -5 -24 1441.76 419.379   9
  -2   5 -24 1153.09 393.371   9
  -2  -5 -25 2053.04 476.106   8
   2  -5  25 1509.76 416.941  10
   2  -6 -26 29.2113 187.430   8
  -2  -6  26 67.1840 229.769  10
  -2  -6  25 301.358 169.604  10
   2   6 -25-88.2047 253.480   9
   2  -6 -25 62.0702 146.838   8
   2   6 -25-73.9816 195.596   7
  -2  -6  24-72.0259 163.893  10
   2   6 -24 133.286 177.843   7
   2   6 -24 112.904 208.136   9
   2  -6 -24-63.0786 195.727   8
   2  -6 -24 288.453 260.172   9
   2   6 -23 2333.67 420.769   7
   2  -6 -23 2079.97 418.704   8
   2   6 -23 2337.76 438.010   9
   2  -6 -23 2392.26 482.823   9
  -2  -6  23 2393.53 444.166  10
  -2  -6  22 656.662 272.144  10
   2   6 -22 264.562 197.979   9
   2  -6 -22 388.928 186.252   8
   2   6 -22 453.335 262.554   7
   2   6 -21 1258.06 361.785   9
  -2  -6  21 1287.15 306.558  10
   2  -6 -21 1576.93 341.351   8
   2   6 -21 1170.10 284.826   7
   2  -6 -20 413.357 185.010   8
   2   6 -20 498.408 217.379   7
   2   6 -20 549.345 243.005   9
  -2  -6  20 633.837 239.622  10
   2  -6 -19 4796.46 487.103   7
   2   6 -19 4705.80 577.149   9
   2  -6 -19 4619.47 562.074   8
  -2  -6  19 5239.73 546.702  10
   2   6 -19 4378.14 539.214   7
   2  -6 -18 259.162 133.096   8
   2   6 -18 469.446 212.731   7
   2   6 -18-29.4655 138.704   9
  -2  -6  18 414.192 202.732  10
   2  -6 -18 410.619 173.818   7
   2   6 -17 140.502 137.648   7
  -2  -6  17 88.0709 111.120  10
   2   6 -17 73.6130 154.199   9
   2  -6 -17 88.6455 124.560   8
   2  -6 -17 44.1197 75.6418   7
   2  -6 -16 372.967 191.577   8
   2  -6 -16 400.951 151.854   7
  -2  -6  16 349.956 199.129  10
   2   6 -16 213.415 126.519   7
   2   6 -16 440.975 222.009   9
   2   6 -15 2479.47 352.404   7
  -2   6  15 2239.39 382.449   6
   2   6 -15 3767.21 451.640   9
   2  -6 -15 2928.40 403.023   8
  -2  -6  15 3501.86 420.904  10
   2  -6 -15 2623.96 332.545   7
   2   6 -14 1318.23 250.740   7
   2  -6 -14 1592.68 300.218   8
  -2  -6  14 1847.59 312.652  10
   2   6 -14 1687.16 312.570   9
   2  -6 -14 1690.13 264.877   7
  -2   6  14 1173.64 233.147   6
   2  -6 -13 28.4058 91.8846   7
  -2   6  13-30.7719 119.151   6
   2  -6 -13 114.290 126.099   8
  -2  -6  13 104.508 108.149  10
   2   6 -13 246.595 198.740   9
   2   6 -13 49.7893 117.182   7
  -2   6  12 151.345 106.049   6
   2   6 -12 212.112 97.0467   7
  -2  -6  12 374.824 167.373  10
   2  -6 -12 114.463 105.411   7
   2   6 -11 2472.85 322.266   7
   2  -6 -11 2495.65 319.382   8
  -2  -6  11 2622.79 307.137  10
  -2   6  11 2294.33 337.388   6
   2   6 -10 13625.3 728.330   7
  -2   6  10 13568.6 748.205   6
  -2  -6  10 13200.7 683.279  10
   2  -6 -10 14893.0 754.412   8
   2  -6 -10 15319.7 781.648  10
   2  -6  -9 461.977 153.094  10
  -2   6   9 422.456 137.407   6
   2   6  -9 444.114 127.538   7
  -2  -6   9 366.868 112.450  10
  -2  -6   8 8604.84 517.297  10
   2   6  -8 8796.56 560.141   7
  -2   6   8 9102.42 564.977   6
   2  -6  -8 8948.12 575.092  10
  -2   6   7 15216.7 690.094   6
  -2  -6   7 14143.5 671.487  10
   2   6  -7 13774.9 675.499   7
   2  -6  -7 15095.8 716.850  10
   2   6  -6 2578.63 293.560   7
  -2  -6   6 3411.47 316.646  10
   2  -6  -6 3339.17 343.274  10
  -2   6   6 3028.24 328.059   6
   2  -6  -5 1347.07 212.390  10
  -2   6   5 1209.92 190.407   6
  -2  -6   5 1571.91 223.898  10
   2   6  -5 1462.44 206.126   7
   2  -6  -4 4626.96 379.083  10
  -2  -6   4 4753.76 367.761  10
  -2  -6   3 4860.81 372.892  10
   2  -6  -3 4869.09 403.025  10
  -2  -6   2 2910.13 285.811  10
   2  -6  -2 3062.00 294.467  10
   2  -6  -1 101.977 78.5549  10
  -2   6   1-24.1011 64.7124   6
  -2  -6   1-82.3916 111.374  10
  -2  -6   0 4528.34 366.290  10
   2   6   0 4016.52 338.102   6
   2  -6   0 4131.07 367.562  10
   2  -6   1 31713.4 942.558  10
  -2  -6  -1 31968.1 958.149  10
   2   6   1 31189.6 909.602   6
   2  -6   2 13326.8 633.582  10
   2   6   2 13256.3 610.266   6
  -2  -6  -2 14719.4 671.877  10
   2   6   3 7889.02 470.607   6
   2  -6   3 7856.90 491.757  10
  -2  -6  -3 8593.61 523.160  10
   2   6   4 43402.3 1100.85   6
  -2  -6  -4 42823.3 901.242   7
  -2  -6  -4 42593.5 1166.74  10
   2  -6   4 43630.3 1164.94  10
   2   6   5 939.189 184.721   6
   2  -6   5 1177.79 124.135   5
  -2  -6  -5 1108.40 155.143   7
  -2  -6  -5 837.073 178.101  10
   2  -6   5 823.757 186.918  10
   2  -6   6 7773.96 297.012   5
  -2   6  -6 7757.10 332.463   4
  -2   6  -6 7841.21 311.333   1
   2   6   6 7596.94 530.778   6
   2  -6   6 7488.84 531.691  10
  -2  -6  -6 7807.63 531.432  10
   2   6   7 769.865 189.994   6
   2  -6   7 845.076 90.3736   5
   2  -6   7 776.803 187.916  10
  -2  -6  -7 926.750 181.846  10
  -2   6  -7 883.795 104.943   4
  -2  -6  -8 9881.64 641.114   8
   2  -6   8 11294.3 658.980  10
   2   6   8 10621.0 623.659   6
  -2  -6  -9 9037.75 619.826   8
   2  -6   9 9401.41 621.684  10
   2   6   9 8098.56 581.927   6
   2   6  10 578.586 186.707   6
   2  -6  10 874.279 232.792  10
  -2  -6 -10 556.118 103.052   7
  -2  -6 -10 1036.80 251.028   8
   2   6  11 1455.32 264.990   6
  -2  -6 -11 1735.62 303.834   8
  -2  -6 -11 1335.29 152.402   7
   2  -6  11 2055.00 333.299  10
  -2   6 -12 2981.44 386.947   9
   2  -6  12 3398.93 428.887  10
  -2  -6 -12 1990.63 184.978   7
   2   6  12 3583.97 404.440   6
  -2  -6 -12 3567.07 435.172   8
   2  -6  13 5073.74 566.853  10
  -2  -6 -13 5954.28 572.446   8
  -2   6 -13 6056.36 557.372   9
  -2  -6 -14 202.230 95.4965   8
   2  -6  14-69.3173 122.386  10
  -2   6 -14 146.462 167.105   9
  -2   6 -15 207.302 194.177   9
   2  -6  15 12.8392 126.842  10
  -2  -6 -15 119.562 116.064   8
  -2  -6 -16 197.156 143.330   8
  -2  -6 -16 485.961 160.424   3
  -2   6 -16 468.607 230.295   9
   2  -6  16 294.586 223.999  10
  -2   6 -17 3473.11 496.305   9
  -2  -6 -17 3312.07 472.315   8
   2  -6  17 3709.78 515.728  10
   2  -6  18 1171.47 311.860  10
  -2   6 -18 1085.46 282.887   9
  -2  -6 -18 962.532 294.154   8
  -2   6 -19 232.413 168.668   9
  -2  -6 -19-134.215 149.797   8
   2  -6  19 1.39279 200.116  10
  -2   6 -20 227.954 217.154   9
  -2  -6 -20-38.1023 168.795   8
   2  -6  20 211.511 248.365  10
  -2  -6 -20 186.134 221.981   9
   2  -6  21 2150.63 452.084  10
  -2  -6 -21 1769.70 371.718   8
  -2   6 -21 2670.16 495.896   9
  -2  -6 -21 2192.98 458.862   9
  -2  -6 -22 727.195 294.701   8
  -2  -6 -22 508.395 286.827   9
  -2   6 -22 403.064 250.312   9
   2  -6  22 287.838 323.069  10
  -2  -6 -23 269.073 266.402   8
  -2  -6 -23 599.295 322.534   9
  -2   6 -23 222.230 233.112   9
   2  -6  23 851.787 343.100  10
  -2   6 -24 992.770 384.615   9
  -2  -6 -24 807.754 361.715   8
   2  -6  24 892.872 407.770  10
   2   7 -25 186.515 231.217   9
   2  -7 -25 208.039 224.963   8
  -2  -7  25 183.196 217.305  10
   2  -7 -24 462.551 176.600   8
   2   7 -24 114.342 180.304   7
  -2  -7  24 199.238 214.210  10
  -2  -7  23-30.8415 190.611  10
  -2   7  23 100.513 176.463   6
   2  -7 -23 367.876 216.069   8
   2   7 -23 53.8219 159.580   9
   2   7 -23 92.0148 209.413   7
   2  -7 -22 453.494 268.011   8
   2   7 -22 812.750 270.124   7
   2   7 -22 690.014 278.875   9
  -2   7  22 1227.90 406.218   6
  -2  -7  22 764.258 287.437  10
   2   7 -21 335.697 277.124   9
  -2  -7  21 330.349 214.456  10
  -2   7  21 237.829 211.286   6
   2  -7 -21 208.952 186.928   8
   2   7 -21 309.881 143.895   7
  -2   7  20 2621.97 479.117   6
   2  -7 -20 2791.96 483.624   8
   2   7 -20 2338.63 415.935   9
  -2  -7  20 2304.20 405.161  10
   2   7 -20 1940.74 358.272   7
  -2   7  19 1095.54 317.364   6
   2  -7 -19 530.872 243.071   8
   2   7 -19 1026.71 279.794   7
   2   7 -19 684.930 241.610   9
  -2  -7  19 788.914 248.740  10
   2   7 -18 208.176 139.547   7
   2   7 -18 504.900 245.679   9
  -2   7  18 39.7579 142.998   6
   2  -7 -18 175.482 116.182   8
  -2  -7  18 287.627 187.329  10
   2  -7 -17 4547.60 449.900   7
  -2   7  17 4881.90 591.250   6
   2  -7 -17 4908.86 566.279   8
  -2  -7  17 5110.20 555.284  10
   2   7 -17 4270.29 519.159   7
   2  -7 -16 16.0153 100.403   8
   2  -7 -16 145.944 101.682   7
  -2  -7  16 188.818 177.249  10
  -2   7  16-69.5980 159.940   6
   2   7 -16 290.984 209.457   7
  -2  -7  15 3617.15 445.912  10
   2   7 -15 2516.41 389.671   7
   2  -7 -15 3052.44 358.318   7
  -2   7  15 3434.09 466.570   6
   2  -7 -15 3392.50 449.017   8
  -2   7  14 5230.22 545.685   6
   2  -7 -14 5431.70 553.477   8
   2  -7 -14 5238.89 460.976   7
   2   7 -14 4549.23 500.961   7
  -2  -7  14 5711.36 523.638  10
  -2  -7  13 4043.71 449.527  10
  -2   7  13 4269.53 467.555   6
   2   7 -13 4266.75 483.913   7
   2  -7 -13 3997.71 413.908   7
   2  -7 -13 3950.07 450.249   8
  -2   7  12 6956.93 603.253   6
   2  -7 -12 6803.58 565.395   8
   2  -7 -12 6887.90 506.760   7
  -2  -7  12 7022.34 547.089  10
   2   7 -12 5605.06 536.665   7
  -2   7  11 143.599 115.022   6
   2  -7 -11 192.728 125.342  10
   2  -7 -11 169.264 117.413   8
   2   7 -11 232.445 150.710   7
  -2  -7  11 252.355 149.085  10
   2  -7 -10 456.038 155.411  10
  -2  -7  10 595.786 189.004  10
  -2   7  10 495.739 160.949   6
   2   7 -10 493.841 181.309   7
   2   7  -9 237.977 151.383   7
  -2   7   9 254.746 128.888   6
   2  -7  -9-24.7468 106.427  10
  -2  -7   9 101.175 92.3779  10
  -2  -7   8 10068.9 244.172   5
   2  -7  -8 11603.8 705.205  10
  -2  -7   8 11552.2 648.475  10
  -2   7   8 11326.9 672.292   6
   2   7  -8 10461.8 656.547   7
  -2   7   7 2154.39 298.936   6
   2  -7  -7 2023.68 311.652  10
  -2  -7   7 2307.60 290.769  10
  -2   7   6 15019.7 735.359   6
  -2  -7   6 16494.5 748.408  10
   2  -7  -6 16111.4 800.533  10
  -2  -7   5 9386.19 571.020  10
   2  -7  -5 9591.40 595.156  10
  -2   7   5 8332.51 549.818   6
  -2   7   4 19.4373 76.6645   6
  -2  -7   4-113.952 71.7162  10
   2  -7  -4-130.236 83.6661  10
   2  -7  -3 13905.2 711.067  10
  -2   7   3 13464.1 649.359   6
  -2  -7   3 14443.5 700.379  10
  -2   7   2 1506.12 247.406   6
  -2  -7   2 1438.65 224.738  10
   2  -7  -2 1443.25 236.017  10
   2  -7  -1 5271.56 438.340  10
  -2   7   1 5159.96 401.666   6
  -2  -7   1 5350.68 411.098  10
   2  -7   0 17834.4 794.116  10
  -2  -7   0 18125.5 775.485  10
   2   7   0 17939.1 727.536   6
   2   7   1 7929.57 495.669   6
   2  -7   1 7642.97 507.726  10
  -2  -7  -1 8219.37 538.968  10
   2   7   2 19098.1 801.240   6
  -2  -7  -2 21036.0 870.900  10
   2  -7   2 20621.7 844.314  10
   2  -7   3 3532.93 378.056  10
   2   7   3 3268.57 345.459   6
  -2  -7  -3 4254.64 396.835  10
  -2  -7  -4 125.140 92.0732  10
   2   7   4 128.382 109.430   6
   2  -7   4 54.8538 105.560  10
   2   7   5 3291.71 364.010   6
   2  -7   5 3832.52 381.854  10
   2  -7   5 4044.87 264.583   5
  -2  -7  -5 4124.99 412.527  10
  -2   7  -6 90.7569 51.8607   1
   2  -7   6 115.377 86.8195  10
   2   7   6 153.950 128.680   6
   2  -7   6 143.106 53.2619   5
  -2  -7  -6 267.918 121.640  10
  -2   7  -7 2473.92 180.050   1
   2  -7   7 1997.89 328.030  10
  -2   7  -7 2427.41 189.801   4
  -2  -7  -7 2437.01 337.142  10
   2   7   7 2196.61 333.473   6
   2  -7   7 2206.90 159.694   5
  -2  -7  -8 9306.46 640.513  10
   2   7   8 8041.31 579.636   6
   2  -7   8 8355.53 597.785  10
  -2   7  -8 8975.88 339.601   4
   2  -7   9 1196.81 207.377  10
  -2  -7  -9 879.433 226.176   8
   2   7   9 1214.73 274.439   6
  -2  -7 -10 22259.0 1043.29   8
   2  -7  10 23613.1 1051.47  10
   2   7  10 21815.1 1017.17   6
  -2  -7 -11 1654.27 311.198   8
   2  -7  11 1474.84 319.415  10
  -2  -7 -11 938.547 151.029   7
   2   7  11 1731.45 306.861   6
  -2  -7 -12 50.6682 128.544   8
   2   7  12-34.9114 135.700   6
  -2  -7 -12-29.1932 54.6691   7
   2  -7  12 313.569 205.852  10
   2  -7  13 964.208 253.308  10
  -2  -7 -13 1129.31 282.646   8
   2   7  13 961.943 278.953   6
  -2  -7 -14 8364.72 723.201   8
   2  -7  14 8990.99 762.702  10
   2   7  14 8017.26 737.549   6
   2   7  15 550.302 251.865   6
  -2  -7 -15 792.520 237.160   8
   2  -7  15 754.448 243.743  10
  -2  -7 -16 2160.87 410.944   8
   2  -7  16 2127.81 395.560  10
   2   7  16 1724.38 360.619   6
  -2  -7 -17-268.997 206.377   8
   2   7  17-67.4969 198.788   6
   2  -7  17 436.534 200.253  10
  -2   7 -18 510.686 251.833   9
   2   7  18 373.200 235.164   6
  -2  -7 -18 261.774 205.210   8
   2  -7  18 501.432 282.309  10
  -2   7 -19 632.764 242.777   9
  -2  -7 -19 326.979 205.455   8
   2  -7  19 958.919 296.757  10
   2   7  19 995.394 380.712   6
   2   7  20 239.804 267.526   6
  -2  -7 -20 612.463 275.561   8
   2  -7  20 524.857 237.913  10
  -2   7 -20 643.085 312.799   9
  -2  -7 -21 178.419 207.346   9
   2  -7  21 572.773 261.117  10
   2   7  21 1051.68 377.205   6
  -2   7 -21 592.045 322.621   9
  -2  -7 -21 447.875 237.894   8
  -2  -7 -22 326.395 196.301   8
  -2  -7 -22 965.174 378.589   9
  -2   7 -22 764.680 206.910   9
   2   7  22 790.843 274.404   6
   2  -7  22 830.137 295.219  10
  -2  -7 -23 998.716 333.944   8
  -2  -7 -23 623.379 338.022   9
  -2   7 -23 567.840 289.279   9
   2  -7  23 874.442 350.208  10
   2  -8 -24 113.832 187.440   8
  -2  -8  24 298.048 211.656  10
   2  -8 -23 1409.94 387.930   8
  -2  -8  23 1468.09 388.927  10
   2  -8 -22 175.799 145.760   8
  -2  -8  22 357.432 212.012  10
  -2   8  21 796.742 295.865   6
   2  -8 -21 597.541 215.823   8
  -2  -8  21 1002.79 318.183  10
  -2  -8  20 252.242 144.220  10
   2   8 -20 369.649 154.739   7
  -2   8  20 177.579 226.005   6
   2  -8 -20 45.0742 211.575   8
   2  -8 -19 2596.48 439.125   8
  -2   8  19 3441.64 526.255   6
  -2  -8  19 2947.34 462.371  10
   2   8 -19 2658.84 473.981   7
  -2  -8  18 25.3692 160.153  10
  -2   8  18-226.040 175.068   6
   2   8 -18-27.7833 111.298   7
   2  -8 -18 137.312 133.209   8
   2  -8 -17-35.9607 142.960   8
   2   8 -17 444.573 214.023   7
  -2   8  17 463.712 229.992   6
  -2  -8  17-102.507 200.066  10
  -2   8  16 216.273 201.664   6
   2   8 -16 207.701 121.627   7
   2  -8 -16 313.175 154.827   8
   2  -8 -16 50.0787 94.4450   7
  -2  -8  16 81.0453 148.759  10
  -2  -8  15 5696.05 560.872  10
   2  -8 -15 4647.94 458.602   7
   2   8 -15 4770.41 555.476   7
  -2   8  15 5456.54 585.375   6
   2  -8 -15 6068.05 605.085   8
  -2   8  14 1942.98 343.626   6
  -2  -8  14 1550.99 295.470  10
   2  -8 -14 1690.68 326.416   8
   2   8 -14 1425.81 295.546   7
   2  -8 -14 1271.26 236.453   7
   2  -8 -13 240.184 158.369   8
   2   8 -13 66.8266 184.735   7
   2  -8 -13 132.335 127.717   7
  -2  -8  13 117.636 128.301  10
  -2   8  13 196.590 191.472   6
  -2  -8  12 6518.55 560.885  10
   2  -8 -12 6738.89 590.132   8
  -2   8  12 6351.55 604.247   6
  -2  -8  11 2824.39 387.904  10
  -2   8  11 2776.60 402.772   6
   2  -8 -11 2912.58 402.561   8
   2  -8 -11 3048.70 419.461  10
  -2  -8  10 7021.33 573.109  10
  -2   8  10 6149.60 553.450   6
   2  -8 -10 6463.94 579.577  10
  -2   8   9 82.6546 156.029   6
  -2  -8   9 356.651 160.457  10
   2  -8  -9 185.388 138.972  10
  -2  -8   8 6230.03 531.839  10
  -2   8   8 5990.60 504.622   6
   2  -8  -8 5923.03 546.935  10
  -2  -8   7 13944.0 766.012  10
  -2   8   7 13465.7 753.046   6
   2  -8  -7 15048.6 813.859  10
  -2  -8   6 3727.01 398.071  10
  -2   8   6 3074.41 375.976   6
   2  -8  -6 3564.52 404.720  10
  -2  -8   5 3825.69 403.734  10
  -2   8   5 3256.97 375.314   6
   2  -8  -5 4438.24 442.881  10
  -2   8   4 18.6187 125.107   6
   2  -8  -4 29.6533 98.6169  10
  -2  -8   4 10.2220 96.5567  10
  -2   8   3 695.653 191.686   6
  -2  -8   3 805.489 181.020  10
   2  -8  -3 692.263 154.419  10
  -2   8   2 124.729 163.947   6
   2  -8  -2-23.7571 78.1657  10
  -2  -8   2 43.8263 120.291  10
  -2  -8   1 1688.28 248.917  10
   2  -8  -1 1830.05 270.431  10
   2  -8   0 6584.75 511.750  10
  -2  -8   0 6607.47 512.024  10
   2   8   0 5699.69 459.878   6
   2   8   1 27755.2 993.252   6
   2  -8   1 29277.0 1092.85  10
  -2  -8  -1 31089.5 1118.74  10
  -2  -8  -2 8974.42 624.340  10
   2  -8   2 7494.11 563.602  10
   2   8   2 7901.50 535.175   6
   2   8   3 28.4571 100.059   6
  -2  -8  -3 68.6630 94.0094  10
   2  -8   3 254.966 180.549  10
   2  -8   4 4444.63 461.354  10
   2   8   4 4051.34 404.846   6
  -2  -8  -4 5001.45 475.440  10
  -2  -8  -5 896.093 253.781  10
   2   8   5 800.135 210.661   6
   2  -8   5 1118.79 239.743  10
   2  -8   6 7286.05 576.307  10
  -2  -8  -6 7248.70 596.778  10
   2   8   6 6403.51 524.497   6
  -2   8  -6 7084.58 361.783   1
  -2   8  -7 239.188 83.2825   1
   2  -8   7 326.342 167.188  10
  -2  -8  -7 1.98746 123.240  10
  -2   8  -7 63.4129 73.2148   4
   2   8   7 281.267 172.845   6
   2   8   8-30.6980 117.756   6
  -2  -8  -8 56.3664 117.114  10
   2  -8   8-35.6874 125.232  10
  -2   8  -8 168.424 71.7979   4
  -2  -8  -9 14637.2 877.500   8
   2  -8   9 13195.7 854.149  10
   2   8   9 14794.0 843.738   6
   2   8  10 176.634 172.770   6
  -2  -8 -10 165.464 133.598   8
   2  -8  10 95.0496 110.239  10
  -2  -8 -11 250.893 173.224   8
   2   8  11 296.812 162.361   6
   2  -8  11 189.982 161.716  10
  -2  -8 -12 266.402 195.140   8
   2  -8  12 196.925 156.682  10
   2   8  12-30.3338 122.839   6
   2  -8  13 4859.48 544.424  10
   2   8  13 5306.68 564.484   6
  -2  -8 -13 4712.77 565.356   8
   2   8  14 11.2509 194.548   6
  -2  -8 -14 508.009 222.486   8
   2  -8  14 422.061 221.090  10
   2  -8  15 704.340 227.996  10
   2   8  15 117.364 178.582   6
  -2  -8 -15 295.109 221.391   8
   2  -8  16 955.374 329.732  10
  -2  -8 -16 869.047 230.494   8
   2   8  16 430.298 160.394   6
   2   8  17 3753.78 545.358   6
   2  -8  17 3405.37 561.781  10
  -2  -8 -17 3720.98 528.112   8
   2   8  18 397.181 276.575   6
  -2  -8 -18 3.00215 172.749   8
   2  -8  18 189.804 207.198  10
   2   8  19 827.579 337.833   6
  -2  -8 -19 698.813 265.512   8
   2  -8  19 780.331 318.094  10
   2   8  20 181.535 236.215   6
  -2  -8 -20 434.359 206.723   8
   2  -8  20 420.409 258.418  10
   2  -8  21 9446.66 923.434  10
   2   8  21 8371.44 909.807   6
  -2  -8 -21 9857.47 966.375   8
   2  -8  22 845.675 375.002  10
  -2  -8 -22 933.490 345.580   8
   2  -9 -23 581.693 308.945   8
  -2  -9  23 1206.81 342.049  10
   2  -9 -22 120.685 195.477   8
  -2  -9  22 515.267 168.192  10
  -2   9  21-281.006 197.501   6
   2  -9 -21 294.843 231.578   8
  -2  -9  21-57.1345 201.914  10
   2  -9 -20 814.238 258.842   8
  -2   9  20 569.758 297.031   6
  -2  -9  20 713.867 255.901  10
   2  -9 -19 1557.18 402.324   8
  -2   9  19 1400.32 373.460   6
  -2  -9  19 1564.05 315.412  10
   2  -9 -18 440.394 180.909   8
  -2   9  18 579.398 291.263   6
  -2  -9  18 325.299 192.067  10
   2  -9 -17 3314.65 505.455   8
  -2   9  17 3918.88 565.032   6
  -2  -9  17 3315.17 472.139  10
  -2   9  16 309.565 178.134   6
   2  -9 -16 559.963 254.249   8
  -2  -9  16 242.666 168.913  10
  -2  -9  15 1298.65 324.025  10
  -2   9  15 1072.91 313.919   6
   2  -9 -15 1356.78 329.466   8
  -2   9  14 3622.34 521.760   6
  -2  -9  14 3432.21 456.920  10
   2  -9 -14 3145.78 449.812   8
   2  -9 -14 2551.17 342.248   7
   2  -9 -13 6363.76 616.294   8
  -2  -9  13 6099.66 614.821  10
   2  -9 -13 4352.27 453.555   7
  -2   9  13 5740.21 595.486   6
  -2  -9  12 2870.83 410.411  10
   2  -9 -12 2862.08 438.058  10
  -2   9  12 2342.20 375.940   6
   2  -9 -12 2899.70 426.431   8
  -2   9  11 345.356 188.538   6
  -2  -9  11 208.400 144.708  10
   2  -9 -11 63.2715 147.452  10
  -2  -9  10 2560.46 378.578  10
  -2   9  10 2655.66 377.481   6
   2  -9 -10 3042.38 443.796  10
  -2  -9   9 1944.41 322.549  10
  -2   9   9 1668.56 317.547   6
   2  -9  -9 2052.81 349.533  10
  -2  -9   8 1578.93 309.256  10
  -2   9   8 1405.56 272.104   6
   2  -9  -8 1515.36 323.155  10
  -2  -9   7 726.111 215.567  10
  -2   9   7 547.666 170.164   6
   2  -9  -7 971.769 249.696  10
   2  -9  -6 13687.5 814.917  10
  -2   9   6 12176.2 755.880   6
  -2  -9   6 13647.5 795.589  10
  -2  -9   5 5082.75 487.814  10
   2  -9  -5 5317.28 525.149  10
  -2   9   5 5090.33 483.411   6
  -2  -9   4 122.547 90.4739  10
  -2   9   4 119.819 101.330   6
   2  -9  -4 146.405 115.929  10
   2  -9  -3 8643.15 666.283  10
  -2  -9   3 9642.62 661.757  10
  -2   9   3 8714.49 616.129   6
  -2   9   2 1103.67 246.777   6
   2  -9  -2 908.838 185.674  10
  -2  -9   2 766.801 182.197  10
  -2  -9   1 15012.8 822.575  10
   2  -9  -1 16164.1 853.711  10
  -2  -9   0 8601.18 638.146  10
   2  -9   0 8454.85 616.730  10
  -2  -9  -1 2100.96 337.051  10
   2   9   1 2196.97 313.145   6
   2  -9   1 2229.07 327.485  10
   2  -9   2 5147.95 488.740  10
   2   9   2 4003.32 430.541   6
  -2  -9  -2 5164.92 517.221  10
  -2  -9  -3 125.914 179.609  10
   2  -9   3-110.047 114.500  10
   2   9   3 268.607 168.507   6
  -2  -9  -4 411.441 162.837  10
   2  -9   4 400.839 168.732  10
   2   9   4 264.810 186.533   6
   2   9   5 208.513 164.321   6
  -2  -9  -5 111.222 158.140  10
   2  -9   5 214.503 141.078  10
   2   9   6 2487.22 376.474   6
   2  -9   6 2793.74 399.143  10
  -2  -9  -6 2730.38 382.895  10
  -2  -9  -7 305.105 133.581  10
   2   9   7 330.427 176.631   6
   2  -9   7 113.758 108.928  10
   2   9   8 8255.94 644.406   6
   2  -9   8 8941.10 729.973  10
  -2  -9  -8 8907.00 731.910  10
   2  -9   9 48.3194 130.757  10
  -2  -9  -9-27.7061 114.297  10
   2   9   9 224.605 164.472   6
  -2  -9 -10 2344.64 397.568   8
   2   9  10 2071.45 366.979   6
   2  -9  10 2618.78 405.852  10
  -2  -9 -11-215.172 179.115   8
   2  -9  11 184.360 140.125  10
   2   9  11 50.6732 178.420   6
   2  -9  12-5.30065 138.045  10
  -2  -9 -12 335.667 154.025   8
   2   9  12 232.011 212.175   6
  -2  -9 -13 1414.84 324.294   8
   2  -9  13 1250.05 340.948  10
   2   9  13 1225.24 292.889   6
   2  -9  14 5198.39 583.735  10
  -2  -9 -14 4321.95 562.541   8
   2   9  14 4806.74 598.782   6
   2  -9  15-170.158 180.456  10
  -2  -9 -15-179.431 171.765   8
   2   9  15 173.613 175.377   6
  -2  -9 -16 1683.80 370.920   8
   2  -9  16 2139.06 420.352  10
   2   9  16 1569.45 350.091   6
   2  -9  17 108.317 245.635  10
   2   9  17 44.6668 187.799   6
  -2  -9 -17 452.972 198.413   8
   2  -9  18 143.947 212.309  10
   2   9  18 84.5143 176.135   6
  -2  -9 -18-263.756 228.143   8
  -2  -9 -19 641.921 273.250   8
   2  -9  19 767.014 302.294  10
   2   9  19 696.480 274.812   6
  -2  -9 -20 625.241 303.659   8
   2  -9  20 795.939 299.263  10
   2   9  20 1215.35 379.943   6
   2  -9  21 362.628 309.494  10
   2 -10 -21 367.536 214.791   8
  -2 -10  21 668.078 306.721  10
   2 -10 -20 263.503 194.778   8
  -2 -10  20 227.495 189.141  10
  -2  10  19 1263.39 436.409   6
  -2 -10  19 866.503 302.732  10
   2 -10 -19 142.496 187.038   8
  -2 -10  18-2.73697 193.195  10
  -2  10  18 261.046 216.816   6
   2 -10 -18 81.9370 181.245   8
  -2 -10  17-185.155 176.270  10
   2 -10 -17-102.765 148.262   8
  -2 -10  16 193.745 190.099  10
   2 -10 -16 426.272 193.066   8
  -2  10  16 853.939 287.653   6
  -2  10  15 3791.24 538.911   6
   2 -10 -15 3155.49 480.565   8
  -2 -10  15 3060.36 473.301  10
  -2  10  14 1676.23 383.920   6
   2 -10 -14 1610.10 374.495   8
  -2 -10  14 1526.20 334.501  10
   2 -10 -13 1068.65 299.507   8
  -2  10  13 831.135 286.521   6
  -2 -10  13 984.120 284.344  10
   2 -10 -12 10644.8 842.814  10
  -2 -10  12 8808.43 768.465  10
  -2  10  12 8944.58 759.970   6
   2 -10 -12 9631.92 782.369   8
   2 -10 -11 455.963 235.770  10
  -2 -10  11 489.920 198.782  10
  -2  10  11 737.380 283.908   6
  -2  10  10 3852.75 494.931   6
  -2 -10  10 5038.18 554.725  10
   2 -10 -10 4641.61 548.937  10
  -2  10   9 998.098 305.256   6
   2 -10  -9 1092.06 297.507  10
  -2 -10   9 1211.75 262.147  10
  -2 -10   8 5070.75 541.876  10
   2 -10  -8 5722.07 601.960  10
  -2  10   8 4001.07 487.638   6
  -2 -10   7 7410.49 638.309  10
   2 -10  -7 8147.18 693.621  10
  -2  10   7 6587.84 609.181   6
  -2 -10   6 2400.99 378.544  10
   2 -10  -6 2735.30 399.436  10
  -2  10   6 2924.47 408.130   6
   2 -10  -5 1235.00 306.806  10
  -2 -10   5 1166.15 263.309  10
  -2  10   5 848.231 252.627   6
   2 -10  -4 1521.13 303.724  10
  -2 -10   4 1377.22 295.326  10
  -2  10   4 1393.48 283.585   6
  -2  10   3 109.784 107.563   6
  -2 -10   3-130.972 132.271  10
  -2 -10   2 2756.41 384.248  10
   2 -10  -2 3274.74 402.585  10
   2 -10  -1 3199.50 429.200  10
  -2 -10   1 3582.52 460.776  10
   2 -10   0 3591.59 461.089  10
  -2 -10   0 3636.31 464.007  10
  -2 -10  -1 12033.7 803.549  10
   2 -10   1 11564.0 791.818  10
   2 -10   2 4957.00 532.725  10
   2  10   2 4235.25 476.393   6
  -2 -10  -2 5576.30 587.741  10
   2  10   3 112.566 133.562   6
   2 -10   3 9.61523 132.564  10
  -2 -10  -3 191.925 123.610  10
  -2 -10  -4 3.38275 110.701  10
   2  10   4 177.233 134.316   6
   2 -10   4-32.1130 166.821  10
   2  10   5 199.123 142.895   6
   2 -10   5 463.454 187.815  10
   2 -10   6 5355.16 586.118  10
  -2 -10  -6 5533.01 584.798  10
   2  10   6 4402.39 495.393   6
   2 -10   7 222.386 179.230  10
  -2 -10  -7 110.323 147.598  10
   2  10   7 117.021 143.142   6
   2 -10   8 222.190 213.072  10
  -2 -10  -8 282.853 184.367  10
   2  10   8 152.949 186.437   6
   2 -10   9 8944.11 759.158  10
  -2 -10  -9 8748.51 750.145  10
   2  10   9 7052.71 681.704   6
   2  10  10 3614.74 506.785   6
  -2 -10 -10 4344.12 555.568   8
   2 -10  10 4007.36 535.446  10
  -2 -10 -11 36.6840 140.350   8
   2 -10  11 65.4027 174.930  10
   2  10  11-68.5768 161.251   6
   2  10  12 2822.15 472.988   6
  -2 -10 -12 3105.55 477.889   8
   2 -10  12 3489.86 512.618  10
   2  10  13 2182.30 423.709   6
  -2 -10 -13 1317.39 353.941   8
   2 -10  13 2317.10 413.731  10
  -2 -10 -14 1118.52 334.951   8
   2  10  14 1375.41 397.895   6
   2 -10  14 918.266 297.318  10
   2 -10  15 220.819 250.745  10
   2  10  15 170.392 172.266   6
  -2 -10 -15 227.432 195.874   8
  -2 -10 -16 144.736 163.268   8
   2  10  16 207.499 278.590   6
   2 -10  16-96.5545 155.683  10
   2 -10  17 562.233 244.388  10
   2  10  17 510.570 300.993   6
  -2 -10 -17 626.871 268.855   8
   2  10  18 384.011 352.397   6
  -2 -10 -18-146.031 227.609   8
   2 -10  18 123.784 220.619  10
   2 -10  19 399.286 259.908  10
  -2 -10 -19 35.3673 223.391   8
   2 -11 -19 1497.84 417.130   8
  -2 -11  19 1952.99 420.010  10
  -2 -11  18 130.385 229.682  10
   2 -11 -18 133.311 152.225   8
   2 -11 -17 2859.06 535.813   8
  -2 -11  17 2681.76 461.750  10
  -2  11  17 2102.08 500.545   6
  -2  11  16 629.386 332.493   6
   2 -11 -16 503.714 239.858   8
  -2 -11  16 747.611 290.375  10
   2 -11 -15 256.856 194.012   8
  -2  11  15 264.955 271.682   6
  -2 -11  15 307.265 239.037  10
  -2 -11  14 1273.18 323.750  10
   2 -11 -14 832.043 270.313   8
  -2  11  14 1019.77 313.818   6
   2 -11 -13 2083.31 406.112   8
  -2  11  13 2553.82 425.638   6
  -2 -11  13 2106.90 416.509  10
   2 -11 -12 1816.99 381.392   8
  -2  11  12 1346.31 322.135   6
   2 -11 -12 1670.36 359.745  10
  -2 -11  12 1983.77 393.912  10
  -2 -11  11 593.266 228.255  10
   2 -11 -11 639.770 269.286  10
  -2  11  11 223.363 155.153   6
  -2  11  10 266.603 151.300   6
  -2 -11  10 251.620 217.367  10
   2 -11 -10 545.973 280.532  10
   2 -11  -9 2054.50 386.069  10
  -2 -11   9 1306.73 331.290  10
  -2  11   9 1650.11 353.706   6
   2 -11  -8 5222.72 618.225  10
  -2  11   8 4530.80 543.341   6
  -2 -11   8 5370.57 595.582  10
  -2  11   7 438.768 205.139   6
  -2 -11   7 938.435 281.161  10
   2 -11  -7 839.796 279.645  10
  -2 -11   6 1967.31 368.488  10
   2 -11  -6 2041.37 370.103  10
  -2  11   6 1587.89 312.727   6
  -2  11   5 4255.39 496.220   6
   2 -11  -5 4981.45 569.781  10
  -2 -11   5 4170.24 506.522  10
  -2 -11   4 627.453 212.020  10
  -2  11   4 1020.00 312.245   6
   2 -11  -4 1453.56 353.190  10
  -2 -11   3 688.617 221.428  10
   2 -11  -3 631.759 225.800  10
   2 -11  -2 379.900 209.119  10
  -2 -11   2-198.641 148.697  10
   2 -11  -1 5907.77 638.280  10
  -2 -11   1 5513.63 636.038  10
  -2 -11   0 2513.82 409.260  10
   2 -11   0 2216.79 380.280  10
   2 -11   1-83.7062 180.700  10
  -2 -11  -1 212.482 140.893  10
   2 -11   2 1749.71 342.955  10
  -2 -11  -2 1508.11 325.753  10
  -2 -11  -3 201.482 174.734  10
   2 -11   3 91.9583 192.178  10
   2  11   3 85.7096 165.983   6
   2 -11   4 1126.12 284.106  10
  -2 -11  -4 1615.81 347.672  10
   2  11   4 1253.12 280.672   6
  -2 -11  -5 2425.02 401.051  10
   2  11   5 1987.96 342.575   6
   2 -11   5 2348.78 401.879  10
  -2 -11  -6 3207.20 480.109  10
   2  11   6 2529.92 413.257   6
   2 -11   6 3286.62 511.983  10
   2 -11   7 835.523 296.575  10
  -2 -11  -7 363.486 174.619  10
   2  11   7 716.770 268.869   6
   2  11   8 2936.01 452.061   6
   2 -11   8 4354.65 549.260  10
  -2 -11  -8 5013.25 621.802  10
  -2 -11  -9 34.5442 173.419  10
   2  11   9 207.860 182.426   6
   2 -11   9 376.157 173.376  10
   2  11  10 375.734 195.406   6
   2 -11  10 222.252 203.005  10
  -2 -11 -10 155.422 171.318   8
  -2 -11 -11 695.414 237.017   8
   2  11  11 165.881 202.123   6
   2 -11  11 1124.91 356.431  10
  -2 -11 -12 506.513 251.093   8
   2  11  12 564.928 204.987   6
   2 -11  12 541.115 308.230  10
   2  11  13 3044.93 502.940   6
   2 -11  13 3967.06 562.890  10
  -2 -11 -13 3768.25 562.189   8
   2  11  14 2905.89 535.426   6
  -2 -11 -14 2143.82 455.493   8
   2 -11  14 3314.85 580.409  10
   2  11  15-98.4398 196.875   6
   2 -11  15 204.426 248.670  10
  -2 -11 -15 349.479 257.849   8
   2 -11  16 1326.41 417.571  10
   2  11  16 1208.89 355.209   6
  -2 -11 -16 1278.00 343.733   8
  -2 -11 -17 326.179 238.901   8
   2 -11  17 875.192 357.486  10
  -2 -12  17 2652.53 510.259  10
   2 -12 -16 1183.72 373.116   8
  -2 -12  16 1040.12 357.308  10
  -2 -12  15 2860.31 530.523  10
   2 -12 -15 2503.97 490.376   8
  -2 -12  14 91.4503 219.982  10
  -2  12  14 359.131 264.528   6
   2 -12 -14-108.737 147.648   8
  -2  12  13-214.770 248.945   6
   2 -12 -13 48.5506 161.158   8
  -2 -12  13 51.8576 169.892  10
  -2  12  12 4574.24 620.673   6
   2 -12 -12 4763.43 633.923   8
  -2 -12  12 5670.90 636.327  10
   2 -12 -11 1858.35 417.281  10
  -2 -12  11 1551.52 355.277  10
  -2  12  11 2213.81 447.287   6
   2 -12 -10 1440.45 361.879  10
  -2 -12  10 1617.87 346.555  10
  -2  12  10 989.994 362.211   6
  -2 -12   9 478.043 233.201  10
  -2  12   9 9.02567 222.892   6
   2 -12  -9 105.980 139.027  10
  -2  12   8 2159.78 402.438   6
   2 -12  -8 3105.06 513.399  10
  -2 -12   8 1971.31 376.672  10
  -2  12   7 2364.44 428.662   6
  -2 -12   7 2883.50 457.950  10
   2 -12  -7 3306.15 492.563  10
  -2  12   6 3128.10 479.154   6
  -2 -12   6 3542.59 531.060  10
   2 -12  -6 4184.63 579.560  10
   2 -12  -5 407.157 225.976  10
  -2 -12   5 499.451 255.069  10
  -2 -12   4 1362.73 337.607  10
   2 -12  -4 2044.14 415.437  10
  -2 -12   3 2797.84 451.049  10
   2 -12  -3 3079.22 494.296  10
  -2 -12   2 1589.48 358.158  10
   2 -12  -2 1349.04 352.788  10
  -2 -12   1-0.26678 143.452  10
   2 -12  -1-231.547 133.585  10
  -2 -12   0 1862.47 394.625  10
   2 -12   0 1828.08 400.278  10
   2 -12   1 8978.46 807.610  10
  -2 -12  -1 8476.51 793.047  10
   2 -12   2 880.799 296.367  10
  -2 -12  -2 825.696 283.844  10
   2 -12   3 179.193 168.746  10
  -2 -12  -3 245.952 218.074  10
  -2 -12  -4 492.117 211.525  10
   2 -12   4 174.280 187.948  10
   2  12   4 520.832 296.645   6
   2  12   5 23.4886 217.335   6
   2 -12   5 443.551 255.056  10
  -2 -12  -5 258.721 206.816  10
   2  12   6 3519.99 497.012   6
   2 -12   6 4257.17 600.073  10
  -2 -12  -6 4796.37 612.407  10
  -2 -12  -7 474.815 253.861  10
   2  12   7 659.765 258.512   6
   2 -12   7 265.574 161.155  10
   2  12   8 195.192 257.743   6
   2 -12   8 576.750 263.764  10
  -2 -12  -8 389.243 270.023  10
  -2 -12  -9 5311.51 654.451  10
   2  12   9 4390.88 585.624   6
   2 -12   9 4617.68 618.143  10
   2 -12  10 1941.75 492.697  10
   2  12  10 1331.54 337.262   6
  -2 -12 -10 1539.22 395.573   8
   2 -12  11 487.948 209.473  10
  -2 -12 -11 384.391 195.510   8
   2  12  11 299.393 205.960   6
   2  12  12 1264.48 356.816   6
  -2 -12 -12 1531.61 383.551   8
   2 -12  12 2092.43 495.997  10
  -2 -12 -13 1788.50 461.772   8
   2 -12  13 2794.27 517.729  10
   2  12  13 2085.44 427.569   6
   2 -12  14 736.141 344.253  10
  -2 -12 -14 159.328 216.316   8
  -2 -13  13 533.256 299.295  10
  -2 -13  12 2021.31 420.928  10
   2 -13 -12 1432.22 408.263   8
   2 -13 -11 940.414 325.956  10
  -2 -13  11 327.240 206.370  10
   2 -13 -10 405.024 286.417  10
  -2  13  10 720.222 315.235   6
  -2 -13  10 287.427 201.444  10
  -2 -13   9 369.503 227.455  10
   2 -13  -9-41.4906 210.779  10
  -2  13   9 459.190 261.598   6
  -2  13   8 274.992 289.097   6
  -2 -13   8 79.3980 182.771  10
   2 -13  -8 167.549 230.366  10
  -2 -13   7 195.415 159.062  10
   2 -13  -7-150.203 186.712  10
  -2  13   7 304.403 262.518   6
   2 -13  -6 2564.56 509.749  10
  -2 -13   6 1811.64 416.298  10
  -2 -13   5 11535.3 956.602  10
   2 -13  -5 10744.6 989.054  10
  -2 -13   4 800.832 293.673  10
   2 -13  -4 1800.42 443.982  10
  -2 -13   3-46.1332 164.964  10
   2 -13  -3 39.1925 214.449  10
  -2 -13   2 334.818 161.266  10
   2 -13  -2 1290.48 374.374  10
   2 -13  -1 1109.98 362.419  10
  -2 -13   1 1903.24 398.657  10
   2 -13   0 97.8697 167.319  10
  -2 -13   0 369.467 150.809  10
  -2 -13  -1 542.126 312.601  10
   2 -13   1 439.411 290.557  10
   2 -13   2 2282.01 448.082  10
  -2 -13  -2 2706.17 500.894  10
  -2 -13  -3 245.043 218.892  10
   2 -13   3 277.295 242.702  10
   2 -13   4 3438.73 562.379  10
  -2 -13  -4 3027.11 513.476  10
   2 -13   5 2489.04 464.094  10
  -2 -13  -5 2658.21 500.197  10
  -2 -13  -6 1983.13 447.462  10
   2  13   6 1969.46 437.433   6
   2 -13   6 2486.00 467.221  10
   2  13   7 2460.33 528.263   6
  -2 -13  -7 3094.67 530.671  10
   2 -13   7 2865.29 524.899  10
  -2 -13  -8 1286.87 366.704  10
   2 -13   8 1008.74 379.666  10
   2  13   8 955.021 321.123   6
  -2 -13  -9 635.531 261.691   8
  -2 -13  -9 711.474 302.934  10
   2  13   9 831.930 324.538   6
   2 -13   9 754.460 335.391  10
  -2 -13 -10 169.174 269.105   8
   2 -13  10-147.224 192.104  10
   2  13  10 216.492 338.082   6
  -2 -14   8 419.087 339.862  10
  -2 -14   7 650.797 351.189  10
  -2 -14   6 1658.93 446.464  10
  -2 -14   5 594.418 303.914  10
   2 -14  -4 1940.14 467.410  10
  -2 -14   4 1165.99 387.340  10
  -2 -14   3 1025.86 344.925  10
   2 -14  -3 976.678 364.577  10
  -2 -14   2 350.034 206.366  10
   2 -14  -2 1167.05 381.778  10
  -2 -14   1 457.642 289.395  10
   2 -14  -1 484.964 339.181  10
  -2 -14   0 390.161 337.270  10
   2 -14   0 117.000 261.857  10
   2 -14   1 3129.91 598.296  10
  -2 -14  -1 2654.63 546.883  10
  -2 -14  -2 787.712 365.430  10
   2 -14   2 1200.68 451.327  10
   2 -14   3 571.341 376.179  10
  -2 -14  -3 198.586 191.797  10
   2 -14   4 318.453 296.800  10
  -2 -14  -4 520.824 326.251  10
   3   0 -27 71.9781 170.861   7
   3   0 -27 140.188 151.277   9
   3   0 -26 8172.46 839.195   9
   3   0 -26 7304.79 719.018   7
   3   0 -25 36.0267 120.277   7
   3   0 -25 177.019 229.703   9
   3   0 -24 6857.40 633.655   7
   3   0 -24 6626.30 712.874   9
   3   0 -23 291.571 195.313   9
   3   0 -23 145.829 155.085   7
   3   0 -22 5968.88 631.542   9
   3   0 -22 6276.42 588.903   7
   3   0 -21-141.052 140.394   9
   3   0 -21-115.458 96.2176   7
   3   0 -20 12432.2 855.889   9
   3   0 -20 11432.2 753.080   7
   3   0 -19 106.445 158.124   9
   3   0 -19 82.1851 83.4912   7
   3   0 -18 9381.32 647.489   7
   3   0 -18 9245.81 679.159   9
   3   0 -17 30.3131 129.687   9
   3   0 -17-124.733 102.699   7
   3   0 -16 6957.37 554.869   9
   3   0 -16 6609.21 513.289   7
   3   0 -15-133.638 108.129   9
   3   0 -15 72.0626 79.2219   7
   3   0 -14 11723.0 639.876   7
   3   0 -14 12180.0 684.193   9
   3   0 -13 113.204 72.6811   7
   3   0 -13-70.9268 89.3179   9
   3   0 -12 9603.31 557.690   9
   3   0 -12 10126.2 550.164   7
   3   0 -11 17.3347 42.1645   3
   3   0 -11 23.2607 86.0363   9
   3   0 -11 44.9767 78.7535   7
   3   0 -10 709.276 150.897   7
   3   0 -10 390.555 67.2101   3
  -3   0  10 656.576 131.411   8
   3   0 -10 505.121 118.854   9
   3   0  -9-62.9819 66.5863   7
  -3   0   9 36.7310 49.4541   8
   3   0  -9-18.8785 37.2925   3
   3   0  -9 74.1356 80.3342   9
   3   0  -8 9960.30 472.642   7
  -3   0   8 10477.5 396.154   8
   3   0  -8 9264.57 314.940   3
   3   0  -7 28.4808 56.9838   3
  -3   0   7 48.2563 51.4175   8
   3   0  -7 151.270 84.5762   7
  -3   0   6 35837.7 582.685   8
   3   0  -6 35209.5 612.698   2
   3   0  -6 36607.1 840.094   7
   3   0  -6 36032.5 651.897   3
   3   0  -5 50.8690 73.2893   5
   3   0  -5-14.0323 51.9854   3
   3   0  -5 64.0197 50.6977   2
  -3   0   5 10.2470 27.3343   8
   3   0  -5 10.1837 54.3680   7
   3   0  -4 1698.45 168.144   7
  -3   0   4 1897.65 150.158   2
   3   0  -4 1760.16 138.773   5
   3   0  -4 1810.67 157.341   3
   3   0  -4 1692.90 152.072   2
  -3   0   4 1499.19 130.593   1
  -3   0   4 1866.25 89.9737  10
   3   0  -3-20.8539 59.5259   2
  -3   0   3 21.9584 48.7019   2
   3   0  -3 96.5811 57.2938   7
  -3   0   3 0.33141 40.6920   1
  -3   0   3 56.5386 53.4548   5
   3   0  -3 57.2384 59.5914   3
  -3   0   2 1323.53 132.010   2
   3   0  -2 1541.68 125.830   1
  -3   0   2 1412.89 120.503   5
   3   0  -2 1442.02 142.433   7
  -3   0   2 1505.58 129.761   4
  -3   0   1 31.7392 45.7750   2
   3   0  -1 21.1411 22.0769   8
  -3   0   1-6.02166 21.3091   8
  -3   0   1-17.7284 42.6658   4
  -3   0   1 17.3610 43.4518   5
   3   0  -1 62.4706 39.0918   1
  -3   0   0 67.4897 38.3744   8
   3   0   0 71.2639 27.6202   9
  -3   0   0 114.971 61.3335   5
  -3   0   0 74.0047 40.7460   2
   3   0   0 55.0765 29.4571   8
  -3   0  -1 41.4161 69.8323   5
   3   0   1 18.0511 26.3712   9
  -3   0  -1 20.4330 39.7475   8
   3   0   1 2.66514 42.3393   8
  -3   0  -1-20.5210 30.6778   9
  -3   0  -1 6.81845 41.3996   2
  -3   0  -2 52348.6 670.344   9
   3   0   2 52962.9 820.929   3
  -3   0  -2 52985.0 824.070   2
   3   0   2 49652.0 716.830   9
   3   0   2 54045.3 845.716   2
  -3   0  -2 49849.2 808.484   8
   3   0   3-8.65304 47.7898   9
   3   0   3 59.3572 67.2981   2
  -3   0  -3-17.2603 36.7845   9
  -3   0  -3 30.1060 48.8076   8
   3   0   3-0.56858 51.4591   8
   3   0   3-33.1721 44.2827   3
  -3   0  -3 9.77963 46.6085   2
   3   0   4 34654.4 670.810   3
   3   0   4 35108.9 686.823   2
  -3   0  -4 34922.4 814.579   8
  -3   0  -4 34155.8 664.951   2
   3   0   4 34072.2 469.399   7
   3   0   4 33800.0 735.253   9
  -3   0  -4 35256.3 713.609   9
   3   0   5 26.4287 55.5799   2
  -3   0  -5 62.8138 50.0610   9
   3   0   5 272.487 72.9644   7
  -3   0  -5 43.5936 61.7628   2
  -3   0  -5 28.9430 74.8390   8
   3   0   5 18.7939 54.9405   9
   3   0   5 22.5864 48.7555   3
  -3   0  -6 56259.5 1169.44   8
   3   0   6 53913.1 722.164   7
   3   0   6 56210.6 821.186   3
  -3   0  -6 56254.0 1056.47   9
   3   0   6 57007.0 1110.53   9
   3   0   7 15.8102 39.2253   7
   3   0   7 116.760 58.6495   3
  -3   0  -7 64.9443 70.4100   9
  -3   0  -7 45.0747 61.6670   8
   3   0   8 3821.51 209.748   3
  -3   0  -8 3739.26 330.191   9
  -3   0  -8 4187.39 232.698   7
  -3   0  -8 3972.13 344.663   8
   3   0   8 3626.75 221.618   7
   3   0   9 17.8014 36.4034   3
  -3   0  -9 31.0507 85.2320   9
   3   0   9 27.3151 36.3347   7
  -3   0  -9-65.8420 63.6295   8
  -3   0  -9 41.8835 57.4046   7
  -3   0 -10 121031. 2136.69   8
   3   0  10 123190. 1519.50   7
  -3   0 -10 126597. 1465.99   7
  -3   0 -10 124608. 2045.00   9
  -3   0 -11 12.3945 96.1284   9
  -3   0 -11 51.7132 61.5437   7
  -3   0 -11-78.0261 135.837   8
  -3   0 -12 9813.19 643.779   8
  -3   0 -12 8532.04 610.683   9
  -3   0 -12 9879.97 457.856   7
  -3   0 -13 25.9954 77.8792   9
  -3   0 -13 37.4718 117.705   8
  -3   0 -13 198.179 95.6262   7
  -3   0 -14 903.077 241.036   9
  -3   0 -14 1135.51 172.291   7
  -3   0 -14 1013.74 229.453   8
  -3   0 -15 42.0129 55.3282   7
  -3   0 -15-14.6617 104.793   9
  -3   0 -16 9862.26 554.152   7
  -3   0 -16 8366.24 681.045   9
  -3   0 -17-101.912 85.8890   7
  -3   0 -17 141.818 115.554   9
  -3   0 -18 15843.5 964.027   9
  -3   0 -18 20067.0 845.125   7
  -3   0 -19-100.535 128.479   9
  -3   0 -19 40.7354 104.073   7
  -3   0 -20 331.853 132.368   7
  -3   0 -20 587.581 215.071   9
  -3   0 -21 304.953 235.274   9
  -3   0 -21 130.137 107.359   7
  -3   0 -22 12687.7 969.942   9
  -3   0 -23 64.6880 217.570   9
  -3   0 -24 8650.62 849.728   9
  -3   0 -25 277.659 295.476   9
  -3   0 -26 641.261 212.932   9
   3   1 -28 378.937 236.387   7
   3  -1 -27 3848.03 613.931   9
   3   1 -27 3432.14 517.434   7
   3   1 -27 4208.31 619.944   9
   3   1 -26 986.769 277.217   7
   3  -1 -26 1154.06 339.560   9
   3   1 -26 687.908 303.429   9
   3  -1 -26 1305.75 321.911   7
   3   1 -25-78.9266 188.311   9
   3  -1 -25 627.055 249.366   7
   3  -1 -25 418.787 244.190   9
   3   1 -25 123.986 139.013   7
   3  -1 -24 175.537 243.215   9
   3   1 -24 105.164 216.727   9
   3  -1 -24-137.536 114.278   7
   3   1 -24 145.238 134.312   7
   3   1 -23 6955.02 708.841   9
   3   1 -23 6373.71 645.118   7
   3  -1 -23 7661.91 740.691   9
   3  -1 -23 6664.30 616.219   7
   3   1 -22 217.557 171.085   7
   3  -1 -22 304.089 131.524   7
   3  -1 -22 16.2091 168.303   9
   3   1 -22 192.305 149.909   9
   3   1 -21 659.338 231.543   9
   3   1 -21 787.723 261.647   7
   3  -1 -21 1215.49 315.954   9
   3  -1 -21 994.255 219.592   7
   3   1 -20 336.571 200.737   9
   3  -1 -20 328.535 206.243   9
   3  -1 -20 131.477 106.054   7
   3   1 -20 262.378 169.298   7
   3   1 -19 34403.4 1392.20   9
   3  -1 -19 33819.3 1370.73   9
   3  -1 -19 35397.5 1244.75   7
   3   1 -19 33168.4 1267.03   7
   3  -1 -18 449.789 121.623   7
   3  -1 -18 717.642 216.406   9
   3   1 -18 622.838 183.647   9
   3   1 -18 335.238 150.696   7
   3   1 -17 228.752 126.152   7
   3  -1 -17 89.4571 100.962   9
   3  -1 -17-24.0735 101.781   7
   3   1 -17 56.9235 127.197   9
   3  -1 -16 3599.07 363.230   8
   3  -1 -16 3478.59 407.946   9
   3   1 -16 3688.41 416.031   9
   3   1 -16 3201.58 362.373   7
   3  -1 -16 3373.64 356.158   7
   3   1 -15 6667.50 518.508   9
   3  -1 -15 6202.21 537.038   9
   3   1 -15 5863.77 472.586   7
   3  -1 -15 6702.56 468.535   8
   3  -1 -15 6315.56 487.556   7
   3  -1 -14 2942.38 317.227   7
   3  -1 -14 2662.86 287.630   8
   3  -1 -14 2297.49 312.143   9
   3  -1 -14 1818.29 119.914   3
   3   1 -14 2972.79 338.126   9
   3   1 -14 2597.19 292.639   7
   3   1 -13 11795.4 636.591   9
   3  -1 -13 10163.5 546.653   8
   3  -1 -13 8729.70 288.259   3
   3  -1 -13 10788.6 590.336   7
   3   1 -13 11311.9 604.312   7
   3   1 -12 1827.08 127.101   2
   3   1 -12 2044.76 247.245   7
   3  -1 -12 2440.15 260.148   8
   3   1 -12 2421.81 278.489   9
   3  -1 -12 2041.13 145.127   3
   3  -1 -12 1857.56 258.155   7
   3  -1 -11 18743.5 471.549   3
   3   1 -11 22157.8 790.081   7
   3  -1 -11 19737.4 701.359   8
   3  -1 -11 20343.6 765.714   7
   3   1 -11 18957.3 426.002   2
   3   1 -11 20240.0 761.199   9
   3   1 -10 339.764 98.8476   9
   3   1 -10 333.848 63.0088   7
   3   1 -10 291.883 48.9795   2
  -3   1  10 389.138 101.177   8
   3  -1 -10 368.247 112.473   7
  -3   1  10 217.428 57.5844   2
  -3  -1  10 275.461 96.1938   8
   3  -1 -10 240.973 82.5580   8
  -3   1   9 3531.36 250.162   8
   3  -1  -9 4070.70 270.313   8
  -3  -1   9 3797.69 281.378   8
   3   1  -9 3534.92 190.582   2
   3   1  -9 4100.95 320.834   7
   3  -1  -9 3822.34 305.363   7
   3   1  -9 3954.88 296.101   9
  -3   1   9 4061.61 278.208  10
  -3   1   9 3373.40 178.853   2
   3   1  -8 57.7065 53.1203   2
  -3   1   8 36.0404 60.6214   8
   3   1  -8-23.1961 58.5338   9
   3   1  -8 137.252 110.750   7
   3  -1  -8 79.1978 61.6326   8
  -3  -1   8-6.96576 35.3952   8
  -3  -1   8 5.11574 57.0778   3
   3  -1  -8-45.9382 71.9264   7
  -3   1   8-31.2436 58.6960  10
  -3   1   8-45.1071 40.3966   2
   3   1  -8 15.3297 60.0752   5
   3  -1  -7 6355.24 364.428   7
   3  -1  -7 6737.76 288.396   8
   3   1  -7 6733.68 374.982   7
  -3  -1   7 6313.34 290.446   8
  -3  -1   7 6016.49 274.873   3
  -3   1   7 6098.21 248.170   2
   3   1  -7 6241.12 268.669   5
  -3  -1   7 6137.78 260.388   1
  -3   1   7 6682.48 302.011  10
   3   1  -7 6764.07 332.388   9
   3   1  -6 1792.66 147.351   3
   3  -1  -6 1899.78 135.206   8
   3   1  -6 1959.90 145.303   5
   3   1  -6 1961.93 201.041   7
  -3   1   6 1663.52 143.756   2
   3  -1  -6 2012.86 203.482   7
  -3  -1   6 1859.13 158.673   3
  -3  -1   6 1670.40 144.588   1
   3   1  -6 1954.53 163.119   9
  -3   1   6 2060.19 155.538  10
  -3  -1   5 1693.87 130.254   4
   3   1  -5 1909.65 145.695   5
  -3  -1   5 1677.98 150.094   3
   3  -1  -5 1919.45 122.956   8
  -3  -1   5 2057.66 148.880   1
   3   1  -5 1808.88 144.217   9
   3   1  -5 1932.96 148.043   3
   3  -1  -5 1981.04 185.230   7
  -3   1   5 2077.27 147.739  10
   3   1  -5 2030.78 191.244   7
  -3   1   5 1605.81 137.642   2
   3   1  -4 3021.82 225.834   7
  -3  -1   4 2492.26 155.290   5
   3   1  -4 2917.52 167.361   5
   3  -1  -4 2913.43 225.260   7
  -3  -1   4 2706.10 163.126   4
   3   1  -4 2753.78 159.827   1
   3   1  -4 2642.72 181.405   3
   3   1  -4 2431.37 141.442   9
  -3   1   4 2934.67 148.285  10
  -3  -1   4 2589.99 183.527   3
  -3  -1   4 2905.08 112.375  10
   3  -1  -4 2890.53 150.630  10
   3   1  -3 166193. 1197.79   4
  -3  -1   3 178814. 1469.00   3
   3   1  -3 172884. 1292.11   1
  -3  -1   3 157358. 1208.30   5
   3   1  -3 166496. 1275.72   5
   3  -1  -3 169676. 1052.02  10
   3   1  -3 173519. 1538.64   7
  -3   1   3 172236. 1030.61  10
   3   1  -3 158239. 884.827   9
   3   1  -3 162523. 1414.89   3
   3  -1  -2 14.5836 34.7592  10
  -3   1   2-2.57697 27.6862   6
  -3  -1   2 41.2983 57.5771   5
  -3  -1   2 76.8932 36.4648   7
  -3   1   2-1.32121 24.6378  10
   3   1  -2 13.6455 48.5949   4
  -3  -1   2 72.6426 69.9348   3
   3   1  -2 79.0312 35.4888   7
  -3  -1   1 32430.0 314.351   6
  -3   1   1 34295.8 400.870   6
   3  -1  -1 36029.2 408.057   6
  -3  -1   1 34818.0 586.706   7
  -3  -1   1 36646.2 665.259   3
  -3   1   1 35218.1 621.281   5
   3   1  -1 36035.9 602.202   7
  -3   1   1 34683.1 488.630  10
   3  -1  -1 35194.2 460.842  10
   3   1  -1 32869.4 371.626  10
  -3   1   0 312.978 61.1522  10
   3   1   0 429.325 77.2652   7
  -3   1   0 375.350 72.5307   5
  -3  -1   0 282.954 53.8557   8
  -3  -1   0 217.025 35.2361   7
   3  -1   0 293.981 50.4654  10
   3   1   0 382.644 40.2091   6
   3  -1   0 382.705 72.9080   1
  -3  -1   0 392.695 96.1104   3
  -3   1   0 282.383 71.8947   4
   3  -1   0 323.210 50.7173   6
   3   1   0 275.661 48.6072  10
   3  -1   1 499.018 80.2948   1
   3  -1   1 466.353 67.8384   9
  -3   1  -1 374.635 72.8321   4
   3   1   1 554.817 83.1991   8
  -3  -1  -1 551.573 83.7283   8
   3   1   1 447.755 53.3013   7
  -3   1  -1 477.992 84.8142   5
  -3  -1  -1 644.757 106.005   3
  -3  -1  -1 547.042 61.2711   9
   3  -1   1 506.733 78.4865  10
  -3   1  -2 13440.1 384.713   9
   3  -1   2 14123.5 410.173   4
  -3  -1  -2 14438.6 425.849   3
   3  -1   2 14693.7 404.790   9
  -3  -1  -2 13137.7 352.047   9
   3   1   2 14129.6 419.024   3
  -3  -1  -2 13288.2 416.057   8
   3   1   2 13969.7 435.021   8
   3   1   2 10864.4 224.931   7
   3  -1   2 15228.0 452.247   8
  -3   1  -2 13988.8 389.904   5
   3   1   3 55068.6 806.451   3
  -3   1  -3 54740.8 828.124   9
  -3  -1  -3 55917.0 944.798   8
   3   1   3 55578.0 948.490   8
  -3   1  -3 53124.7 759.327   5
  -3  -1  -3 51307.9 773.864   9
  -3  -1  -3 51918.7 802.625   3
   3  -1   3 52450.3 826.048   9
   3  -1   3 54547.4 814.430   4
  -3  -1  -4 61.3730 64.2325   3
   3  -1   4 2.23021 29.9867   7
  -3  -1  -4-17.9371 67.3066   8
  -3   1  -4 8.31359 46.7359   9
   3   1   4 59.7869 53.0685   3
  -3   1  -4 61.5146 57.7154   2
  -3  -1  -4 54.4013 50.3332   9
   3   1   4 23.9269 55.0847   2
   3  -1   4 48.0292 77.0333   9
  -3  -1  -5 43921.5 879.495   9
  -3  -1  -5 44513.1 973.049   8
   3  -1   5 45919.0 932.618   9
   3   1   5 45047.8 714.606   3
   3  -1   5 46047.5 704.804   7
   3   1   5 44164.4 787.942   2
  -3   1  -5 42323.6 756.883   2
  -3  -1  -5 42583.1 736.033   3
  -3   1  -5 41938.4 860.781   9
  -3   1  -6 7128.11 386.561   9
  -3   1  -6 7566.67 323.906   2
   3   1   6 7420.82 330.634   2
   3  -1   6 7606.58 317.256   7
  -3  -1  -6 7128.50 384.734   9
  -3  -1  -6 6864.63 293.461   3
  -3  -1  -6 7289.59 429.187   8
   3   1   6 5515.74 186.156   7
   3  -1   7 364.462 77.7522   7
  -3   1  -7 423.069 90.8680   2
  -3  -1  -7 351.137 118.633   8
  -3   1  -7 236.441 105.204   9
  -3  -1  -7 304.576 97.2564   9
  -3  -1  -7 371.616 77.1482   3
   3   1   7 329.498 59.7273   7
   3   1   7 264.480 76.0216   2
  -3   1  -8 886.457 122.484   2
  -3   1  -8 818.086 160.446   9
   3   1   8 777.669 118.949   2
   3  -1   8 971.191 128.753   7
  -3  -1  -8 944.972 174.303   8
  -3  -1  -8 899.246 170.662   9
  -3  -1  -8 978.564 96.5936   7
   3   1   8 814.198 97.3229   7
  -3   1  -9 32659.7 696.431   2
   3   1   9 31209.0 640.020   7
  -3  -1  -9 36339.5 642.702   7
  -3   1  -9 34176.6 1003.02   9
  -3  -1  -9 35254.8 1074.51   8
   3   1   9 33762.8 713.135   2
   3  -1   9 33255.4 658.652   3
  -3  -1  -9 32450.2 974.854   9
  -3   1  -9 33019.7 795.230   7
  -3   1 -10 5749.02 346.135   7
  -3   1 -10 5268.70 277.740   2
  -3  -1 -10 5486.61 429.080   9
  -3   1 -10 4993.96 430.683   9
  -3  -1 -10 5848.24 453.062   8
   3  -1  10 5247.17 259.205   3
   3   1  10 5292.62 280.502   2
  -3  -1 -10 5953.66 283.552   7
   3   1  10 5039.19 288.358   7
  -3  -1 -11 395.627 159.520   9
  -3  -1 -11 235.317 60.4839   7
  -3   1 -11 279.249 89.5141   7
  -3  -1 -11 206.519 103.287   8
   3  -1  11 245.647 62.2801   3
   3   1  11 289.570 82.1942   7
  -3   1 -11 265.561 77.7009   2
  -3   1 -11 346.226 155.890   9
  -3   1 -12 4206.36 410.977   9
  -3  -1 -12 4610.57 290.532   7
   3  -1  12 3957.56 193.894   3
   3   1  12 4365.64 299.119   7
  -3   1 -12 4285.71 329.746   7
  -3  -1 -12 4245.66 402.886   9
  -3  -1 -12 4759.90 452.577   8
  -3  -1 -13 13202.2 789.425   8
  -3  -1 -13 14114.5 762.250   9
   3  -1  13 11842.0 295.979   3
  -3   1 -13 13684.6 613.466   7
  -3   1 -13 13945.0 761.081   9
  -3   1 -14 573.581 141.660   7
  -3   1 -14 497.505 187.213   9
  -3  -1 -14 525.680 122.853   7
  -3  -1 -14 273.855 136.139   8
  -3  -1 -14 441.197 157.945   9
  -3  -1 -15 8485.29 659.311   8
  -3   1 -15 8573.13 668.652   9
  -3   1 -15 8750.76 533.776   7
  -3  -1 -15 10764.5 519.577   7
  -3  -1 -15 8626.90 672.868   9
  -3  -1 -16 446.929 164.059   8
  -3  -1 -16 952.314 173.824   7
  -3   1 -16 516.749 192.135   9
  -3  -1 -16 924.162 259.140   9
  -3   1 -16 715.612 179.980   7
  -3   1 -17 33373.9 1105.51   7
  -3  -1 -17 31699.4 1366.00   8
  -3   1 -17 28847.7 1277.03   9
  -3  -1 -17 31911.5 1350.94   9
  -3  -1 -18-117.675 113.503   9
  -3  -1 -18-233.881 148.926   8
  -3   1 -18 45.8308 145.287   9
  -3   1 -18 58.7654 85.6498   7
  -3  -1 -18-150.166 87.6077   7
  -3  -1 -19 594.665 167.053   7
  -3   1 -19 561.511 160.383   7
  -3   1 -19 803.608 272.489   9
  -3  -1 -19 600.816 230.658   9
  -3   1 -20 41.1404 126.331   9
  -3  -1 -20 240.186 197.479   9
  -3   1 -20 209.007 136.892   7
  -3   1 -21 2836.27 380.538   7
  -3   1 -21 2396.99 458.476   9
  -3  -1 -21 2773.80 469.446   9
  -3   1 -22 600.945 237.136   9
  -3  -1 -22 254.534 184.107   9
  -3  -1 -23 296.488 227.619   9
  -3   1 -23 692.309 274.754   9
  -3   1 -24 681.626 304.846   9
  -3  -1 -24 460.509 269.162   9
  -3  -1 -25 2050.33 422.158   9
  -3   1 -25 1934.72 455.606   9
  -3  -2  28-85.3245 153.706  10
   3   2 -28 40.2291 140.588   7
   3   2 -27-192.243 205.581   7
  -3  -2  27-258.078 209.549  10
   3  -2 -27-48.5541 171.724   9
   3   2 -26 10291.5 962.601   9
   3   2 -26 9961.92 849.540   7
  -3  -2  26 11245.5 910.494  10
   3  -2 -26 12416.3 1034.26   9
   3  -2 -25 418.798 184.600   7
   3   2 -25-192.591 249.168   9
   3   2 -25-10.3443 141.316   7
   3  -2 -25 379.322 226.765   9
  -3  -2  25 99.5171 144.805  10
   3  -2 -24 4482.99 596.804   9
   3   2 -24 3730.40 551.470   9
   3  -2 -24 4655.50 514.444   7
   3   2 -24 3908.33 519.929   7
   3   2 -23 2153.69 413.047   9
   3  -2 -23 2575.96 453.505   9
   3  -2 -23 2413.32 366.263   7
   3   2 -23 1854.06 340.325   7
   3  -2 -22 372.954 211.223   9
   3   2 -22 134.859 171.629   9
   3  -2 -22 46.5917 124.379   7
   3   2 -22 37.2346 98.0576   7
   3   2 -21 198.555 140.973   9
   3  -2 -21 270.188 128.825   7
   3   2 -21 354.642 168.723   7
   3  -2 -21 429.600 235.867   9
   3   2 -20 7628.50 641.500   7
   3  -2 -20 7250.84 684.408   9
   3  -2 -20 7333.97 580.817   7
   3   2 -20 7980.81 675.607   9
   3  -2 -20 7978.58 639.093   8
   3  -2 -19 501.201 228.705   9
   3   2 -19 233.710 111.959   9
   3  -2 -19 349.792 174.232   8
   3  -2 -19 268.319 125.675   7
   3   2 -19 277.234 161.174   7
   3  -2 -18 9508.42 727.944   9
   3  -2 -18 10432.3 668.504   7
   3  -2 -18 10368.4 691.561   8
   3   2 -18 9405.94 712.089   9
   3   2 -18 10316.6 714.073   7
   3  -2 -17 741.570 198.142   7
   3  -2 -17 431.784 185.472   9
   3   2 -17 682.096 218.202   9
   3  -2 -17 427.528 170.841   8
   3   2 -17 581.346 170.547   7
   3   2 -16 3434.62 410.742   9
   3  -2 -16 3140.35 382.205   8
   3  -2 -16 3184.77 353.104   7
   3   2 -16 2906.39 383.986   7
   3   2 -15 21493.5 940.639   9
   3  -2 -15 20742.4 871.414   7
   3   2 -15 23069.0 628.784   5
   3   2 -15 15164.1 369.615   2
   3  -2 -15 16836.4 455.736   3
   3   2 -15 20433.4 897.069   7
   3  -2 -15 22037.6 899.882   8
   3   2 -14 6297.14 255.578   2
   3  -2 -14 7189.22 519.544   8
   3   2 -14 8399.72 550.061   7
   3  -2 -14 7899.86 521.219   7
   3   2 -14 8278.09 357.702   5
   3   2 -14 8193.11 567.003   9
  -3   2  13 782.197 99.0609   2
   3   2 -13 1150.85 209.657   7
   3  -2 -13 878.386 181.693   8
   3  -2 -13 1059.89 189.390   7
  -3  -2  13 968.561 124.750   1
   3   2 -13 1023.68 207.724   9
   3   2 -13 1069.87 141.437   5
   3  -2 -12 2713.35 295.920   8
  -3  -2  12 2842.25 196.621   1
   3   2 -12 3085.33 315.801   9
  -3  -2  12 3239.55 208.276   3
   3   2 -12 3304.27 209.418   5
  -3   2  12 2699.18 178.205   2
   3  -2 -12 3369.33 335.791   7
   3   2 -12 3150.99 317.741   7
  -3  -2  11 641.656 90.2093   1
   3   2 -11 786.589 164.110   9
   3  -2 -11 872.448 167.191   8
   3   2 -11 879.605 116.040   5
   3  -2 -11 631.286 121.950   7
  -3  -2  11 781.194 106.368   3
   3   2 -11 777.812 160.125   7
   3  -2 -10 9679.43 461.103   8
   3   2 -10 9967.08 332.151   5
  -3  -2  10 9151.71 324.303   1
   3  -2 -10 9051.65 503.222   7
   3   2 -10 9551.73 520.276   7
   3   2 -10 9900.98 516.223   9
  -3  -2  10 9184.89 363.885   3
   3   2  -9 120.942 88.1054   7
  -3  -2   9-27.3618 73.9729  10
   3  -2  -9 50.3350 60.0357   8
   3   2  -9 37.6016 102.017   9
  -3  -2   9 69.2066 47.9411   1
  -3  -2   9 28.2306 47.4003   4
   3   2  -9-20.9746 44.4697   5
   3  -2  -9-35.2276 64.8253   7
  -3  -2   9 74.8228 57.0807   3
  -3  -2   8 921.177 134.019   9
  -3  -2   8 636.335 70.5975   4
  -3   2   8 794.776 134.960  10
   3  -2  -8 621.855 109.243   8
   3   2  -8 658.313 128.777   9
   3   2  -8 764.557 88.9451   5
  -3  -2   8 649.771 111.206   3
  -3  -2   8 656.420 112.196  10
   3  -2  -8 775.707 149.863   7
   3   2  -8 718.339 137.949   7
   3  -2  -7 10684.8 388.204   8
   3   2  -7 10796.8 491.047   7
  -3  -2   7 9575.27 359.447  10
  -3  -2   7 9566.61 362.099   3
   3  -2  -7 10467.4 499.059   7
   3   2  -7 10651.6 414.191   9
  -3   2   7 10577.3 434.763  10
  -3  -2   7 9762.95 285.098   4
   3   2  -7 10438.4 322.842   5
  -3  -2   7 12088.2 439.234   9
   3  -2  -6 293.926 62.9963  10
   3   2  -6 325.912 78.6208   9
  -3  -2   6 276.437 56.8519  10
  -3   2   6 436.735 91.6384  10
  -3  -2   6 249.820 76.0520   3
   3   2  -6 303.493 72.2576   5
   3   2  -6 236.192 95.8633   7
  -3  -2   6 308.561 71.7656   9
   3  -2  -6 270.535 71.0673   8
   3   2  -5 1807.32 183.236   7
  -3   2   5 1726.22 148.130  10
  -3  -2   5 1412.33 149.627   3
  -3  -2   5 1668.30 117.349   5
   3  -2  -5 1669.79 155.464  10
  -3  -2   5 1755.22 139.636   9
  -3  -2   5 1662.50 127.916  10
   3   2  -5 1614.65 134.890   9
   3   2  -5 1766.05 123.948   1
  -3  -2   4 19106.9 410.402   9
  -3  -2   4 18486.8 487.762   3
   3   2  -4 18835.6 391.538   9
  -3  -2   4 18616.6 375.576  10
   3   2  -4 18081.7 362.199  10
   3  -2  -4 18782.6 479.470  10
  -3   2   4 18069.1 457.348   6
  -3  -2   4 17059.8 390.254   5
  -3  -2   4 19730.3 575.145   7
  -3   2   4 19415.2 472.228  10
   3   2  -4 18046.3 562.311   7
   3   2  -4 19353.5 382.292   4
  -3  -2   3 27421.4 599.195   3
  -3  -2   3 27846.9 494.318   5
  -3  -2   3 27911.1 436.507  10
  -3   2   3 28576.4 543.321   6
   3  -2  -3 27990.1 545.641  10
  -3  -2   3 28545.9 427.657   9
  -3   2   3 29916.0 564.254  10
   3   2  -3 29172.5 650.693   7
  -3  -2   3 31148.9 673.701   7
   3   2  -3 28289.8 428.457  10
  -3   2   2 8559.73 296.663  10
  -3  -2   2 8183.46 250.189   6
  -3   2   2 8127.97 274.328   6
   3  -2  -2 8657.98 285.016   6
  -3  -2   2 8386.23 329.184   7
   3  -2  -2 7977.87 282.102  10
  -3  -2   2 8049.04 323.383   3
  -3  -2   2 8292.10 201.847   9
   3   2  -2 8739.63 324.973   7
   3   2  -2 8011.97 232.464  10
  -3  -2   2 7424.72 227.597  10
  -3  -2   1 28190.0 598.628   3
   3  -2  -1 26950.1 524.817  10
   3   2  -1 27409.9 433.037   6
   3  -2  -1 28157.4 494.703   6
  -3  -2   1 25919.8 425.286   6
  -3   2   1 26641.3 489.228   6
  -3  -2   1 26600.6 467.364  10
  -3   2   1 29003.4 549.888  10
   3   2  -1 25499.5 499.078   7
   3   2  -1 25708.1 449.495  10
  -3  -2   1 25889.3 519.493   7
  -3   2   0 279.634 77.2119   1
   3  -2   0 112.597 38.9646  10
   3   2   0 234.570 57.1694   6
   3   2   0 216.933 55.1426  10
  -3  -2   0 275.331 74.2117   3
   3   2   0 78.1985 28.7326   7
  -3  -2   0 134.559 41.6592   7
  -3  -2   0 114.627 29.4190   6
  -3  -2   0 249.641 55.7182  10
  -3   2   0 150.953 60.3413  10
   3  -2   0 290.388 66.3253   5
   3  -2   0 155.081 57.0525   6
   3  -2   1 82978.7 1007.86  10
  -3  -2  -1 78520.0 952.034  10
  -3   2  -1 85351.5 1015.50   1
  -3   2  -1 85198.5 1022.51   4
  -3   2  -1 85291.1 1024.61  10
  -3  -2  -1 83656.5 1041.52   3
   3   2   1 79433.2 949.977  10
   3   2   1 80161.4 854.042   6
  -3  -2  -1 72923.5 685.076   7
   3  -2   1 86107.2 997.717   5
  -3   2  -1 81931.0 976.884   5
   3  -2   1 87078.6 1032.47   9
   3   2   1 74200.7 641.965   7
   3   2   2 56756.3 878.380  10
  -3  -2  -2 59519.2 949.433   8
   3  -2   2 57487.0 818.556   1
   3  -2   2 61707.4 936.048   9
  -3   2  -2 61645.5 930.861  10
  -3  -2  -2 57152.1 869.844   3
   3  -2   2 58806.8 814.619   5
  -3   2  -2 53987.4 795.456   5
  -3   2  -2 59581.7 822.870   1
   3  -2   2 54778.4 892.400  10
  -3   2  -2 55236.5 816.000   4
   3  -2   3 202.543 58.8293   1
   3  -2   3 199.930 55.5885   5
   3  -2   3 139.942 71.4930   9
  -3   2  -3 89.7586 54.6696   5
  -3   2  -3 148.020 48.6756   4
  -3  -2  -3 268.748 90.7976   8
   3  -2   3 109.233 55.6380  10
  -3   2  -3 229.113 73.8290   9
  -3  -2  -3 242.345 90.4991   3
   3   2   3 235.534 91.5669  10
  -3  -2  -4 14746.5 455.245   3
   3  -2   4 14674.6 423.582   1
  -3  -2  -4 14767.7 533.757   8
   3   2   4 15903.0 568.856  10
  -3   2  -4 14573.7 415.942   5
   3  -2   4 14541.8 433.310   4
  -3   2  -4 15028.8 511.009   9
   3  -2   4 14542.5 517.497  10
  -3  -2  -5 505.524 113.994   8
   3  -2   5 577.245 100.791   4
   3  -2   5 495.557 80.0634   1
  -3   2  -5 529.404 118.291   9
  -3  -2  -5 629.556 110.590   3
  -3   2  -5 604.673 93.0429   5
   3  -2   5 436.828 103.923  10
   3  -2   5 618.829 97.6130   7
  -3  -2  -6 58650.4 1216.55   8
  -3   2  -6 53670.3 826.734   5
   3  -2   6 54515.9 868.962   4
  -3   2  -6 57624.1 1121.88   9
  -3  -2  -6 53368.2 870.952   3
   3  -2   6 56646.3 948.801   7
  -3  -2  -7 2723.15 107.630   7
  -3  -2  -7 2933.04 305.692   8
  -3  -2  -7 3000.25 220.804   3
  -3   2  -7 2984.43 273.407   9
  -3   2  -7 2984.15 207.329   5
   3  -2   7 3102.97 222.929   4
  -3  -2  -8 396.463 105.664   3
  -3  -2  -8 263.492 108.167   8
  -3   2  -8 392.280 118.002   9
  -3  -2  -8 275.117 43.5285   7
  -3  -2  -9 1876.51 242.485   9
  -3   2  -9 1758.69 254.249   9
  -3  -2  -9 1677.55 165.819   3
  -3  -2  -9 1819.57 126.007   7
  -3  -2  -9 2056.69 256.805   8
  -3   2 -10 97942.7 1818.80   9
  -3  -2 -10 101453. 1924.41   8
   3   2  10 81699.4 1048.87   7
  -3  -2 -10 100681. 1819.97   9
   3   2  10 93215.8 1247.90   2
  -3  -2 -10 89018.9 1129.06   3
  -3  -2 -10 102285. 1063.11   7
  -3  -2 -11 15.5769 45.5181   3
  -3  -2 -11 37.5282 76.7660   9
  -3  -2 -11 184.105 57.9491   7
  -3   2 -11 126.871 58.6847   2
  -3  -2 -11 31.8054 75.4696   8
   3   2  11 84.4348 56.1808   2
   3   2  11 118.249 58.5065   7
  -3   2 -11 267.784 138.825   9
   3   2  12 5576.14 305.727   2
  -3   2 -12 6175.74 328.420   2
  -3  -2 -12 5995.80 494.480   9
  -3  -2 -12 5863.84 517.673   8
  -3   2 -12 6021.27 518.759   9
   3   2  12 5560.20 337.903   7
  -3   2 -12 5935.04 407.671   7
  -3  -2 -12 7525.95 334.010   7
  -3  -2 -13 2090.01 325.803   9
  -3   2 -13 2027.49 246.891   7
   3  -2  13 1690.90 151.033   3
  -3   2 -13 1757.75 174.157   2
  -3   2 -13 1519.99 276.214   9
   3   2  13 1909.24 217.979   7
  -3  -2 -13 1933.46 306.675   8
   3   2  13 1810.24 181.377   2
  -3  -2 -13 2366.28 205.324   7
  -3  -2 -14 562.555 200.227   8
  -3   2 -14 394.443 152.384   7
  -3  -2 -14 365.254 150.258   9
   3  -2  14 316.503 65.0823   3
  -3   2 -14 232.554 75.7608   2
  -3  -2 -14 561.211 107.980   7
  -3   2 -14 588.297 195.105   9
  -3  -2 -15 2189.25 337.890   9
  -3   2 -15 2514.01 303.161   7
  -3  -2 -15 2722.01 411.271   8
  -3  -2 -15 3620.23 287.317   7
  -3   2 -15 2798.53 377.728   9
  -3  -2 -16 7506.40 629.527   9
  -3  -2 -16 7157.51 662.562   8
  -3   2 -16 6610.53 608.770   9
  -3   2 -16 6450.27 510.118   7
  -3  -2 -17 145.174 153.181   9
  -3  -2 -17 54.8660 146.877   8
  -3   2 -17-63.8838 141.563   9
  -3  -2 -17 242.580 99.0112   7
  -3   2 -17 77.8690 110.862   7
  -3  -2 -18 14883.0 961.346   8
  -3  -2 -18 13989.0 909.797   9
  -3   2 -18 12631.0 897.004   9
  -3   2 -18 13547.7 758.521   7
  -3   2 -19 1320.25 295.698   9
  -3   2 -19 1491.13 280.011   7
  -3  -2 -19 1617.90 338.507   9
  -3  -2 -19 1473.42 340.065   8
  -3  -2 -20 2165.07 373.988   9
  -3   2 -20 1177.06 296.014   9
  -3  -2 -20 1807.16 388.088   8
  -3   2 -21 1070.51 329.303   9
  -3  -2 -21 1423.51 328.656   9
  -3  -2 -21 1415.95 335.019   8
  -3   2 -22 8993.92 867.973   9
  -3  -2 -22 9821.29 882.102   9
  -3  -2 -23 398.536 222.096   9
  -3   2 -23 35.9980 143.510   9
  -3  -2 -24 3346.73 529.741   9
  -3   2 -24 2017.13 453.075   9
  -3  -2 -25 391.352 316.875   9
  -3   2 -25 0.66541 161.923   9
   3  -2  26 2461.86 527.201  10
  -3  -3  27 2951.98 516.502  10
   3   3 -27 2493.04 546.629   9
   3   3 -27 2632.34 477.391   7
   3  -3 -26 687.222 278.776   9
   3   3 -26 586.705 323.023   9
  -3  -3  26 466.169 220.642  10
   3   3 -26 542.956 226.870   7
   3  -3 -25 1167.14 363.105   9
   3   3 -25 1106.19 347.190   9
  -3  -3  25 1723.46 360.870  10
   3   3 -25 991.849 324.820   7
   3  -3 -24 2470.80 477.952   9
  -3  -3  24 1981.55 369.010  10
   3  -3 -24 2684.46 394.904   7
   3   3 -24 1924.06 401.887   9
   3   3 -24 2187.14 403.545   7
   3  -3 -23 3272.95 423.285   7
   3   3 -23 3406.75 517.243   9
   3   3 -23 2773.89 449.224   7
  -3  -3  23 3375.06 448.954  10
   3  -3 -23 3121.90 513.548   9
   3   3 -22 52.7907 164.659   9
  -3  -3  22-51.9980 155.533  10
   3  -3 -22 164.866 194.731   8
   3  -3 -22 128.823 175.390   9
   3   3 -22 33.9229 132.032   7
   3  -3 -22 9.84020 92.1153   7
  -3  -3  21 954.991 213.813  10
   3   3 -21 717.995 254.637   9
   3  -3 -21 1048.23 266.080   8
   3   3 -21 970.323 279.056   7
   3  -3 -21 858.122 255.178   9
   3  -3 -21 872.371 182.956   7
  -3  -3  20 994.406 240.198  10
   3  -3 -20 952.118 282.789   9
   3   3 -20 1065.85 266.217   7
   3  -3 -20 1073.26 235.130   7
   3  -3 -20 1568.75 312.731   8
   3   3 -20 957.809 247.601   9
  -3  -3  19 14240.9 839.908  10
   3  -3 -19 15427.6 983.609   9
   3   3 -19 14857.9 920.428   9
   3  -3 -19 14592.1 883.816   8
   3   3 -19 14747.0 886.010   7
   3  -3 -19 15848.0 842.533   7
   3  -3 -18 931.050 212.252   8
   3  -3 -18 899.102 198.374   7
   3   3 -18 596.446 201.839   9
  -3  -3  18 461.220 192.379  10
   3   3 -18 386.150 165.568   7
   3   3 -17-180.115 160.837   9
   3  -3 -17 69.9335 94.0817   8
  -3  -3  17 110.534 117.195  10
   3  -3 -17 225.280 152.139   7
   3   3 -17 69.8183 120.602   7
   3   3 -16 1468.82 276.694   9
  -3  -3  16 1223.36 111.241   4
   3  -3 -16 1364.89 263.953   8
  -3   3  16 553.161 84.5861   2
   3   3 -16 1527.58 280.450   7
   3  -3 -16 1831.75 267.005   7
  -3  -3  16 1509.15 239.866  10
  -3  -3  15 711.758 178.049  10
  -3  -3  15 334.458 57.9020   4
   3   3 -15 841.757 210.509   7
   3   3 -15 343.976 153.328   9
   3   3 -15 459.203 73.0068   5
   3  -3 -15 631.701 181.090   7
  -3   3  15 464.629 86.9220   2
   3  -3 -15 496.255 180.653   8
  -3  -3  15 422.725 76.3639   3
   3   3 -14 2685.68 341.651   9
  -3  -3  14 2097.02 136.866   4
  -3  -3  14 3053.63 221.426   3
   3  -3 -14 2965.86 333.789   7
   3   3 -14 2768.62 183.744   5
   3  -3 -14 2627.22 314.746   8
   3   3 -14 2618.72 336.163   7
  -3  -3  14 2928.60 303.964  10
   3   3 -13 1487.95 243.278   9
  -3  -3  13 1418.35 202.263  10
   3  -3 -13 1296.89 195.430   8
   3  -3 -13 1532.64 233.140   7
  -3  -3  13 1452.42 174.641   3
   3   3 -13 1563.18 249.091   7
   3   3 -13 1434.18 121.144   5
   3   3 -12 70.7738 89.6655   7
   3  -3 -12 220.822 110.746   8
  -3  -3  12 205.037 80.8760   3
   3   3 -12 111.623 39.1606   5
   3   3 -12 129.863 87.5928   9
   3  -3 -12 254.619 105.038   7
  -3  -3  12 100.924 85.6996  10
   3   3 -11 15785.7 715.667   7
  -3  -3  11 13707.7 484.262   3
  -3  -3  11 15049.0 608.077  10
   3  -3 -11 15019.2 683.156   7
   3   3 -11 16204.1 698.043   9
   3   3 -11 14450.0 372.117   5
   3  -3 -11 14450.1 650.473   8
   3   3 -10 3611.79 337.660   7
  -3  -3  10 3305.71 235.717   3
   3   3 -10 3089.50 284.123   9
   3  -3 -10 3219.92 319.602   7
  -3  -3  10 3175.44 273.133  10
   3  -3 -10 3388.16 289.363   8
  -3  -3   9 1977.22 184.800   3
   3   3  -9 2218.96 220.538   9
  -3  -3   9 1982.36 195.352  10
   3  -3  -9 2159.63 251.153   7
   3  -3  -9 1971.87 228.542   8
   3   3  -9 2016.12 263.720   7
   3  -3  -8 660.081 139.559   8
   3   3  -8 855.074 139.588   9
   3   3  -8 882.852 155.641   7
  -3  -3   8 824.221 133.922   3
   3  -3  -8 886.173 155.676   7
  -3  -3   8 990.757 141.339  10
   3  -3  -8 967.186 144.382  10
   3  -3  -7 219.964 93.0121  10
  -3  -3   7 105.687 56.4207   9
   3   3  -7 114.012 58.0558   9
  -3  -3   7 116.229 77.4053  10
   3   3  -7 139.840 84.5594   7
   3  -3  -6 6732.19 359.996  10
  -3  -3   6 5895.80 220.050   5
  -3   3   6 6574.11 348.953   6
   3   3  -6 6665.86 323.809   9
   3   3  -6 5909.59 222.425   1
   3   3  -6 6628.68 399.824   7
   3   3  -6 6723.06 302.023  10
  -3  -3   6 7387.81 334.556   9
   3   3  -6 5809.42 195.412   4
  -3  -3   6 6309.08 298.969  10
  -3  -3   5 1165.00 104.932   5
   3   3  -5 1112.03 133.502   9
  -3  -3   5 1091.30 121.167  10
  -3  -3   5 1332.03 130.884   9
  -3   3   5 1144.86 156.554   6
   3   3  -5 1202.25 128.828  10
   3   3  -5 1299.32 180.208   7
   3  -3  -5 1134.26 156.814  10
   3   3  -5 1152.14 96.7000   4
  -3   3   5 1100.70 138.544  10
  -3   3   4 9559.32 395.713  10
  -3  -3   4 9754.70 432.713   7
  -3   3   4 9389.70 382.748   6
   3  -3  -4 8946.33 385.466  10
  -3  -3   4 9852.15 324.479   9
   3   3  -4 9321.90 421.183   7
  -3  -3   4 8787.51 320.767  10
   3   3  -4 9491.47 326.490  10
   3  -3  -3 4145.31 247.579   6
   3  -3  -3 3795.43 244.531  10
  -3   3   3 3668.67 234.217   6
   3   3  -3 4001.71 259.552   7
  -3   3   3 3960.38 256.138  10
   3   3  -3 3957.63 204.819  10
  -3  -3   3 3518.97 243.232   7
  -3  -3   3 4228.83 202.113   9
  -3  -3   3 4089.44 227.644   6
  -3  -3   3 4018.37 214.249  10
   3  -3  -2 4542.90 251.177   6
  -3   3   2 4300.87 241.816   6
  -3   3   2 4158.99 258.315  10
   3   3  -2 4503.06 258.088   7
   3   3  -2 4393.17 220.932  10
  -3  -3   2 4026.60 220.830   6
   3  -3  -2 3915.48 245.302  10
  -3  -3   2 4108.75 237.032   7
  -3  -3   2 3840.68 208.080  10
   3   3  -1 19433.4 469.597   6
   3  -3  -1 20647.7 515.083   6
   3  -3  -1 19286.8 537.827  10
  -3   3   1 19425.8 497.829   6
  -3  -3   1 19993.6 480.186   6
  -3   3   1 20495.2 559.035  10
  -3  -3   1 19982.8 487.047   7
   3   3  -1 19985.3 489.488   7
   3   3  -1 19090.4 471.215  10
  -3  -3   1 18856.3 480.325  10
   3   3   0 288.832 60.1825   7
  -3  -3   0 292.903 60.0347   7
  -3  -3   0 232.451 65.5399   6
   3  -3   0 315.973 75.4715   6
   3   3   0 233.393 76.8735   6
   3  -3   0 317.364 93.2099  10
   3   3   0 265.272 71.7234  10
  -3  -3   0 183.689 75.7210  10
  -3   3   0 259.011 81.0042  10
   3   3   1 101.639 34.0955   7
   3  -3   1 107.377 64.3346   5
   3   3   1 139.484 63.0197  10
  -3  -3  -1 58.6447 32.6771   7
   3  -3   1 38.1412 47.9238  10
  -3   3  -1 142.876 57.1963  10
   3   3   1 132.702 68.8898   6
   3  -3   1 50.9594 56.4794   6
  -3  -3  -1 148.681 64.6364  10
  -3  -3  -2 4237.68 162.548   7
  -3   3  -2 4854.55 254.904   1
  -3  -3  -2 4742.39 283.929  10
   3   3   2 5283.05 276.462   6
   3  -3   2 4943.48 293.763  10
   3  -3   2 4709.61 243.567   5
   3   3   2 5165.78 303.786  10
   3   3   3 24908.0 629.893   6
   3   3   3 25843.4 708.139  10
  -3   3  -3 27880.9 591.138   1
   3  -3   3 27330.1 728.862  10
  -3   3  -3 25935.0 581.490   4
   3  -3   3 25946.5 553.239   5
  -3   3  -4 449.316 98.2214   5
   3  -3   4 510.682 115.319  10
   3  -3   4 529.256 86.9748   5
  -3   3  -4 446.496 78.7753   4
  -3  -3  -4 555.135 121.194   8
   3  -3   5 46837.9 1045.15  10
  -3  -3  -5 50678.8 1099.35   8
  -3   3  -5 46274.0 755.931   5
  -3   3  -5 47273.5 1024.63   9
  -3   3  -6 10144.2 358.841   5
   3  -3   6 9758.13 343.526   1
   3  -3   6 10531.0 519.099  10
  -3  -3  -6 11609.1 554.291   8
  -3   3  -6 10632.2 510.159   9
  -3  -3  -7 4744.74 295.192   3
  -3  -3  -7 5358.44 406.743   8
   3  -3   7 4957.64 377.893  10
  -3   3  -7 4672.13 245.339   5
   3  -3   7 4723.09 243.096   1
  -3   3  -7 5015.94 377.824   9
   3  -3   8 437.649 78.3040   1
  -3   3  -8 364.463 124.348   9
  -3  -3  -8 509.052 112.347   3
  -3  -3  -8 166.626 32.0054   7
  -3   3  -8 534.090 92.4312   5
  -3  -3  -8 456.623 139.279   8
   3  -3   8 489.026 142.435  10
   3  -3   8 462.328 84.1693   4
   3  -3   9 24038.0 605.917   4
  -3   3  -9 22335.8 551.898   5
   3  -3   9 22798.0 559.118   1
  -3  -3  -9 23764.7 631.352   3
   3  -3   9 25621.9 930.748  10
  -3  -3  -9 26423.3 978.748   8
  -3   3  -9 24382.7 882.065   9
  -3   3 -10 3084.49 349.757   9
  -3  -3 -10 2741.00 158.225   7
   3  -3  10 3580.52 245.579   4
   3  -3  10 3055.53 330.298  10
  -3  -3 -10 3034.91 236.797   3
  -3  -3 -10 3536.66 383.907   8
  -3   3 -10 3365.86 218.861   5
   3  -3  10 2919.01 205.800   1
  -3  -3 -11 17643.6 426.974   7
   3  -3  11 17388.2 543.773   4
  -3   3 -11 17357.2 819.566   9
  -3  -3 -11 18064.8 854.342   8
  -3   3 -11 16360.7 499.763   5
   3  -3  11 16909.2 811.649  10
  -3  -3 -11 16900.1 541.769   3
   3  -3  12 11519.5 454.555   4
  -3  -3 -12 11384.2 719.352   8
   3  -3  12 12026.7 716.297  10
  -3  -3 -12 13042.3 404.496   7
  -3   3 -12 11303.0 420.455   5
  -3  -3 -12 11414.5 440.184   3
  -3   3 -12 11319.4 699.087   9
   3  -3  13 7405.27 390.179   4
   3   3  13 8014.70 392.439   2
  -3   3 -13 7085.46 586.850   9
  -3   3 -13 7334.41 354.681   5
   3  -3  13 7786.73 624.691  10
  -3  -3 -13 9482.64 372.503   7
  -3  -3 -13 7977.50 617.571   8
  -3  -3 -13 8006.25 365.489   3
  -3  -3 -13 7740.55 614.455   9
  -3  -3 -14 4555.13 477.784   9
  -3  -3 -14 4429.23 487.372   8
  -3  -3 -14 5936.58 312.349   7
  -3   3 -14 4689.01 311.470   2
  -3  -3 -14 4322.04 268.087   3
  -3   3 -14 4207.85 286.777   5
  -3   3 -14 3865.98 440.673   9
  -3   3 -15 3218.02 433.843   9
  -3  -3 -15 3460.48 446.758   8
  -3   3 -15 3389.97 264.283   2
  -3  -3 -15 3536.79 449.548   9
  -3  -3 -15 4508.77 297.142   7
  -3   3 -16 281.263 85.0396   2
  -3   3 -16 669.754 235.483   9
  -3  -3 -16 468.369 174.604   8
  -3  -3 -16 661.580 226.374   9
  -3  -3 -16 614.466 129.562   7
  -3  -3 -17 37943.7 1478.46   9
  -3  -3 -17 36977.8 1494.93   8
  -3   3 -17 34328.8 1433.03   9
  -3  -3 -18 541.399 227.494   9
  -3   3 -18 557.059 218.509   9
   3  -3  18 283.344 139.338  10
  -3  -3 -18 135.624 179.855   8
   3  -3  19 187.051 140.098  10
  -3  -3 -19 522.072 212.891   8
  -3  -3 -19 665.542 256.982   9
  -3   3 -19 318.490 140.768   9
  -3   3 -20 1123.32 319.076   9
  -3  -3 -20 1042.36 300.177   9
   3  -3  20 1434.57 358.446  10
  -3  -3 -20 907.658 266.456   8
  -3  -3 -21 17.9497 142.386   8
  -3   3 -21 276.704 183.722   9
   3  -3  21 192.924 150.978  10
  -3  -3 -21 311.473 208.105   9
  -3   3 -22 1707.26 406.367   9
  -3  -3 -22 1572.55 365.524   9
   3  -3  22 1949.33 441.958  10
  -3  -3 -22 1723.12 396.900   8
  -3   3 -23 15.8541 186.742   9
  -3  -3 -23 135.340 220.001   9
  -3  -3 -23 4.37075 161.517   8
   3  -3  23-227.634 206.630  10
  -3   3 -24 1204.54 412.630   9
  -3  -3 -24 1107.39 336.146   8
  -3  -3 -24 955.398 347.450   9
   3  -3  24 695.826 291.116  10
  -3   3 -25 1277.12 377.445   9
  -3  -3 -25 1469.54 411.738   9
   3  -3  25 1388.48 428.407  10
   3   4 -27 284.595 192.488   7
   3   4 -27-39.2999 175.798   9
   3   4 -26 10963.0 1012.08   9
   3   4 -26 10210.2 904.881   7
  -3  -4  26 12254.8 943.510  10
   3  -4 -26 12146.7 1042.71   9
   3   4 -25 1273.64 360.828   7
   3   4 -25 1139.94 360.589   9
   3  -4 -25 1771.57 473.890   9
   3  -4 -25 1309.92 356.678   8
  -3  -4  25 1189.35 315.535  10
   3   4 -24 3953.73 547.991   7
   3   4 -24 4892.02 654.131   9
  -3  -4  24 4448.31 527.196  10
   3  -4 -24 5500.00 663.028   9
   3  -4 -24 5490.23 616.473   8
   3  -4 -23 3965.31 556.050   9
  -3  -4  23 3367.50 460.299  10
   3   4 -23 2897.58 473.002   9
   3  -4 -23 3435.50 473.758   8
   3   4 -23 2826.96 463.942   7
   3  -4 -23 3960.73 464.505   7
   3   4 -22 239.842 223.827   9
   3  -4 -22 138.350 87.7187   7
   3   4 -22-22.2120 130.914   7
   3  -4 -22 118.680 179.402   8
   3  -4 -22-85.8418 183.628   9
  -3  -4  22-150.443 153.133  10
   3   4 -21-0.77504 141.130   9
   3  -4 -21-107.041 108.009   7
   3   4 -21 213.725 194.198   7
   3  -4 -21 135.861 176.035   8
  -3  -4  21 11.5254 112.767  10
   3  -4 -21-45.9278 158.465   9
   3   4 -20 4983.03 588.532   9
   3  -4 -20 6081.43 543.188   7
  -3  -4  20 4879.26 495.977  10
   3   4 -20 5066.67 561.083   7
   3  -4 -20 5270.55 567.468   8
   3  -4 -19 914.586 198.914   7
   3   4 -19 1103.79 273.830   7
   3   4 -19 874.542 254.181   9
   3  -4 -19 1413.11 307.503   8
  -3  -4  19 1049.83 241.624  10
   3   4 -18 11131.1 814.392   9
   3  -4 -18 12125.6 787.824   8
   3  -4 -18 12229.4 747.849   7
  -3  -4  18 11191.3 711.401  10
   3   4 -18 10783.8 776.698   7
   3   4 -17-26.3665 123.476   9
   3   4 -17-60.9169 155.720   7
   3  -4 -17-72.3662 113.576   8
  -3  -4  17 158.422 85.9069  10
   3  -4 -17 175.102 115.182   7
  -3  -4  16 2306.56 220.055   3
   3  -4 -16 1732.44 302.482   8
  -3  -4  16 1496.58 238.831  10
   3   4 -16 1940.77 328.799   9
   3  -4 -16 1966.46 305.152   7
   3   4 -16 1445.44 280.746   7
   3  -4 -15 9890.51 641.688   8
   3   4 -15 9234.91 664.096   9
   3  -4 -15 9811.55 619.722   7
  -3  -4  15 10894.2 455.579   3
   3   4 -15 8416.20 629.614   7
  -3  -4  15 9574.25 594.052  10
   3   4 -14 2480.97 343.664   7
   3  -4 -14 2521.24 329.693   8
  -3  -4  14 2797.24 240.995   3
   3  -4 -14 2634.95 319.127   7
  -3  -4  14 2922.44 305.614  10
   3   4 -14 2872.46 353.312   9
  -3  -4  13 3928.03 274.455   3
   3  -4 -13 3469.95 367.707   7
   3  -4 -13 4415.96 412.478   8
   3   4 -13 3559.57 375.831   9
  -3  -4  13 4035.29 371.661  10
   3   4 -13 3844.48 403.803   7
   3   4 -12 5755.36 449.636   9
  -3  -4  12 5504.93 334.315   3
   3  -4 -12 6085.13 454.404   8
   3  -4 -12 5422.95 437.833   7
   3   4 -12 5889.89 483.702   7
  -3  -4  12 6087.70 432.795  10
  -3  -4  11 471.257 133.277  10
   3   4 -11 423.455 145.577   7
   3  -4 -11 324.438 114.977   7
   3  -4 -11 387.687 149.188   8
   3   4 -11 517.010 133.440   9
  -3  -4  11 365.255 112.053   3
   3  -4 -10 983.622 193.243   7
  -3  -4  10 910.289 167.863  10
   3   4 -10 1184.40 219.637   7
   3   4 -10 941.674 189.817   9
   3  -4 -10 843.365 183.075   8
   3  -4  -9 3373.18 313.456   8
   3   4  -9 3464.72 298.903   9
   3  -4  -9 3590.09 328.438  10
   3   4  -9 3967.82 354.131   7
  -3  -4   9 3642.37 295.482  10
   3   4  -8 6568.93 389.623   9
   3  -4  -8 6765.78 424.903  10
   3   4  -8 6649.11 463.046   7
  -3  -4   8 6214.88 365.741  10
   3   4  -7 19845.3 333.388   4
   3   4  -7 26656.5 855.395   7
   3   4  -7 18542.4 376.860   1
   3   4  -7 24037.5 699.617   9
  -3  -4   7 22075.7 409.614   5
  -3  -4   7 23832.8 683.817  10
   3  -4  -7 26288.4 812.970  10
  -3  -4   6 5362.94 306.311   9
  -3  -4   6 4657.37 199.176   5
  -3  -4   6 4362.80 284.331  10
   3   4  -6 4430.00 352.388   7
   3  -4  -6 4640.03 341.332  10
  -3  -4   5 5543.02 292.155   9
   3  -4  -5 5412.66 358.711  10
  -3  -4   5 5397.17 309.478  10
   3   4  -5 5423.15 302.430  10
   3   4  -5 5124.12 350.231   7
   3  -4  -4 5857.71 345.505  10
   3   4  -4 6136.65 305.470  10
  -3  -4   4 6029.55 296.382   9
   3   4  -4 5482.10 347.791   7
  -3  -4   4 5677.87 308.650  10
   3  -4  -3 24685.8 692.269  10
  -3  -4   3 25081.1 576.940   9
  -3  -4   3 23482.8 622.506  10
  -3   4   3 24667.9 672.509   6
   3   4  -3 24092.4 676.030   7
   3   4  -3 24537.9 605.298  10
   3   4  -2 13820.0 476.671   7
  -3   4   2 12763.8 485.841   6
  -3  -4   2 12747.6 453.036  10
   3   4  -2 13555.9 456.634  10
  -3  -4   2 14052.3 485.165   7
  -3  -4   2 13633.0 473.017   6
   3  -4  -2 14067.3 517.684  10
  -3  -4   1 718.761 107.708   6
   3   4  -1 840.253 113.449   7
  -3   4   1 794.729 125.422   6
   3   4  -1 695.633 106.259   6
   3  -4  -1 865.347 146.253  10
  -3  -4   1 770.821 119.521  10
   3   4  -1 711.098 121.853  10
  -3  -4   1 941.478 124.051   7
   3   4   0 3666.36 231.783   7
   3   4   0 3536.19 242.675   6
   3  -4   0 3378.93 276.127  10
  -3  -4   0 3828.18 249.187   6
   3   4   0 3500.06 250.535  10
  -3  -4   0 3368.18 218.393   7
  -3  -4   0 3656.22 262.839  10
   3  -4   1 10757.7 476.688  10
  -3  -4  -1 11115.9 472.953  10
   3   4   1 11007.3 434.862   6
  -3  -4  -1 11253.8 370.532   7
  -3  -4  -2 46591.6 990.979  10
   3  -4   2 49346.1 848.829   5
  -3  -4  -2 46032.7 695.669   7
   3   4   2 50019.1 946.737   6
   3  -4   2 50202.0 1019.58  10
  -3  -4  -3-7.28639 57.8155  10
   3   4   3 117.254 97.8443   6
   3  -4   3 109.130 75.5003  10
  -3   4  -3 32.6317 49.5984   1
  -3  -4  -3 59.2385 32.9709   7
   3  -4   3 66.1300 73.4382   5
   3  -4   4 720.163 142.889  10
  -3  -4  -4 510.294 122.224  10
  -3   4  -4 799.436 113.549   1
  -3  -4  -4 555.635 67.4074   7
  -3   4  -4 615.340 104.512   4
   3  -4   4 809.236 116.545   5
   3   4   4 729.581 147.894   6
   3  -4   5 6975.24 283.865   5
   3   4   5 7203.00 409.286   6
  -3  -4  -5 7361.45 457.174   8
  -3  -4  -5 5377.68 190.148   7
   3  -4   5 7070.26 441.093  10
  -3   4  -5 6574.38 297.585   4
  -3  -4  -6 14792.5 669.820   8
   3  -4   6 14792.7 666.267  10
  -3  -4  -7 417.572 49.6288   7
  -3  -4  -7 792.022 168.429   8
   3  -4   7 720.136 164.940  10
  -3   4  -7 614.173 140.997   9
  -3  -4  -7 222.858 36.1222   7
  -3  -4  -8 8466.92 545.740   8
   3  -4   8 8792.98 556.193  10
  -3   4  -8 8544.59 524.064   9
   3  -4   9 4690.34 430.255  10
  -3   4  -9 5141.06 429.218   9
  -3  -4  -9 5601.37 456.021   8
  -3  -4 -10 66820.8 1640.65   8
  -3   4 -10 60461.4 835.892   5
  -3  -4 -10 58363.5 1099.54   3
   3  -4  10 64561.6 1564.72  10
  -3   4 -10 64506.1 1561.75   9
  -3  -4 -11 691.504 197.272   8
   3  -4  11 404.996 114.254  10
  -3   4 -11 882.621 220.930   9
  -3  -4 -11 831.630 152.710   3
  -3   4 -11 736.762 107.552   5
  -3  -4 -11 494.808 67.4116   7
   3  -4  12 34271.5 1274.37  10
  -3  -4 -12 34480.8 574.125   7
  -3  -4 -12 34071.4 833.651   3
  -3   4 -12 33906.3 644.984   5
  -3   4 -12 34738.5 1237.44   9
  -3  -4 -12 37534.4 1314.72   8
  -3  -4 -13 8679.28 651.812   8
  -3   4 -13 7914.09 321.642   5
  -3   4 -13 8657.89 646.020   9
  -3  -4 -13 8429.27 424.431   3
   3  -4  13 8767.68 646.936  10
  -3  -4 -13 9235.19 331.429   7
  -3  -4 -14 5256.37 272.803   7
   3  -4  14 4842.42 483.564  10
  -3  -4 -14 4616.94 510.823   8
  -3   4 -14 4381.54 481.646   9
  -3  -4 -14 4965.20 335.021   3
  -3   4 -14 4561.56 252.831   5
  -3  -4 -15 32.6469 145.063   8
  -3   4 -15 75.5665 110.590   9
  -3  -4 -15 228.259 98.1039   9
  -3  -4 -15 258.262 113.495   3
  -3  -4 -15 143.834 61.5732   7
  -3   4 -16 9487.44 480.406   2
  -3  -4 -16 10189.1 788.895   8
  -3   4 -16 8872.86 718.893   9
  -3  -4 -16 10316.6 766.113   9
   3  -4  16 9300.68 737.832  10
  -3   4 -17 938.847 258.506   9
  -3  -4 -17 1230.06 306.948   9
   3  -4  17 850.439 182.896  10
  -3  -4 -17 810.901 215.733   8
  -3  -4 -18 7244.51 709.190   9
  -3  -4 -18 6795.34 682.708   8
  -3   4 -18 6867.26 668.936   9
   3  -4  18 7382.06 704.785  10
   3  -4  19 141.105 152.804  10
  -3  -4 -19-2.51514 145.171   9
  -3   4 -19-41.8817 142.110   9
  -3  -4 -19 15.4699 125.907   8
  -3   4 -20 1135.88 325.247   9
   3  -4  20 1456.51 335.002  10
  -3  -4 -20 1605.77 360.043   9
  -3  -4 -20 1657.44 361.229   8
  -3  -4 -21 3321.82 518.911   8
  -3   4 -21 3392.81 522.297   9
   3  -4  21 3397.03 528.394  10
  -3  -4 -21 3624.43 538.430   9
  -3   4 -22 2789.46 535.113   9
  -3  -4 -22 3365.71 536.837   9
  -3  -4 -22 2564.28 454.316   8
   3  -4  22 3646.87 574.649  10
  -3  -4 -23 1120.52 335.558   8
   3  -4  23 1601.81 444.574  10
  -3  -4 -23 1550.46 395.804   9
  -3   4 -23 931.215 244.032   9
   3  -4  24 2392.96 490.396  10
  -3  -4 -24 2745.42 502.124   8
  -3  -4 -24 2139.44 463.848   9
  -3   4 -24 2387.05 486.310   9
  -3   4 -25 315.708 271.949   9
  -3  -4 -25 248.096 204.656   8
   3  -4  25-22.5292 197.818  10
  -3  -5  26 134.971 138.684  10
   3   5 -26 122.094 188.089   9
   3   5 -26-211.533 255.465   7
   3   5 -25 472.729 197.253   9
   3   5 -25 457.271 251.427   7
   3  -5 -25 1232.59 338.519   8
  -3  -5  25 1227.26 316.362  10
   3  -5 -25 1469.30 441.561   9
   3  -5 -24 88.2691 149.737   8
   3   5 -24-188.062 176.068   7
   3  -5 -24 435.324 265.000   9
   3   5 -24 370.352 251.481   9
  -3  -5  24-135.783 187.524  10
   3   5 -23 2848.17 450.776   7
   3  -5 -23 2656.13 477.613   9
   3  -5 -23 2277.21 395.760   8
   3   5 -23 1616.47 395.560   9
  -3  -5  23 2107.83 397.728  10
   3   5 -22 4041.55 541.562   7
   3   5 -22 4224.81 577.881   9
   3  -5 -22 4656.37 556.844   8
   3  -5 -22 5037.20 653.226   9
  -3  -5  22 4760.09 543.505  10
   3   5 -21 4039.73 542.197   9
   3   5 -21 4361.18 542.338   7
  -3  -5  21 4408.27 511.355  10
   3  -5 -21 3914.38 508.805   8
   3  -5 -21 5328.12 535.037   7
   3  -5 -20 325.821 200.057   7
   3  -5 -20 379.175 240.006   8
   3   5 -20-128.211 157.672   9
  -3  -5  20 194.323 162.904  10
   3   5 -20 48.3716 107.113   7
  -3  -5  19 9074.76 689.348  10
   3   5 -19 7908.71 703.784   7
   3  -5 -19 10050.2 708.218   7
   3  -5 -19 9487.31 763.431   8
   3   5 -19 9110.08 743.791   9
   3   5 -18 418.330 207.943   9
   3   5 -18 221.469 114.949   7
   3  -5 -18 467.436 167.374   8
   3  -5 -18 415.888 162.008   7
  -3  -5  18 350.919 142.823  10
   3   5 -17 524.735 143.713   7
   3  -5 -17 508.391 156.098   7
  -3  -5  17 810.536 143.761   3
   3  -5 -17 613.520 154.111   8
   3   5 -17 574.340 184.386   9
  -3  -5  17 596.233 183.118  10
   3   5 -16 1858.57 316.900   7
   3  -5 -16 1765.00 308.672   8
  -3  -5  16 2205.60 222.987   3
   3   5 -16 1869.07 297.206   9
  -3  -5  16 1951.01 286.723  10
   3  -5 -16 1669.20 284.757   7
  -3  -5  15 432.258 129.985   3
   3  -5 -15 488.743 173.027   8
   3   5 -15 451.183 167.784   9
   3   5 -15 461.682 164.679   7
   3  -5 -15 452.426 189.068   7
  -3  -5  15 343.994 156.221  10
   3   5 -14 15881.8 840.490   9
  -3  -5  14 15682.4 606.042   3
   3  -5 -14 15996.9 826.751   8
   3   5 -14 15543.4 865.428   7
   3  -5 -14 16319.9 804.715   7
  -3  -5  14 16312.5 772.297  10
  -3  -5  13 400.312 118.106   3
   3   5 -13 555.336 179.031   9
   3  -5 -13 291.566 118.305   7
   3   5 -13 426.934 174.941   7
  -3  -5  13 254.183 125.098  10
   3  -5 -13 336.989 142.591   8
   3  -5 -12 207.168 124.054   7
  -3  -5  12 67.6364 75.5003  10
   3   5 -12 189.314 140.476   9
   3  -5 -12 123.735 111.874   8
   3   5 -12-41.6043 100.754   7
  -3  -5  11 7319.40 466.536  10
  -3   5  11 6728.95 481.825   6
   3  -5 -11 6989.23 509.592   7
   3  -5 -11 6977.86 494.270   8
   3   5 -11 6819.69 481.232   9
   3   5 -11 7436.08 549.708   7
   3  -5 -10 2730.12 314.809  10
  -3   5  10 2047.93 270.381   6
   3   5 -10 2291.18 299.229   7
   3  -5 -10 2153.70 271.024   8
   3   5 -10 2203.50 277.055   9
  -3  -5  10 2511.68 272.478  10
  -3   5   9 996.222 176.891   6
   3  -5  -9 1066.69 187.314  10
   3   5  -9 952.686 199.698   7
  -3  -5   9 731.574 155.859  10
   3  -5  -8 9.13321 76.2448  10
  -3   5   8-57.6540 95.5999   6
   3   5  -8 55.4806 25.6881   1
  -3  -5   8 89.8744 77.5640  10
  -3  -5   8 41.6929 35.1909   5
   3   5  -8 91.6475 96.9946   7
   3  -5  -7 63.2221 76.9566  10
  -3  -5   7 22.1666 66.5126  10
  -3  -5   7 28.2008 40.0665   5
  -3   5   7 114.579 114.245   6
   3   5  -7 97.7572 109.633   7
  -3  -5   6 7356.65 424.132  10
   3  -5  -6 8835.61 505.709  10
   3   5  -6 7620.38 477.783   7
   3   5  -5 21.5793 52.6378   7
   3  -5  -5 46.0494 82.1033  10
  -3  -5   5 69.9502 55.2577  10
  -3   5   5 142.633 85.5106   6
   3   5  -4 2226.78 235.240   7
   3  -5  -4 2085.06 236.852  10
  -3  -5   4 1981.33 207.367  10
   3   5  -3 832.630 145.529   7
   3  -5  -3 752.571 141.198  10
  -3  -5   3 850.336 149.115  10
  -3  -5   2 15987.3 589.268  10
   3   5  -2 17208.3 595.900   7
   3  -5  -2 18783.8 665.607  10
  -3  -5   1 127.258 91.5602  10
   3  -5  -1 61.2843 57.1120  10
   3   5  -1 181.808 95.0618   6
   3   5  -1 217.202 88.7599   7
  -3  -5   0 9526.86 415.799   7
   3   5   0 9822.17 442.930   6
  -3  -5   0 9163.24 457.889  10
   3  -5   0 10221.0 496.686  10
   3   5   1 4250.09 296.503   6
  -3  -5  -1 3976.27 318.830  10
  -3  -5  -1 4200.01 265.973   7
   3  -5   1 4001.27 312.331  10
   3  -5   2 722.420 155.057  10
  -3  -5  -2 767.257 148.341  10
   3   5   2 620.028 129.339   6
   3  -5   2 909.315 142.861   5
  -3  -5  -2 748.533 118.919   7
  -3  -5  -3 28891.3 883.787  10
   3  -5   3 28400.9 679.260   5
   3  -5   3 28124.6 867.603  10
   3   5   3 30009.8 834.772   6
  -3  -5  -3 27776.8 625.450   7
   3  -5   4 2713.71 275.406  10
   3   5   4 2913.28 284.493   6
  -3  -5  -4 2725.48 188.103   7
   3  -5   4 3072.41 215.923   5
  -3  -5  -4 2617.46 295.595  10
  -3   5  -4 2817.25 212.293   1
  -3   5  -5 41340.7 770.038   1
   3  -5   5 42565.5 769.341   5
   3   5   5 46121.9 1100.81   6
  -3   5  -5 40526.4 791.147   4
   3  -5   5 42188.5 1136.41  10
  -3  -5  -5 37930.5 671.454   7
  -3  -5  -5 44273.6 1186.74  10
  -3  -5  -6 16121.1 743.062   8
   3  -5   6 15144.0 431.181   5
   3  -5   6 15626.7 703.475  10
  -3  -5  -6 13309.5 382.211   7
  -3   5  -6 14912.5 460.401   4
   3   5   6 14811.3 691.414   6
  -3  -5  -7 7899.33 537.066   8
   3   5   7 8585.83 524.703   6
   3  -5   7 7690.78 541.367  10
  -3  -5  -8 6756.67 513.060   8
  -3  -5  -8 3302.13 172.196   7
   3   5   8 5440.75 457.586   6
  -3  -5  -8 4637.88 222.142   7
   3  -5   8 6797.49 493.484  10
   3  -5   9 33898.1 1143.93  10
  -3  -5  -9 32885.0 1142.73   8
  -3  -5 -10 231.549 134.208   8
  -3  -5 -10 50.4003 30.6620   7
   3  -5  10 273.862 147.420  10
  -3   5 -10 238.164 137.294   9
   3  -5  11 8690.54 624.710  10
  -3  -5 -11 8005.95 612.390   8
  -3   5 -11 8055.42 593.601   9
  -3  -5 -12 2105.70 343.603   8
  -3  -5 -12 987.868 98.0292   7
  -3   5 -12 2002.81 333.691   9
   3  -5  12 1801.27 316.768  10
  -3  -5 -12 2194.55 240.602   3
  -3  -5 -13 4028.80 465.725   8
  -3   5 -13 3916.14 469.354   9
   3  -5  13 3545.09 461.082  10
  -3  -5 -13 4000.24 327.870   3
   3  -5  14 12788.9 835.789  10
  -3  -5 -14 13295.4 577.105   3
  -3   5 -14 12260.9 820.656   9
  -3  -5 -14 13126.5 864.233   8
  -3  -5 -15 13507.8 581.728   3
  -3   5 -15 11970.8 821.650   9
  -3  -5 -15 12412.2 871.612   8
   3  -5  15 13406.3 870.449  10
  -3  -5 -16 152.244 129.664   8
  -3   5 -16 391.519 207.276   9
   3  -5  16-85.5107 167.634  10
  -3   5 -17 22818.0 1212.48   9
  -3  -5 -17 25360.6 1279.79   9
   3  -5  17 25350.5 1273.62  10
  -3  -5 -17 24157.9 1274.10   8
   3  -5  18-13.1481 166.139  10
  -3   5 -18 43.0636 190.148   9
  -3  -5 -18 181.384 183.634   8
  -3  -5 -18-110.137 193.296   9
  -3  -5 -19 1152.05 318.742   8
   3  -5  19 1041.52 254.566  10
  -3  -5 -19 869.579 257.994   9
  -3   5 -19 874.796 255.087   9
  -3  -5 -20 1558.09 375.566   8
  -3  -5 -20 1438.86 364.792   9
   3  -5  20 1660.19 352.353  10
  -3   5 -20 1662.26 375.585   9
  -3  -5 -21 166.739 159.472   8
  -3   5 -21 96.6688 176.778   9
   3  -5  21 100.569 161.765  10
  -3  -5 -21 369.652 275.893   9
  -3   5 -22 6283.71 738.859   9
  -3  -5 -22 7508.14 788.677   9
  -3  -5 -22 7034.39 774.032   8
   3  -5  22 6642.34 771.508  10
  -3   5 -23 235.410 328.031   9
   3  -5  23 285.406 170.839  10
  -3  -5 -23-12.1820 150.793   9
  -3  -5 -23 418.274 258.519   8
  -3  -5 -24 11.9069 164.650   8
  -3  -5 -24 359.703 304.409   9
   3  -5  24 181.937 178.657  10
  -3   5 -24 292.571 276.697   9
   3   6 -26 1646.49 407.361   9
   3   6 -25 661.771 340.996   7
   3   6 -25 382.092 308.034   9
  -3  -6  25 341.631 205.214  10
   3   6 -24 214.412 222.408   9
   3  -6 -24 447.580 263.500   9
   3   6 -24 601.200 301.754   7
   3  -6 -24 606.953 289.992   8
  -3  -6  24 574.309 225.775  10
   3  -6 -23 912.204 302.092   8
  -3  -6  23 649.462 216.406  10
   3   6 -23 911.638 323.942   9
   3   6 -23 439.922 252.111   7
   3   6 -22 134.757 151.439   9
   3   6 -22 43.9480 179.243   7
   3  -6 -22-193.169 128.952   8
  -3  -6  22-318.745 186.381  10
   3   6 -21 601.806 204.813   7
  -3  -6  21 1162.59 306.192  10
   3  -6 -21 907.522 277.323   8
   3   6 -21 787.882 261.846   9
   3  -6 -20 1666.02 357.477   8
  -3  -6  20 1375.60 310.668  10
   3   6 -20 1547.83 333.456   9
   3   6 -20 1268.83 356.877   7
   3  -6 -20 1414.42 308.998   7
   3  -6 -19 1205.81 281.453   7
   3   6 -19 990.960 284.739   9
   3  -6 -19 623.138 228.169   8
   3   6 -19 701.611 234.170   7
  -3  -6  19 985.759 285.216  10
   3  -6 -18 3118.92 446.205   8
  -3  -6  18 3534.63 421.525  10
   3   6 -18 3242.46 459.020   7
   3   6 -18 3494.12 463.349   9
   3  -6 -18 3244.88 403.560   7
  -3  -6  17 297.770 160.884  10
   3   6 -17 422.933 244.541   9
   3   6 -17-25.2019 119.038   7
   3  -6 -17 369.504 193.712   8
  -3   6  17-273.741 218.476   6
  -3  -6  17 339.447 118.112   3
   3  -6 -17 209.624 171.083   7
   3  -6 -16-76.8450 94.9917   7
  -3  -6  16 41.4642 90.9182  10
   3   6 -16 81.8034 122.272   7
   3   6 -16 95.3193 127.606   9
  -3  -6  16-35.0412 61.9276   3
  -3   6  16 186.636 180.362   6
   3  -6 -16 167.171 103.912   8
  -3   6  15 10780.3 750.378   6
   3   6 -15 10891.4 737.946   9
   3  -6 -15 10402.3 718.289   8
  -3  -6  15 11943.2 714.385  10
  -3  -6  15 10891.7 529.541   3
   3   6 -15 9984.91 748.030   7
   3  -6 -15 10954.6 685.685   7
   3   6 -14 726.659 203.409   7
  -3  -6  14 770.777 208.983  10
   3  -6 -14 494.759 155.089   7
   3  -6 -14 697.146 213.294   8
   3   6 -14 630.182 194.303   9
  -3   6  14 333.233 108.189   6
  -3   6  13 3950.45 429.394   6
   3   6 -13 3538.02 414.830   7
   3  -6 -13 2678.40 348.331   7
  -3  -6  13 3709.15 382.507  10
   3   6 -13 3404.19 373.591   9
   3  -6 -13 3493.18 397.621   8
   3  -6 -12 3314.59 371.978   8
  -3   6  12 3793.43 424.482   6
   3  -6 -12 3771.03 407.043   7
   3   6 -12 3929.63 430.126   7
  -3  -6  12 3636.56 360.371  10
   3  -6 -11 235.054 136.274  10
  -3   6  11 324.098 150.041   6
   3  -6 -11 347.134 158.378   8
   3   6 -11 116.409 97.7584   7
  -3  -6  11 186.742 71.6806  10
  -3  -6  10 27.8462 92.6875  10
  -3   6  10 19.9836 119.606   6
   3  -6 -10 161.116 104.321  10
   3   6 -10 96.8747 97.3686   7
   3  -6  -9 1794.26 277.450  10
  -3  -6   9 1731.50 246.184  10
  -3   6   9 1864.27 264.093   6
   3   6  -9 1901.82 270.354   7
  -3  -6   8 192.875 46.3631   5
   3  -6  -8 152.147 75.9936  10
   3   6  -8 157.872 36.0300   4
  -3   6   8 196.820 153.453   6
  -3  -6   8 158.232 107.172  10
   3   6  -8 251.563 123.824   7
   3  -6  -7 30728.5 1029.50  10
   3   6  -7 29149.3 1003.26   7
  -3   6   7 30946.2 993.139   6
  -3  -6   7 30130.2 928.312  10
   3   6  -6 46.9538 92.8964   7
  -3   6   6 123.729 120.798   6
   3  -6  -6 119.899 112.914  10
  -3  -6   6-48.5488 98.0242  10
   3   6  -5 2914.34 293.248   7
  -3   6   5 2700.60 286.447   6
  -3  -6   5 3091.34 300.346  10
   3  -6  -5 3078.81 301.535  10
  -3   6   4 995.528 177.310   6
  -3  -6   4 1159.98 193.036  10
   3  -6  -4 1180.99 195.460  10
   3   6  -4 1543.92 214.460   7
   3   6  -3 3018.58 302.659   7
  -3   6   3 3452.56 316.187   6
   3  -6  -3 3499.14 324.543  10
  -3  -6   3 3229.59 297.344  10
   3  -6  -2 31121.9 936.869  10
  -3   6   2 29678.5 891.318   6
  -3  -6   2 28653.1 868.064  10
  -3   6   1 841.226 158.035   6
   3  -6  -1 684.447 149.586  10
   3   6  -1 703.347 142.382   6
  -3  -6   1 697.713 133.783  10
   3  -6   0 6449.94 439.989  10
  -3  -6   0 6310.42 434.365  10
   3   6   0 6210.58 391.619   6
  -3  -6  -1 5791.19 423.435  10
   3  -6   1 5006.79 419.199  10
   3   6   1 5701.10 384.236   6
   3   6   2 3470.51 298.277   6
   3  -6   2 3183.15 331.610  10
  -3  -6  -2 3452.99 329.716  10
   3  -6   3 170.761 125.646  10
  -3  -6  -3 56.7582 79.2739  10
  -3  -6  -3 78.3612 47.8734   7
   3   6   3 10.6192 75.7243   6
  -3  -6  -4 5300.27 313.612   7
   3   6   4 5229.02 405.432   6
  -3  -6  -4 5548.21 435.651  10
  -3   6  -4 5453.01 318.416   1
   3  -6   4 5672.01 316.627   5
   3  -6   4 5713.77 429.495  10
   3  -6   5 19570.1 818.501  10
  -3  -6  -5 20311.3 842.544  10
   3  -6   5 21264.2 575.444   5
  -3  -6  -5 17789.3 560.722   7
  -3   6  -5 20777.9 583.559   1
   3   6   5 18856.4 807.457   6
   3   6   6 12007.1 620.731   6
  -3   6  -6 11159.7 406.952   1
   3  -6   6 11290.1 400.385   5
  -3   6  -6 10560.5 418.525   4
  -3  -6  -6 9546.45 400.772   7
   3  -6   6 10939.0 616.093  10
  -3  -6  -6 11547.9 679.490  10
  -3  -6  -7 2439.73 327.167   8
   3  -6   7 2329.93 313.808  10
  -3   6  -7 2241.65 187.803   4
   3   6   7 2272.96 292.258   6
   3  -6   7 2149.07 165.458   5
  -3  -6  -7 1774.28 165.985   7
  -3  -6  -8 8141.71 576.301   8
   3   6   8 7839.89 565.817   6
   3  -6   8 7721.54 575.041  10
  -3  -6  -8 6582.80 309.969   7
   3   6   9 3820.03 375.981   6
  -3  -6  -9 2535.88 190.152   7
  -3  -6  -9 3346.98 394.802   8
  -3  -6  -9 2074.13 161.965   7
   3  -6   9 3986.68 432.146  10
   3  -6  10 8290.32 620.527  10
  -3  -6 -10 5276.96 270.792   7
  -3  -6 -10 3982.66 210.878   7
   3   6  10 8528.99 602.007   6
  -3  -6 -10 7841.44 606.912   8
   3   6  11 2314.22 351.616   6
   3  -6  11 2281.89 343.997  10
  -3  -6 -11 2587.50 371.681   8
   3  -6  12 13565.4 838.953  10
   3   6  12 12870.1 835.957   6
  -3  -6 -12 13436.9 843.429   8
  -3  -6 -13 6104.61 585.269   8
   3  -6  13 6673.24 628.436  10
  -3   6 -13 5021.92 538.725   9
  -3  -6 -14 772.926 184.161   3
   3  -6  14 568.720 224.435  10
  -3  -6 -14 779.974 233.385   8
  -3   6 -14 695.016 215.499   9
  -3   6 -15 2194.38 391.939   9
   3  -6  15 2195.60 356.160  10
  -3  -6 -15 2412.49 282.690   3
  -3  -6 -15 1900.41 346.933   8
  -3   6 -16 1841.21 360.523   9
   3  -6  16 1985.14 354.426  10
  -3  -6 -16 1753.55 348.322   8
  -3  -6 -17-71.5779 187.841   8
  -3   6 -17 68.2778 133.728   9
   3  -6  17-80.4985 148.021  10
  -3  -6 -18 1609.39 381.764   8
   3  -6  18 1367.19 360.012  10
  -3   6 -18 1852.55 376.798   9
  -3  -6 -19 184.370 221.435   8
  -3  -6 -19 116.647 173.470   9
   3  -6  19-44.7426 221.644  10
  -3   6 -19 183.792 175.232   9
  -3  -6 -20 498.282 163.571   9
   3  -6  20 96.5126 173.700  10
  -3   6 -20 339.521 259.093   9
  -3  -6 -20 479.813 254.578   8
  -3   6 -21 7606.16 786.697   9
   3  -6  21 7739.55 826.539  10
  -3  -6 -21 7981.26 833.220   9
  -3  -6 -21 7054.46 776.135   8
  -3   6 -22 943.991 341.062   9
  -3  -6 -22 1226.08 336.566   9
  -3  -6 -22 629.727 312.934   8
   3  -6  22 926.071 327.450  10
  -3  -6 -23 261.844 233.754   8
  -3   6 -23 196.986 182.733   9
   3  -6  23-243.741 275.134  10
  -3  -6 -23-59.5726 162.349   9
  -3  -6 -24 1197.63 359.829   8
   3   7 -25 117.689 169.911   9
   3   7 -24 569.153 276.654   9
   3  -7 -24 336.224 158.982   8
  -3  -7  24 54.3588 135.814  10
   3   7 -24 527.846 216.535   7
  -3  -7  23 334.659 227.801  10
  -3   7  23 78.8386 249.065   6
   3  -7 -23 323.352 189.698   8
   3   7 -23 74.8413 149.379   9
   3   7 -23 640.118 306.657   7
   3  -7 -22 6527.41 729.347   8
   3   7 -22 6107.04 690.279   9
  -3  -7  22 8253.22 727.447  10
  -3   7  22 7712.39 812.085   6
   3   7 -22 5038.70 669.393   7
   3   7 -21 2426.30 460.912   7
   3  -7 -21 2519.44 441.548   8
  -3   7  21 3056.74 534.202   6
   3   7 -21 1912.97 415.605   9
  -3  -7  21 2965.14 449.035  10
   3   7 -20 81.7650 182.938   7
   3   7 -20 53.8627 147.741   9
  -3  -7  20 43.5448 132.243  10
  -3   7  20-44.1993 206.590   6
   3  -7 -20 119.278 142.946   8
   3   7 -19 1563.52 340.841   7
   3   7 -19 1975.76 385.361   9
   3  -7 -19 2063.22 384.490   8
  -3   7  19 1919.13 412.585   6
   3  -7 -19 1891.92 334.493   7
  -3  -7  19 2183.45 367.545  10
  -3  -7  18 607.289 226.649  10
   3   7 -18 592.448 236.443   7
   3  -7 -18 571.688 220.991   8
   3  -7 -18 488.254 171.033   7
  -3   7  18 455.885 186.010   6
  -3   7  17 3045.93 467.261   6
   3   7 -17 2797.80 422.267   7
   3  -7 -17 3300.86 404.413   7
  -3  -7  17 3412.09 441.030  10
   3  -7 -17 4158.51 491.467   8
   3   7 -16 2204.08 350.564   7
  -3   7  16 2523.71 435.122   6
  -3  -7  16 3064.29 381.835  10
   3  -7 -16 2970.86 433.538   8
   3  -7 -16 2384.38 351.120   7
  -3  -7  16 2894.73 296.978   3
  -3  -7  15 1448.34 274.131  10
   3   7 -15 1321.13 331.194   7
   3  -7 -15 1194.78 257.550   7
   3  -7 -15 1615.74 321.436   8
  -3   7  15 780.648 191.164   6
   3   7 -14 8141.66 670.520   7
   3  -7 -14 9201.98 671.102   8
  -3   7  14 9373.43 701.733   6
   3  -7 -14 8475.10 617.157   7
  -3  -7  14 8580.23 633.774  10
  -3   7  13 417.024 192.525   6
  -3  -7  13 211.259 121.565  10
   3  -7 -13 559.349 163.227   7
   3  -7 -13 462.665 181.764   8
   3   7 -13 422.734 159.483   7
   3   7 -12 273.523 135.739   7
   3  -7 -12 218.681 118.910   8
  -3   7  12 384.476 162.026   6
  -3  -7  12 266.169 128.733  10
   3  -7 -11 557.032 183.926  10
  -3   7  11 659.895 173.556   6
   3   7 -11 503.545 171.579   7
   3  -7 -11 505.783 200.324   8
  -3  -7  11 283.973 129.106  10
   3   7 -10 1935.56 311.697   7
  -3   7  10 1795.31 289.294   6
  -3  -7  10 2332.45 303.481  10
   3  -7 -10 2591.86 345.838  10
   3  -7  -9 946.264 214.418  10
  -3   7   9 799.549 212.264   6
  -3  -7   9 617.268 168.052  10
  -3  -7   9 207.315 38.7264   5
   3   7  -9 891.668 206.195   7
   3  -7  -8 5167.29 457.045  10
  -3  -7   8 4735.27 206.698   5
  -3   7   8 4595.98 420.678   6
  -3  -7   8 4723.24 418.685  10
   3   7  -8 4101.69 417.038   7
   3  -7  -7 236.536 152.585  10
  -3   7   7 138.719 124.596   6
  -3  -7   7 186.419 135.494  10
   3   7  -7 229.148 112.409   7
  -3   7   6 26185.0 953.577   6
   3   7  -6 24877.7 947.525   7
  -3  -7   6 26060.9 924.496  10
   3  -7  -6 26027.8 1011.06  10
  -3   7   5 140.074 111.095   6
   3  -7  -5 37.4877 96.8186  10
  -3  -7   5-30.2087 74.5065  10
   3  -7  -4 1129.39 221.028  10
  -3   7   4 1132.76 207.498   6
  -3  -7   4 1182.17 189.985  10
  -3   7   3 341.055 114.106   6
  -3  -7   3 378.883 101.292  10
   3  -7  -3 447.913 119.205  10
  -3   7   2 16811.8 725.835   6
  -3  -7   2 17919.7 760.332  10
   3  -7  -2 18524.5 791.990  10
   3  -7  -1 1701.87 249.506  10
  -3  -7   1 1611.66 235.570  10
   3  -7   0 468.442 130.055  10
  -3  -7   0 378.019 130.623  10
   3   7   0 301.935 118.519   6
   3   7   1 5441.89 416.067   6
   3  -7   1 5402.08 455.064  10
  -3  -7  -1 6298.84 478.866  10
   3  -7   2 1772.26 272.121  10
   3   7   2 1879.09 246.192   6
  -3  -7  -2 1940.28 274.351  10
   3   7   3 10470.8 573.586   6
  -3  -7  -3 11402.5 649.406  10
   3  -7   3 11081.4 655.185  10
  -3  -7  -4 547.985 185.032  10
   3   7   4 177.776 85.5057   6
   3  -7   4 620.638 183.161  10
  -3  -7  -5 16979.9 824.484  10
   3   7   5 16474.2 753.343   6
  -3   7  -5 17824.8 584.502   1
   3  -7   5 16096.5 800.922  10
  -3   7  -6 11701.2 448.914   1
   3   7   6 10929.7 646.286   6
   3  -7   6 12556.6 456.383   5
   3  -7   6 10403.5 674.071  10
  -3  -7  -6 10647.3 680.527  10
  -3   7  -6 10967.6 461.840   4
  -3  -7  -7 7946.72 602.490  10
  -3   7  -7 8232.24 375.879   4
   3  -7   7 8606.89 357.374   5
   3  -7   7 7954.77 577.442  10
   3   7   7 8504.48 578.301   6
   3   7   8 3574.25 416.777   6
  -3  -7  -8 4253.12 445.548   8
   3  -7   8 3709.96 405.717  10
   3  -7   9 2326.63 371.110  10
   3   7   9 2608.45 355.492   6
  -3  -7  -9 2650.90 376.034   8
   3   7  10 562.659 204.139   6
  -3  -7 -10 650.235 218.431   8
  -3  -7 -10 182.923 65.0963   7
   3  -7  10 618.588 204.509  10
  -3  -7 -11 2266.78 372.835   8
   3   7  11 1637.73 323.822   6
   3  -7  11 2002.65 358.170  10
  -3  -7 -12 2239.14 370.814   8
   3  -7  12 2255.57 376.735  10
   3   7  12 1703.62 347.765   6
   3  -7  13 3316.26 487.549  10
   3   7  13 2793.41 411.394   6
  -3  -7 -13 3693.02 475.854   8
   3  -7  14 14971.8 1003.67  10
   3   7  14 13366.2 921.158   6
  -3  -7 -14 16045.3 1015.66   8
  -3  -7 -15 6756.61 505.130   3
  -3  -7 -15 5832.37 629.239   8
   3   7  15 5734.61 625.409   6
   3  -7  15 7013.58 692.794  10
   3   7  16 1166.84 336.082   6
  -3  -7 -16 1126.25 285.817   8
   3  -7  16 1941.02 417.341  10
   3   7  17 3592.95 508.523   6
  -3  -7 -17 3180.01 498.910   8
   3  -7  17 3978.63 590.630  10
  -3  -7 -18-156.751 196.877   8
   3   7  18 217.842 242.017   6
   3  -7  18-149.694 184.295  10
  -3  -7 -19 1234.62 343.554   8
   3   7  19 1683.43 406.736   6
   3  -7  19 1772.59 403.725  10
  -3   7 -19 1372.61 384.466   9
  -3  -7 -20 2186.32 430.840   8
  -3   7 -20 1812.64 401.723   9
   3  -7  20 1813.99 421.932  10
  -3  -7 -20 2947.74 504.187   9
   3   7  20 2372.06 523.993   6
  -3   7 -21 1528.75 402.865   9
  -3  -7 -21 1543.47 370.666   8
   3   7  21 1837.41 456.799   6
  -3  -7 -21 1674.94 411.442   9
   3  -7  21 2029.60 468.124  10
  -3  -7 -22 7246.03 836.079   9
  -3  -7 -22 5537.93 744.999   8
  -3   7 -22 4621.33 672.640   9
   3   7  22 6587.88 830.929   6
   3  -7  22 7007.50 830.467  10
  -3  -7 -23 557.641 311.897   8
   3  -8 -23 2314.27 481.585   8
  -3  -8  23 2807.76 452.922  10
  -3  -8  22-370.456 174.217  10
   3  -8 -22 33.9573 144.470   8
  -3   8  22 92.5678 260.996   6
   3   8 -22 181.851 159.743   7
  -3   8  21 1032.34 351.795   6
   3  -8 -21 615.523 260.788   8
   3   8 -21 727.047 297.856   7
  -3  -8  21 1053.08 327.294  10
  -3  -8  20-110.678 206.916  10
  -3   8  20 71.8271 239.368   6
   3  -8 -20-334.350 233.567   8
   3   8 -20 226.596 170.637   7
   3   8 -19 1698.81 410.883   7
  -3   8  19 2508.23 477.225   6
   3  -8 -19 1574.49 360.475   8
  -3  -8  19 2281.37 384.956  10
  -3   8  18 53.5893 211.768   6
   3   8 -18-25.6937 188.592   7
  -3  -8  18 200.242 159.092  10
   3  -8 -18 33.2847 117.472   8
   3   8 -17 304.516 185.483   7
  -3   8  17 181.586 146.422   6
  -3  -8  17 112.832 142.659  10
   3  -8 -17 227.578 131.743   7
   3  -8 -17-68.6879 111.093   8
   3   8 -16 130.728 164.503   7
  -3  -8  16 32.3343 141.951  10
   3  -8 -16-128.955 125.462   8
   3  -8 -16 191.295 122.043   7
  -3   8  16-200.903 209.264   6
   3  -8 -15 8070.37 688.189   8
   3  -8 -15 7282.05 600.603   7
  -3  -8  15 8383.24 640.509  10
   3   8 -15 6861.06 672.001   7
  -3   8  15 7773.30 688.680   6
   3   8 -14 331.139 193.638   7
  -3   8  14 367.658 167.028   6
   3  -8 -14 208.288 87.0792   7
  -3  -8  14 101.460 131.167  10
   3  -8 -14 555.050 227.703   8
   3  -8 -13 2611.26 386.584   8
  -3   8  13 2418.55 405.506   6
   3   8 -13 2138.04 392.156   7
   3  -8 -13 1962.91 307.334   7
  -3  -8  13 2620.29 353.001  10
   3  -8 -12 1143.17 269.970  10
   3  -8 -12 916.625 221.322   8
  -3   8  12 654.825 218.221   6
   3   8 -12 685.877 210.832   7
  -3  -8  12 967.890 264.163  10
   3  -8 -11 3421.07 441.259  10
   3   8 -11 2950.76 408.974   7
  -3  -8  11 3420.97 416.383  10
  -3   8  11 3343.61 430.759   6
  -3  -8  10 2992.73 365.605  10
  -3   8  10 2689.41 373.614   6
   3   8 -10 2419.36 380.063   7
   3  -8 -10 2821.62 417.833  10
  -3   8   9 2355.05 346.860   6
  -3  -8   9 2408.37 338.814  10
   3  -8  -9 3115.36 393.098  10
   3   8  -9 2109.63 344.113   7
  -3   8   8 282.470 137.546   6
   3  -8  -8 93.8419 99.6262  10
   3  -8  -7 12292.7 740.865  10
  -3   8   7 10649.9 682.481   6
  -3  -8   7 11679.2 681.148  10
  -3   8   6 486.137 160.707   6
   3  -8  -6 362.330 164.910  10
  -3  -8   6 490.391 119.605  10
   3  -8  -5 300.533 107.674  10
  -3  -8   5 66.8643 95.6971  10
  -3   8   5 362.877 157.934   6
  -3  -8   4 4056.26 392.967  10
   3  -8  -4 4515.16 427.040  10
  -3   8   4 4082.58 406.786   6
   3  -8  -3 1382.80 266.832  10
  -3   8   3 1486.82 238.989   6
  -3  -8   3 1762.27 270.946  10
  -3  -8   2 4122.33 394.138  10
  -3   8   2 4384.27 425.180   6
   3  -8  -2 4929.00 440.463  10
  -3  -8   1 4550.25 427.812  10
   3  -8  -1 3846.65 400.440  10
  -3  -8   0 1254.34 246.205  10
   3   8   0 1398.70 242.069   6
   3  -8   0 1327.85 248.294  10
   3   8   1 15140.6 759.028   6
   3  -8   1 15760.8 805.529  10
  -3  -8  -1 16570.5 838.781  10
   3   8   2 974.522 213.049   6
   3  -8   2 962.290 227.801  10
  -3  -8  -2 887.844 212.262  10
   3  -8   3 71.4934 93.6788  10
   3   8   3 143.937 96.9042   6
  -3  -8  -3 177.547 135.740  10
   3   8   4 831.932 161.275   6
  -3  -8  -4 1452.08 264.057  10
   3  -8   4 1102.26 250.136  10
   3   8   5 10111.6 653.139   6
  -3  -8  -5 10431.6 692.299  10
   3  -8   5 10931.4 705.468  10
  -3   8  -5 10533.8 486.468   1
  -3   8  -6 2753.49 239.440   1
  -3  -8  -6 2648.97 378.457  10
   3   8   6 2596.50 341.759   6
   3  -8   6 2222.00 357.928  10
   3   8   7 3199.14 391.847   6
  -3  -8  -7 3169.91 415.154  10
  -3   8  -7 4014.83 263.342   1
  -3   8  -7 3344.03 263.723   4
   3  -8   7 3172.61 410.382  10
  -3   8  -8 4999.81 295.425   4
  -3  -8  -8 4562.94 491.272   8
   3   8   8 4652.12 499.916   6
   3  -8   8 4517.50 467.142  10
   3   8   9 5370.80 556.628   6
  -3  -8  -9 5763.52 565.468   8
   3  -8   9 6436.27 574.808  10
   3   8  10 3474.85 457.146   6
   3  -8  10 3698.64 474.893  10
  -3  -8 -10 4551.01 515.608   8
   3  -8  11-20.4040 167.576  10
  -3  -8 -11-47.8232 100.123   8
   3   8  11 64.4943 121.247   6
  -3  -8 -12 8532.00 733.906   8
   3   8  12 8091.43 707.810   6
   3  -8  12 7880.81 716.593  10
   3  -8  13 9094.86 761.750  10
  -3  -8 -13 8352.33 739.426   8
   3   8  13 8169.85 726.145   6
  -3  -8 -14 705.268 263.157   8
   3   8  14 190.800 144.551   6
   3  -8  14 948.028 284.639  10
   3   8  15 9041.95 844.122   6
  -3  -8 -15 10235.8 655.998   3
   3  -8  15 11300.2 886.781  10
  -3  -8 -15 9982.08 867.643   8
   3  -8  16 242.918 259.249  10
  -3  -8 -16 85.0547 124.360   8
   3   8  16-28.2606 234.140   6
  -3  -8 -17 1567.55 358.700   8
   3  -8  17 2386.10 485.636  10
   3   8  17 2329.42 435.702   6
   3   8  18-81.2457 180.764   6
  -3  -8 -18 266.415 223.232   8
   3  -8  18 272.475 210.552  10
   3  -8  19 737.449 348.971  10
   3   8  19 193.763 272.826   6
  -3  -8 -19 92.0799 156.551   8
   3  -8  20 1573.28 460.312  10
   3   8  20 999.262 313.249   6
  -3  -8 -20 1078.36 348.640   8
   3   8  21 5291.98 744.268   6
   3  -8  21 6101.86 793.056  10
  -3  -8 -21 5834.95 765.947   9
  -3  -8 -21 5296.11 714.245   8
   3  -9 -22 2137.87 505.069   8
  -3  -9  22 2129.16 378.366  10
   3  -9 -21 1294.85 342.542   8
  -3   9  21 1521.42 421.116   6
  -3  -9  21 2079.94 438.737  10
  -3  -9  20 262.679 129.687  10
   3  -9 -20 123.993 150.103   8
  -3   9  19 103.122 213.505   6
   3  -9 -19-65.0145 177.495   8
  -3  -9  19 384.373 184.743  10
   3  -9 -18 231.345 172.131   8
  -3   9  18 616.202 290.970   6
  -3  -9  18 363.322 134.734  10
  -3   9  17 1925.76 409.826   6
   3  -9 -17 1906.77 377.968   8
  -3  -9  17 1958.21 323.408  10
  -3   9  16 575.153 278.943   6
   3  -9 -16 538.957 184.728   7
  -3  -9  16 677.106 211.703  10
   3  -9 -16 441.367 191.427   8
  -3  -9  15 949.603 256.015  10
   3  -9 -15 680.992 234.482   7
   3  -9 -15 945.838 274.973   8
  -3   9  15 743.247 238.793   6
   3  -9 -14 6113.96 577.722   7
   3  -9 -14 8162.63 702.021   8
  -3   9  14 7036.06 673.611   6
  -3  -9  14 7532.11 671.967  10
   3  -9 -13 267.219 149.864   8
  -3   9  13 274.059 140.775   6
  -3  -9  13 209.854 179.820  10
   3  -9 -12 61.8899 116.078   8
  -3   9  12 76.8528 126.152   6
  -3  -9  12 161.184 175.856  10
   3  -9 -12 89.0258 173.040  10
  -3   9  11 161.424 136.843   6
   3  -9 -11 197.922 142.210  10
  -3  -9  11 363.186 190.726  10
   3  -9 -10 6887.61 616.704  10
  -3  -9  10 6092.29 573.661  10
  -3   9  10 5618.06 555.612   6
  -3   9   9 202.989 146.426   6
  -3  -9   9 138.279 180.479  10
   3  -9  -9 32.2819 165.526  10
  -3   9   8 5737.89 532.462   6
   3  -9  -8 6399.71 590.101  10
  -3  -9   8 6355.44 557.329  10
  -3   9   7 693.755 218.062   6
   3  -9  -7 820.548 205.414  10
  -3  -9   7 696.390 202.682  10
  -3   9   6 8165.72 612.705   6
   3  -9  -6 9367.08 683.240  10
  -3  -9   6 7654.69 606.803  10
  -3  -9   5 1611.12 254.548  10
   3  -9  -5 1740.73 299.793  10
  -3   9   5 1502.68 280.917   6
   3  -9  -4 8134.94 643.149  10
  -3   9   4 7292.46 568.851   6
  -3  -9   4 8514.56 621.112  10
  -3   9   3 220.510 156.138   6
  -3  -9   3-108.270 108.185  10
   3  -9  -3 232.550 116.767  10
  -3  -9   2 18989.2 952.278  10
   3  -9  -2 19521.0 968.367  10
   3  -9  -1 1229.92 242.628  10
  -3  -9   1 818.109 214.047  10
  -3  -9   0 1323.26 263.509  10
   3  -9   0 1121.41 238.835  10
  -3  -9  -1 3855.11 457.607  10
   3  -9   1 3430.87 390.826  10
   3   9   1 3378.75 384.515   6
   3   9   2 2935.62 351.453   6
   3  -9   2 3153.76 388.242  10
  -3  -9  -2 3600.55 423.579  10
   3   9   3 3904.19 415.600   6
   3  -9   3 3388.71 457.639  10
  -3  -9  -3 4360.55 474.020  10
   3   9   4 236.541 100.075   6
   3  -9   4 407.884 193.850  10
  -3  -9  -4 177.721 128.218  10
  -3  -9  -5 2098.72 330.929  10
  -3   9  -5 1729.72 216.312   1
   3   9   5 1647.48 261.903   6
   3  -9   5 1639.57 346.666  10
  -3  -9  -6 7025.90 613.843  10
   3   9   6 5721.47 548.509   6
   3  -9   6 7358.75 629.319  10
  -3   9  -6 7702.30 424.585   1
   3  -9   7 6819.41 609.798  10
   3   9   7 6127.30 554.335   6
  -3  -9  -7 5847.96 611.476  10
  -3   9  -7 6931.38 399.558   4
   3   9   8-82.5728 147.731   6
   3  -9   8 247.989 199.705  10
  -3  -9  -8 229.114 173.726  10
  -3  -9  -9 701.923 264.567   8
   3  -9   9 631.087 223.065  10
   3   9   9 813.036 265.955   6
   3   9  10 946.446 278.667   6
  -3  -9 -10 972.982 270.962   8
   3  -9  10 773.662 223.057  10
  -3  -9 -11 126.647 188.934   8
   3   9  11-9.89191 132.857   6
   3  -9  11-103.644 168.045  10
  -3  -9 -12 1345.32 337.593   8
   3  -9  12 774.647 204.189  10
   3   9  12 1067.47 298.891   6
   3   9  13 1748.43 357.295   6
  -3  -9 -13 1847.49 400.800   8
   3  -9  13 1932.54 387.310  10
   3   9  14 11421.9 936.389   6
  -3  -9 -14 11680.7 912.826   8
   3  -9  14 11526.2 909.565  10
   3   9  15 2342.20 396.800   6
   3  -9  15 2404.53 459.224  10
  -3  -9 -15 1882.95 398.330   8
   3  -9  16 1055.62 349.575  10
  -3  -9 -16 965.870 328.250   8
   3   9  16 1570.27 416.460   6
   3   9  17 826.539 304.515   6
  -3  -9 -17 683.870 255.146   8
   3  -9  17 365.944 197.684  10
  -3  -9 -18 802.982 276.757   8
   3  -9  18 1305.80 302.371  10
   3   9  18 969.720 349.888   6
   3  -9  19 2745.90 559.178  10
   3   9  19 4249.22 672.883   6
  -3  -9 -19 3616.35 612.747   8
  -3  -9 -20 314.583 251.879   8
   3  -9  20 553.837 359.733  10
   3 -10 -21-57.9474 156.864   8
  -3 -10  21 239.604 242.127  10
   3 -10 -20-341.762 220.020   8
  -3 -10  20 174.603 176.613  10
   3 -10 -19 140.803 155.130   8
  -3  10  19 757.325 319.136   6
  -3 -10  19 618.596 231.753  10
   3 -10 -18 1307.49 365.573   8
  -3 -10  18 1156.65 318.656  10
  -3  10  18 1736.68 452.683   6
  -3 -10  17 424.408 241.951  10
  -3  10  17 123.992 212.402   6
   3 -10 -17-296.339 212.006   8
  -3  10  16 2027.38 431.477   6
   3 -10 -16 1492.50 340.186   8
  -3 -10  16 1360.64 324.170  10
  -3  10  15 5198.18 612.677   6
  -3 -10  15 5141.89 577.729  10
   3 -10 -15 4885.13 583.922   8
   3 -10 -14 279.369 168.755   7
  -3  10  14 595.301 296.345   6
   3 -10 -14 157.104 155.653   8
  -3 -10  14 666.484 257.366  10
   3 -10 -13-99.2128 203.070  10
  -3  10  13 166.124 174.787   6
   3 -10 -13 225.742 158.073   8
  -3 -10  13 189.078 199.877  10
   3 -10 -12 145.592 126.014   8
  -3  10  12 268.703 183.581   6
   3 -10 -12 59.4475 170.337  10
  -3 -10  12 419.293 205.645  10
   3 -10 -11 854.613 272.854  10
  -3  10  11 548.243 203.558   6
  -3 -10  11 693.257 240.544  10
  -3  10  10 2444.87 383.059   6
  -3 -10  10 2536.26 396.887  10
   3 -10 -10 2861.33 394.317  10
  -3 -10   9 984.356 269.203  10
   3 -10  -9 986.291 277.287  10
  -3  10   9 882.013 260.624   6
  -3 -10   8 413.813 147.848  10
  -3  10   8 675.243 257.093   6
   3 -10  -8 928.236 267.015  10
   3 -10  -7 7925.78 679.832  10
  -3 -10   7 7585.47 644.449  10
  -3  10   7 7166.68 621.940   6
  -3 -10   6-74.8186 159.915  10
  -3  10   6 146.605 144.326   6
   3 -10  -6 320.556 120.651  10
  -3  10   5 73.9180 127.716   6
   3 -10  -5 303.604 209.240  10
  -3 -10   5 240.429 124.410  10
   3 -10  -4 1802.07 324.854  10
  -3  10   4 2195.32 367.662   6
  -3 -10   4 2310.25 376.500  10
  -3 -10   3 2003.38 335.383  10
   3 -10  -3 2039.26 337.384  10
   3 -10  -2 157.994 152.134  10
  -3 -10   2-230.674 156.798  10
  -3 -10   1 3670.55 471.277  10
   3 -10  -1 2782.08 412.281  10
   3 -10   0 3610.94 434.121  10
  -3 -10   0 4329.66 508.340  10
   3 -10   1 7854.27 649.498  10
  -3 -10  -1 8074.34 682.141  10
   3  10   2 120.803 129.210   6
  -3 -10  -2-115.998 112.928  10
   3 -10   2-84.7513 164.173  10
  -3 -10  -3 252.529 152.686  10
   3 -10   3 579.334 193.888  10
   3  10   3 258.575 129.282   6
  -3 -10  -4 119.933 121.221  10
   3  10   4-190.840 157.213   6
   3 -10   4 153.282 177.179  10
   3 -10   5 6830.64 673.985  10
   3  10   5 6754.67 601.489   6
  -3 -10  -5 7379.31 647.368  10
  -3  10  -5 6862.15 449.775   1
   3  10   6-83.6442 211.831   6
  -3 -10  -6-25.1338 136.882  10
   3 -10   6 200.776 195.618  10
   3  10   7 568.861 229.688   6
   3 -10   7 661.202 236.524  10
  -3 -10  -7 583.500 233.642  10
   3  10   8 1411.59 287.073   6
   3 -10   8 1623.74 356.289  10
  -3 -10  -8 1806.49 362.468  10
  -3 -10  -9 3537.93 505.113   8
   3  10   9 3112.20 449.308   6
   3 -10   9 3363.69 506.481  10
   3  10  10 1231.08 298.503   6
  -3 -10 -10 1481.34 358.333   8
   3 -10  10 2158.67 401.416  10
   3  10  11 388.174 224.776   6
  -3 -10 -11 108.775 134.997   8
   3 -10  11 54.6396 155.518  10
   3  10  12 7047.66 702.318   6
  -3 -10 -12 6357.30 689.001   8
   3 -10  12 7416.32 740.069  10
  -3 -10 -13 6825.65 739.666   8
   3  10  13 6942.21 730.375   6
   3 -10  13 7367.30 749.899  10
  -3 -10 -14 1418.51 379.888   8
   3  10  14 1173.26 386.634   6
   3 -10  14 1702.83 411.596  10
  -3 -10 -15 240.141 157.610   8
   3 -10  15 456.737 245.373  10
   3  10  16 597.910 306.097   6
  -3 -10 -16 116.042 222.347   8
   3 -10  16 914.065 318.408  10
  -3 -10 -17-236.109 253.435   8
   3  10  17 387.522 286.735   6
   3 -10  17-287.652 268.901  10
   3  10  18 127.807 235.702   6
  -3 -10 -18 88.7206 180.473   8
   3 -10  18-89.0910 192.065  10
  -3 -11  19 507.692 245.174  10
   3 -11 -19-349.766 240.490   8
  -3 -11  18 180.965 228.880  10
   3 -11 -18 526.801 295.354   8
  -3  11  17 1405.08 409.679   6
   3 -11 -17 1241.28 352.153   8
  -3 -11  17 1657.01 354.741  10
  -3  11  16 161.900 234.438   6
   3 -11 -16 149.245 124.470   8
  -3 -11  16 152.502 141.890  10
  -3  11  15 587.434 284.263   6
   3 -11 -15 709.945 261.247   8
  -3 -11  15 621.752 284.055  10
   3 -11 -14 2229.31 427.847   8
  -3 -11  14 2970.07 501.148  10
  -3  11  14 2558.31 454.726   6
   3 -11 -13 577.669 215.655  10
  -3  11  13 761.191 271.830   6
   3 -11 -13 740.394 273.112   8
  -3 -11  13 518.654 236.357  10
  -3 -11  12 1820.37 394.642  10
  -3  11  12 1396.27 303.186   6
   3 -11 -12 1559.49 350.147   8
   3 -11 -12 1514.69 345.221  10
   3 -11 -11 5622.71 615.250  10
  -3  11  11 4109.79 542.473   6
  -3 -11  11 4861.20 556.537  10
  -3  11  10 1961.35 394.755   6
   3 -11 -10 2583.48 438.515  10
  -3 -11  10 2251.26 398.254  10
  -3 -11   9-350.893 250.339  10
   3 -11  -9 62.5526 146.089  10
  -3  11   9 177.481 209.738   6
  -3  11   8 65.7492 139.766   6
   3 -11  -8 268.779 244.398  10
  -3 -11   8 320.969 189.287  10
  -3  11   7 189.789 173.013   6
   3 -11  -7 179.742 192.994  10
  -3 -11   7-127.133 171.902  10
  -3  11   6 1699.10 319.305   6
   3 -11  -6 1356.55 339.211  10
  -3 -11   6 1622.24 348.220  10
   3 -11  -5 1108.11 300.474  10
  -3  11   5 1147.41 286.775   6
  -3 -11   5 1426.06 322.739  10
   3 -11  -4-36.0931 182.070  10
  -3 -11   4 320.812 195.429  10
  -3 -11   3 4475.01 532.722  10
   3 -11  -3 5731.94 609.646  10
  -3 -11   2 4351.74 509.278  10
   3 -11  -2 4270.16 535.301  10
   3 -11  -1-141.134 120.741  10
  -3 -11   1 348.569 170.533  10
  -3 -11   0 1042.16 278.617  10
   3 -11   0 637.030 226.971  10
   3 -11   1 1749.02 339.004  10
  -3 -11  -1 1687.96 350.591  10
  -3 -11  -2 1692.77 341.837  10
   3 -11   2 1839.69 409.201  10
  -3 -11  -3 454.094 236.832  10
   3  11   3 306.230 197.798   6
   3 -11   3 492.774 258.803  10
  -3 -11  -4 14.5791 171.012  10
   3  11   4 369.370 187.954   6
   3 -11   4 115.017 148.644  10
  -3 -11  -5 695.781 253.168  10
   3  11   5 619.248 249.695   6
   3 -11   5 440.991 235.983  10
   3  11   6 3895.62 538.060   6
   3 -11   6 4535.88 593.055  10
  -3 -11  -6 4903.54 582.792  10
  -3 -11  -7 4343.50 576.561  10
   3  11   7 3117.50 464.137   6
   3 -11   7 3753.09 542.223  10
  -3 -11  -8 2136.40 411.930  10
   3  11   8 1583.48 361.469   6
   3 -11   8 1701.55 370.308  10
   3  11   9 815.956 304.852   6
  -3 -11  -9 912.907 320.364   8
   3 -11   9 848.915 285.681  10
   3  11  10-79.4016 173.838   6
   3 -11  10 304.175 220.815  10
  -3 -11 -10 350.489 207.122   8
   3  11  11 189.511 194.441   6
  -3 -11 -11 308.944 196.524   8
   3 -11  11 68.6977 177.767  10
   3 -11  12 1949.64 452.223  10
  -3 -11 -12 1215.77 339.809   8
   3  11  12 862.005 308.920   6
  -3 -11 -13 1247.52 380.218   8
   3  11  13 549.253 293.224   6
   3 -11  13 760.958 329.462  10
   3 -11  14 3304.88 577.578  10
   3  11  14 3419.51 561.519   6
  -3 -11 -14 3310.83 542.737   8
   3  11  15 1614.14 473.082   6
  -3 -11 -15 1171.69 318.779   8
   3 -11  15 1599.04 404.435  10
  -3 -11 -16 562.001 330.240   8
   3  11  16 302.158 276.208   6
   3 -11  16 92.2723 215.599  10
  -3 -12  17 406.159 310.497  10
   3 -12 -16 636.643 321.366   8
  -3 -12  16 968.817 331.177  10
  -3 -12  15 2019.68 420.988  10
   3 -12 -15 1985.90 439.189   8
  -3  12  14 41.9958 284.585   6
  -3 -12  14-54.0018 196.253  10
   3 -12 -14-128.675 197.396   8
  -3  12  13 23.2544 194.886   6
   3 -12 -13 397.516 254.768   8
  -3 -12  13 148.241 177.555  10
   3 -12 -13 546.851 326.836  10
   3 -12 -12 434.217 264.901   8
   3 -12 -12 99.2691 206.445  10
  -3  12  12 203.824 277.732   6
  -3 -12  12 121.724 207.383  10
   3 -12 -11 587.760 265.439  10
  -3  12  11 81.7786 211.536   6
  -3 -12  11 238.476 228.208  10
  -3 -12  10 5093.37 615.657  10
  -3  12  10 4698.90 613.917   6
   3 -12 -10 5398.01 667.193  10
  -3 -12   9 1324.28 350.188  10
   3 -12  -9 1428.43 367.747  10
  -3  12   9 1730.79 399.306   6
  -3  12   8 1331.10 354.950   6
   3 -12  -8 2114.59 405.068  10
  -3 -12   8 2173.02 419.543  10
  -3  12   7 3491.20 488.678   6
   3 -12  -7 3952.70 548.884  10
  -3 -12   7 3297.04 486.880  10
   3 -12  -6 7044.12 739.145  10
  -3  12   6 5663.66 611.348   6
  -3 -12   6 5586.71 660.340  10
   3 -12  -5 267.964 231.264  10
  -3 -12   5 331.113 254.359  10
   3 -12  -4 6866.17 737.426  10
  -3 -12   4 5428.27 649.482  10
   3 -12  -3-137.938 209.752  10
  -3 -12   3 194.532 221.444  10
   3 -12  -2 690.273 231.571  10
  -3 -12   2 368.215 199.322  10
   3 -12  -1-3.17256 179.105  10
  -3 -12   1 93.5723 129.854  10
  -3 -12   0 762.604 302.223  10
   3 -12   0 1093.01 314.893  10
   3 -12   1 2205.85 409.323  10
  -3 -12  -1 1712.64 393.692  10
   3 -12   2 958.485 260.030  10
  -3 -12  -2 936.645 324.885  10
   3 -12   3 237.951 208.613  10
  -3 -12  -3 108.762 193.176  10
   3  12   4 343.771 261.616   6
  -3 -12  -4 131.054 138.052  10
   3 -12   4 51.4926 150.938  10
   3 -12   5 3777.52 570.650  10
  -3 -12  -5 3550.13 539.412  10
   3  12   5 2897.08 445.222   6
   3  12   6 397.398 262.679   6
  -3 -12  -6 65.8145 188.051  10
   3 -12   6 166.708 239.479  10
   3  12   7 1496.24 344.360   6
   3 -12   7 1111.81 328.737  10
  -3 -12  -7 1039.11 378.787  10
  -3 -12  -8 4931.74 634.415  10
   3  12   8 4464.44 566.898   6
   3 -12   8 4600.90 610.287  10
   3  12   9 1466.28 386.412   6
   3 -12   9 2355.26 465.329  10
  -3 -12  -9 2335.11 498.851   8
   3 -12  10 569.860 356.301  10
  -3 -12 -10 223.556 235.580   8
   3  12  10 164.978 166.704   6
   3 -12  11 393.604 259.353  10
  -3 -12 -11 143.696 219.543   8
   3  12  11-13.3352 149.976   6
   3  12  12 2882.66 473.802   6
  -3 -12 -12 2070.61 423.768   8
   3 -12  12 2691.00 547.918  10
  -3 -12 -13 876.222 304.743   8
   3  12  13 569.091 253.408   6
   3 -12  13 637.827 233.055  10
  -3 -13  14 1352.88 398.990  10
   3 -13 -13 224.725 241.772   8
  -3 -13  13 52.6874 205.834  10
   3 -13 -12 957.585 311.033   8
  -3 -13  12 1111.84 343.562  10
  -3 -13  11 1818.20 397.150  10
   3 -13 -11 2546.89 515.247  10
  -3 -13  10 572.876 254.767  10
   3 -13 -10 497.401 306.926  10
  -3  13  10 122.799 152.426   6
  -3 -13   9 172.989 171.038  10
  -3  13   9 328.885 326.876   6
   3 -13  -9 92.1944 212.590  10
   3 -13  -8 299.066 285.111  10
  -3  13   8 602.583 337.191   6
  -3 -13   8-216.661 214.069  10
   3 -13  -7 562.764 285.318  10
  -3 -13   7 443.834 197.915  10
  -3 -13   6 124.024 165.480  10
   3 -13  -6 254.244 236.277  10
   3 -13  -5 847.583 301.895  10
  -3 -13   5 1054.35 345.219  10
  -3 -13   4 68.5891 165.113  10
   3 -13  -4 15.7345 151.524  10
  -3 -13   3 3873.80 593.082  10
   3 -13  -3 4004.06 577.447  10
  -3 -13   2 1284.24 389.727  10
   3 -13  -2 703.072 254.506  10
  -3 -13   1 263.893 247.899  10
   3 -13  -1 170.531 235.738  10
   3 -13   0 1591.48 384.173  10
  -3 -13   0 1255.93 379.680  10
   3 -13   1 6445.91 715.762  10
  -3 -13  -1 5250.38 665.913  10
  -3 -13  -2 106.629 186.373  10
   3 -13   2 291.980 281.416  10
   3 -13   3 3469.96 566.369  10
  -3 -13  -3 2682.82 518.403  10
  -3 -13  -4 502.683 278.803  10
   3 -13   4 267.050 224.434  10
  -3 -13  -5 204.861 198.542  10
   3 -13   5 22.5767 186.524  10
   3  13   6 1165.86 372.245   6
   3 -13   6 1538.48 422.469  10
  -3 -13  -6 1411.48 433.216  10
   3  13   7 976.220 308.632   6
   3 -13   7 1078.78 324.048  10
  -3 -13  -7 997.391 337.182  10
   3 -13   8 1985.53 407.575  10
  -3 -13  -8 1729.66 434.964  10
   3  13   8 2165.20 468.275   6
  -3 -13  -9 3827.63 606.378   8
   3  13   9 3632.83 600.784   6
   3 -13   9 4307.51 639.431  10
   3  13  10-180.613 280.192   6
  -3 -14   8 1330.63 380.100  10
  -3 -14   7 2908.73 562.097  10
  -3 -14   6 2875.85 599.224  10
  -3 -14   5 1875.53 447.814  10
  -3 -14   4 1246.74 369.664  10
  -3 -14   3 1094.43 400.981  10
   3 -14  -3 984.510 403.182  10
   3 -14  -2 389.667 258.997  10
  -3 -14   2 462.676 314.461  10
   3 -14  -1 633.706 166.540  10
  -3 -14   1 640.595 326.327  10
  -3 -14   0 1546.48 446.173  10
   3 -14   0 1252.08 390.260  10
  -3 -14  -1 1197.45 371.957  10
   3 -14   1 1845.74 436.218  10
   3 -14   2 1651.32 440.925  10
  -3 -14  -2 1388.87 446.781  10
  -3 -14  -3 446.035 340.740  10
  -3 -14  -4 613.969 306.072  10
   4   0 -28 257.782 295.439   9
   4   0 -28-181.448 180.365   7
   4   0 -27-466.982 193.912   9
   4   0 -27 525.528 207.161   7
   4   0 -26 2420.26 452.925   7
   4   0 -26 1961.59 431.880   9
   4   0 -25 189.473 176.396   7
   4   0 -25-373.514 254.135   9
   4   0 -24 2684.97 455.637   9
   4   0 -24 2950.41 442.378   7
   4   0 -23-293.998 226.062   9
   4   0 -23-36.1149 106.742   7
   4   0 -22 6668.07 651.434   9
   4   0 -22 6414.12 595.018   7
   4   0 -21-206.155 123.831   9
   4   0 -21-1.41529 105.653   7
   4   0 -20 7053.60 641.732   9
   4   0 -20 6800.34 588.393   7
   4   0 -19-149.358 126.343   7
   4   0 -19 3.10457 161.952   9
   4   0 -18 10892.5 708.149   7
   4   0 -18 10977.0 732.278   9
   4   0 -17-140.237 135.657   9
   4   0 -17 68.2868 82.1393   7
   4   0 -16-104.405 126.105   7
   4   0 -16 48.0476 88.7415   9
   4   0 -15-167.212 115.539   7
   4   0 -15-17.3681 81.8986   9
   4   0 -14 24759.2 960.758   9
   4   0 -14 25348.8 963.676   7
   4   0 -13-0.12959 76.6137   9
   4   0 -13 171.461 122.953   7
   4   0 -12 268.430 132.437   7
   4   0 -12 161.539 57.3645   3
   4   0 -12 90.7966 123.563   9
   4   0 -11 19.7282 67.6955   7
  -4   0  11 21.5164 49.9464   8
   4   0 -11-74.2692 46.5943   3
   4   0 -11-83.4087 74.5255   9
   4   0 -10 54573.5 1197.45   9
   4   0 -10 54720.1 887.806   3
  -4   0  10 60152.6 1025.70   8
   4   0 -10 58451.6 1315.71   7
   4   0  -9 33.8722 83.9519   7
  -4   0   9 3.19086 41.7890   8
   4   0  -9 22.9232 51.8209   3
   4   0  -8 7705.89 345.464   3
  -4   0   8 7971.93 308.463   8
   4   0  -8 8617.97 465.406   7
   4   0  -8 7746.97 371.746   5
  -4   0   7 17.3239 28.4191   8
   4   0  -7 39.0170 59.5431   2
   4   0  -7 94.6275 60.2145   7
   4   0  -7 22.5241 66.5296   3
   4   0  -7 21.6469 69.2708   5
   4   0  -6 41670.0 798.115   2
   4   0  -6 40125.5 841.928   3
  -4   0   6 39571.7 560.495  10
   4   0  -6 43755.4 985.909   7
  -4   0   6 38869.1 767.011   1
   4   0  -6 41442.2 799.599   5
  -4   0   6 36931.3 485.489   8
  -4   0   5 52.9395 28.3921  10
   4   0  -5 27.0389 48.0560   2
  -4   0   5 14.6919 57.1451   2
   4   0  -5 38.8805 63.4513   5
  -4   0   5 2.86240 36.2902   1
   4   0  -5 19.3481 52.5970   7
   4   0  -5-84.9544 72.4175   3
  -4   0   4 3691.04 229.610   4
   4   0  -4 3504.28 231.413   5
   4   0  -4 3439.04 245.252   2
   4   0  -4 3615.26 266.609   7
  -4   0   4 3232.38 221.295   2
   4   0  -4 3972.68 252.617   3
  -4   0   4 3164.89 225.569   5
  -4   0   4 3376.09 228.374   1
  -4   0   3 39.1580 47.2485   4
   4   0  -3 86.5044 90.3469   3
  -4   0   3-31.3746 42.0640   1
   4   0  -3 48.5279 41.1005   1
  -4   0   3 115.622 57.8036   2
   4   0  -3 69.3741 47.1549   2
   4   0  -3-59.1366 50.4365   7
  -4   0   3 72.8098 78.4945   5
  -4   0   2 2625.12 189.400   4
  -4   0   2 2287.35 185.986   5
  -4   0   2 2590.75 208.633   2
   4   0  -2 2421.13 188.558   1
   4   0  -2 2625.06 210.770   7
   4   0  -1 24.5581 29.9187   8
  -4   0   1 10.0236 56.0390   4
  -4   0   1 5.68332 48.2740   2
   4   0  -1 6.13734 19.3355   9
  -4   0   1-2.70236 27.0943   8
   4   0  -1 59.9692 51.6908   1
   4   0  -1-32.7523 20.7994  10
  -4   0   1 24.1270 78.2589   5
   4   0   0 8365.54 287.152   8
  -4   0   0 7603.61 276.891   8
   4   0   0 7053.58 214.105   9
  -4   0   0 8630.38 378.579   2
  -4   0   0 8361.23 341.795   5
  -4   0  -1 39.9860 63.4658   8
   4   0   1 2.80532 33.9732   9
   4   0   1-89.7239 65.3535   8
  -4   0  -1-53.3744 66.4255   5
  -4   0  -1 7.46773 26.2026   9
   4   0   2 97251.0 1066.50   9
  -4   0  -2 105186. 1281.33   8
   4   0   2 111179. 1336.92   8
   4   0   2 116860. 1420.90   3
   4   0   2 114070. 1418.93   2
  -4   0  -2 101581. 1015.07   9
  -4   0  -2 106872. 1345.25   2
  -4   0  -3 38.5254 51.9641   9
  -4   0  -3-23.8945 65.1823   8
  -4   0  -3 67.7224 77.2073   2
   4   0   3 60.3964 59.1903   8
   4   0   3-17.1677 64.4063   2
   4   0   3 51.4633 50.5208   9
   4   0   3 11.6182 59.6593   3
  -4   0  -4 3024.41 219.227   9
  -4   0  -4 3063.68 233.781   2
   4   0   4 2921.28 240.771   2
   4   0   4 3293.05 273.430   8
  -4   0  -4 2888.76 263.160   8
   4   0   4 2997.45 226.147   9
   4   0   4 3309.55 242.717   3
   4   0   5-147.182 62.1805   7
  -4   0  -5-31.6515 50.0051   2
   4   0   5 12.0053 49.5796   3
   4   0   5 46.3545 64.4734   9
  -4   0  -5 42.9439 68.7886   8
  -4   0  -5 45.2797 57.7274   9
   4   0   5 55.2482 64.2907   2
   4   0   6 41141.9 823.835   3
  -4   0  -6 39574.0 1027.67   8
  -4   0  -6 36378.0 898.135   9
   4   0   6 35404.4 595.267   7
   4   0   7 56.0917 51.3475   7
  -4   0  -7 153.720 89.3941   9
   4   0   7 63.6858 68.8823   3
  -4   0  -7 91.7783 95.8385   8
  -4   0  -8 1961.83 263.000   8
   4   0   8 2110.11 181.668   3
  -4   0  -8 2153.82 247.536   9
   4   0   8 2047.45 165.937   7
  -4   0  -9 122.471 122.568   9
  -4   0  -9 31.4001 72.5277   8
   4   0   9-5.12721 49.3747   3
   4   0   9 61.7751 46.0024   7
   4   0  10 24019.0 575.523   3
  -4   0 -10 24736.6 968.115   8
  -4   0 -10 22888.8 876.120   9
   4   0  10 21842.6 620.086   7
  -4   0 -11 68.6083 70.5095   9
  -4   0 -11-53.4778 69.8389   8
   4   0  11 19.9484 41.3545   7
   4   0  11 19.0367 37.9812   3
  -4   0 -12 3488.50 406.859   8
  -4   0 -12 2848.73 360.666   9
  -4   0 -13 171.240 90.4553   9
  -4   0 -13 5.51687 86.1043   8
  -4   0 -14 1888.36 308.069   9
  -4   0 -15 44.8040 121.216   9
  -4   0 -16 1136.37 297.920   9
  -4   0 -17-8.16491 111.346   9
  -4   0 -18 13317.1 890.711   9
  -4   0 -19 165.568 176.455   9
  -4   0 -20 532.345 255.244   9
  -4   0 -21-318.535 128.727   9
  -4   0 -22 12645.4 1003.41   9
  -4   0 -23 356.327 247.285   9
  -4   0 -24 634.997 270.376   9
  -4   0 -25 122.172 202.570   9
   4   1 -28 360.807 243.955   7
   4   1 -28 704.908 325.015   9
   4   1 -27-331.750 223.084   7
   4  -1 -27 489.721 179.402   9
   4   1 -27-25.1805 185.978   9
   4  -1 -27 327.543 230.750   7
   4  -1 -26 24.6753 178.255   9
   4   1 -26-185.542 222.300   9
   4  -1 -26 86.6064 153.866   7
   4   1 -26 175.941 147.180   7
   4   1 -25 5818.20 658.920   9
   4  -1 -25 6147.52 708.514   9
   4  -1 -25 6305.46 655.909   7
   4   1 -25 5808.99 651.574   7
   4   1 -24 258.947 195.183   7
   4   1 -24 212.460 239.100   9
   4  -1 -24-88.8476 140.881   7
   4  -1 -24-21.2765 138.562   9
   4  -1 -23 199.304 126.479   9
   4  -1 -23 216.820 168.171   7
   4   1 -23 223.074 204.053   9
   4   1 -23-76.7036 103.573   7
   4  -1 -22 364.852 277.703   9
   4  -1 -22 37.3069 142.724   7
   4   1 -22-54.3873 149.130   7
   4   1 -22 191.885 131.946   9
   4  -1 -21 2875.34 395.393   7
   4  -1 -21 3245.00 454.601   9
   4   1 -21 3239.06 477.676   9
   4   1 -21 3052.55 414.043   7
   4   1 -20 235.239 132.364   9
   4  -1 -20 166.180 138.279   7
   4  -1 -20-84.4677 146.265   9
   4   1 -20 96.9382 90.7707   7
   4   1 -19 9852.69 689.623   7
   4   1 -19 10747.3 756.237   9
   4  -1 -19 9742.46 694.375   7
   4  -1 -19 10366.4 757.380   9
   4   1 -18 1529.27 280.238   7
   4  -1 -18 1796.67 313.475   9
   4   1 -18 1870.92 318.639   9
   4  -1 -18 1207.54 242.962   7
   4   1 -17 28542.9 1155.14   9
   4  -1 -17 29134.3 1189.64   9
   4  -1 -17 29487.9 1125.95   7
   4   1 -17 27373.5 1108.77   7
   4   1 -16 248.296 177.627   9
   4   1 -16 130.567 131.611   7
   4  -1 -16 55.7777 145.496   9
   4  -1 -16 113.236 112.498   7
   4  -1 -15 7793.56 564.340   9
   4   1 -15 7340.44 534.891   9
   4  -1 -15 6361.34 257.911   3
   4  -1 -15 8081.73 558.890   7
   4   1 -15 7900.03 547.153   7
   4  -1 -14 131.143 116.029   7
   4   1 -14 32.5615 91.4829   9
   4  -1 -14 33.5750 105.808   8
   4  -1 -14 73.7479 51.2859   3
   4   1 -14 98.1017 86.0482   7
   4   1 -13 69438.9 1580.97   7
   4  -1 -13 69894.7 1570.81   7
   4  -1 -13 66784.9 1335.56   8
   4   1 -13 70351.3 1533.76   9
   4   1 -12 120.303 41.9904   2
   4  -1 -12 209.848 103.342   8
   4   1 -12 151.184 101.945   9
   4  -1 -12 178.508 113.157   7
   4   1 -12 17.2512 95.1237   7
   4  -1 -12 106.928 42.7713   3
   4   1 -11 87718.3 1548.14   9
  -4   1  11 96290.9 1361.04   8
   4  -1 -11 84756.9 1176.17   3
   4   1 -11 92222.2 1711.53   7
  -4  -1  11 98175.2 1457.74   8
   4   1 -11 86464.2 1085.22   2
   4  -1 -11 90740.9 1706.58   7
   4  -1 -11 85262.7 1348.83   8
   4   1 -10 889.126 110.732   2
   4   1 -10 1088.87 153.382   5
   4   1 -10 901.632 163.378   9
  -4   1  10 1121.41 134.330   8
   4   1 -10 1100.36 188.212   7
  -4  -1  10 749.743 133.456   1
  -4  -1  10 972.945 136.544   8
  -4   1  10 956.698 142.398  10
   4  -1 -10 871.549 160.681   7
   4  -1 -10 949.957 136.976   8
   4  -1 -10 767.523 104.285   3
  -4   1  10 903.420 104.003   2
  -4  -1   9 2969.05 220.121   1
   4   1  -9 3232.60 264.092   9
   4   1  -9 3481.10 312.792   7
  -4  -1   9 3414.70 236.790   8
   4  -1  -9 3100.12 306.551   7
   4   1  -9 3329.87 232.030   5
  -4   1   9 2944.30 201.328   2
   4   1  -9 3108.54 217.058   3
   4   1  -9 2952.23 211.602   2
  -4   1   9 3411.73 244.118  10
   4  -1  -9 3442.82 229.780   8
  -4  -1   8 841.902 114.750   1
  -4  -1   8 990.785 119.087   8
   4   1  -8 907.084 124.276   2
  -4  -1   8 792.760 115.413   3
  -4   1   8 1074.63 134.866  10
   4   1  -8 1104.44 192.973   7
   4  -1  -8 1274.00 177.559   7
  -4   1   8 845.908 119.128   2
   4  -1  -8 991.576 113.759   8
   4   1  -8 955.190 132.710   5
   4   1  -8 1174.64 149.237   9
   4   1  -8 962.387 136.565   3
  -4   1   7 24833.0 558.198  10
  -4  -1   7 22946.1 546.490   4
  -4   1   7 21626.4 567.230   2
   4   1  -7 22866.3 591.279   3
   4   1  -7 24000.2 589.837   5
   4   1  -7 24520.7 782.484   7
   4  -1  -7 23274.4 501.962   8
   4   1  -7 23719.1 608.196   9
  -4  -1   7 22820.9 594.464   1
   4   1  -7 23753.5 597.811   2
   4  -1  -7 24373.6 769.322   7
  -4  -1   7 23221.7 505.233   8
  -4  -1   7 22545.4 607.696   3
   4   1  -6 5692.10 300.287   3
   4   1  -6 6079.56 289.000   5
  -4  -1   6 5274.16 283.746   1
   4  -1  -6 5431.33 209.702   8
   4  -1  -6 5724.34 369.640   7
  -4  -1   6 5408.57 302.613   3
  -4   1   6 5293.87 280.309   2
   4   1  -6 5740.98 357.127   7
   4   1  -6 5453.22 267.459   9
   4   1  -6 5640.05 293.862   2
  -4   1   6 5717.26 246.502  10
  -4  -1   6 5251.55 263.610   4
   4  -1  -5 53267.4 693.963  10
  -4  -1   5 51511.3 835.767   4
   4   1  -5 51769.0 718.579   9
  -4   1   5 51110.0 865.527   2
   4   1  -5 54870.7 877.358   5
   4  -1  -5 49476.1 543.214   8
   4   1  -5 54965.5 931.200   3
  -4   1   5 55618.4 671.014  10
   4   1  -5 53768.2 910.329   2
  -4  -1   5 53464.9 939.383   3
   4  -1  -5 58486.1 1151.44   7
   4   1  -5 57377.4 1086.87   7
   4   1  -5 54418.1 831.099   1
  -4  -1   5 51072.1 818.616   5
   4  -1  -5 52838.6 929.356   5
  -4  -1   5 49482.6 484.371  10
   4  -1  -4 12762.0 309.056  10
  -4  -1   4 11974.2 414.753   4
   4   1  -4 10277.0 286.767   9
  -4  -1   4 11804.5 384.582   5
   4   1  -4 12753.0 449.348   2
   4   1  -4 12804.1 461.634   3
   4   1  -4 13323.8 424.796   5
   4   1  -4 12684.9 409.260   1
   4   1  -4 13141.0 506.596   7
  -4  -1   4 13966.2 516.711   7
  -4   1   4 11639.0 413.887   2
  -4   1   4 12681.0 295.420  10
  -4  -1   4 11878.4 455.023   3
   4   1  -3 10481.1 372.255   1
  -4   1   3 9680.31 380.743   2
   4   1  -3 9816.12 347.478   4
  -4   1   3 10069.2 253.705   6
   4   1  -3 11236.8 423.902   3
   4   1  -3 9718.69 373.552   5
  -4  -1   3 9418.32 345.396   5
   4  -1  -3 10013.4 250.569  10
  -4  -1   3 10608.8 424.047   7
   4   1  -3 9744.46 415.994   7
  -4   1   3 9957.22 253.199  10
  -4  -1   3 10187.1 414.386   3
   4   1  -3 9586.45 408.231   2
   4   1  -2 9332.27 346.114   4
  -4   1   2 8958.95 367.510   4
  -4   1   2 8670.20 247.412  10
  -4   1   2 8970.17 213.861   6
   4   1  -2 7378.02 320.784   7
  -4   1   2 8004.22 351.083   2
  -4  -1   2 8165.60 328.140   5
  -4  -1   2 8082.02 348.246   7
  -4   1   2 8594.88 360.223   5
   4  -1  -2 8589.48 232.342  10
  -4  -1   2 8929.95 379.827   3
  -4  -1   1 19239.3 494.753   7
  -4   1   1 18517.6 529.955   4
  -4  -1   1 17658.5 376.213   8
  -4   1   1 19450.6 543.014   2
   4  -1  -1 18611.8 304.838   6
  -4   1   1 17987.9 386.616  10
   4   1  -1 18313.6 481.350   7
  -4  -1   1 19677.2 565.365   3
  -4  -1   1 19479.5 502.224   5
  -4   1   1 19319.2 527.665   5
   4  -1  -1 19362.7 535.439   1
   4  -1  -1 18366.7 364.794  10
   4   1  -1 16704.5 301.978  10
  -4   1   0 6180.60 311.517   2
  -4  -1   0 4584.20 136.643   9
   4   1   0 5581.28 245.539   7
  -4  -1   0 5640.61 241.073   8
  -4  -1   0 6004.06 313.688   3
  -4   1   0 5789.53 294.236   5
   4  -1   0 5871.15 228.494  10
  -4   1   0 5871.70 293.414   4
   4   1   0 5336.71 146.810   6
   4  -1   0 5977.60 298.260   1
   4  -1   0 5956.11 240.688   9
  -4  -1  -1 37782.2 511.189   9
   4   1   1 43785.0 752.302   8
   4  -1   1 40580.9 780.588   1
   4  -1   1 41069.3 658.549   9
  -4  -1  -1 38908.2 713.519   8
  -4   1  -1 41476.5 770.605   4
  -4   1  -1 39886.2 797.697   2
   4  -1   1 41115.7 730.477   8
  -4  -1  -1 42722.8 833.458   3
   4   1   1 37734.2 596.505   7
  -4   1  -1 40847.0 753.652   5
   4  -1   1 38537.2 661.210  10
   4  -1   2 26.7418 45.4531   4
  -4   1  -2 2.82134 43.1099   9
   4   1   2 19.8021 54.2225   2
  -4  -1  -2-30.1863 51.4966   8
   4  -1   2 6.53666 61.2512   8
   4  -1   2 24.4008 55.2387   9
   4   1   2-22.1414 49.3423   3
  -4   1  -2 26.9361 60.9114   2
   4  -1   2 62.2837 40.2165   1
  -4   1  -2 29.0072 68.8004   5
  -4  -1  -2 48.4859 54.6389   3
   4   1   2 98.1247 59.0366   8
  -4  -1  -2 17.2354 35.3245   9
   4  -1   3 1937.54 179.267   4
  -4   1  -3 1807.20 182.323   2
  -4   1  -3 1628.55 160.128   9
   4   1   3 1844.42 194.230   8
   4   1   3 2040.57 194.196   3
   4   1   3 1725.70 190.691   2
  -4  -1  -3 1577.54 182.279   8
   4  -1   3 1836.35 196.927   8
  -4  -1  -3 1808.54 180.642   3
  -4   1  -3 1900.98 178.279   5
   4  -1   3 1855.07 173.882   9
  -4  -1  -3 1500.14 146.074   9
   4   1   4 2299.57 195.085   3
  -4  -1  -4 2226.37 196.291   9
  -4   1  -4 2484.97 214.464   2
   4   1   4 2342.22 219.059   2
   4   1   4 2774.93 258.867   8
  -4   1  -4 2254.37 206.143   9
  -4  -1  -4 2170.20 213.913   8
  -4   1  -4 2433.63 195.390   5
  -4  -1  -4 2306.24 201.734   3
   4  -1   4 2460.89 211.620   4
   4  -1   4 2708.48 247.514   8
   4  -1   4 2193.08 219.240   9
   4   1   5 1580.42 160.989   3
   4   1   5 1458.15 171.697   2
   4  -1   5 1433.68 128.575   7
   4   1   5 1084.41 76.2954   7
  -4  -1  -5 1432.34 189.469   8
  -4  -1  -5 1271.43 157.499   9
  -4  -1  -5 1255.25 151.443   3
  -4   1  -5 1659.26 183.117   2
  -4   1  -5 1464.12 185.915   9
  -4  -1  -6 1113.05 151.173   3
  -4  -1  -6 919.811 147.661   9
  -4   1  -6 1202.27 174.745   9
   4   1   6 1310.95 147.350   3
  -4   1  -6 1186.52 153.641   2
   4   1   6 1125.97 161.920   2
   4  -1   6 1368.86 141.575   7
  -4  -1  -6 973.534 159.259   8
   4   1   6 1021.53 78.5708   7
  -4  -1  -7 1143.67 185.833   9
  -4   1  -7 930.489 172.647   9
   4   1   7 1019.43 127.291   3
  -4  -1  -7 915.207 182.374   8
  -4   1  -7 856.369 130.927   2
   4   1   7 659.798 69.7802   7
   4   1   7 833.643 144.167   2
   4  -1   7 1058.58 134.213   7
  -4  -1  -8 2451.10 265.816   9
   4   1   8 2142.14 215.690   2
  -4   1  -8 2433.77 215.359   2
  -4   1  -8 2502.36 260.134   9
   4  -1   8 2336.42 196.196   3
   4   1   8 1823.95 137.566   7
   4  -1   8 2539.12 203.927   7
  -4  -1  -8 3051.28 319.545   8
  -4   1  -9 3664.76 262.049   2
  -4  -1  -9 3582.81 336.718   9
  -4   1  -9 3802.33 331.418   9
   4   1   9 3699.45 288.673   2
  -4  -1  -9 3883.04 387.212   8
   4  -1   9 3794.80 252.533   3
   4   1   9 3033.74 185.813   7
  -4   1 -10 818.530 186.907   9
   4   1  10 601.363 134.057   2
  -4  -1 -10 793.593 196.798   8
  -4  -1 -10 608.269 151.233   9
   4  -1  10 808.497 123.618   3
  -4   1 -10 661.071 121.329   2
   4   1  10 741.842 99.3497   7
  -4   1 -11 25989.7 681.454   2
  -4  -1 -11 28549.4 1021.05   9
  -4   1 -11 25665.3 971.357   9
  -4  -1 -11 28395.0 1085.28   8
   4  -1  11 27975.2 657.877   3
  -4   1 -12 212.402 130.796   9
  -4  -1 -12 7.55295 91.9630   8
   4  -1  12 100.106 52.5305   3
  -4  -1 -12 92.2381 74.3096   9
   4   1  12 218.485 84.0304   7
  -4   1 -13 351.378 171.122   9
  -4  -1 -13 207.205 135.198   9
   4  -1  13 233.797 61.8448   3
  -4  -1 -13 148.791 120.428   8
   4   1  13 165.436 60.8378   7
  -4  -1 -14 1188.12 235.222   9
   4  -1  14 1038.98 106.950   3
  -4   1 -14 549.180 225.710   9
  -4  -1 -14 1168.60 258.410   8
  -4  -1 -15 6431.50 592.504   8
  -4   1 -15 5121.01 527.360   9
  -4  -1 -15 6367.97 551.474   9
  -4   1 -16-47.9836 145.521   9
  -4  -1 -16-69.4837 149.650   9
  -4  -1 -16 171.488 155.490   8
  -4  -1 -17 6891.63 663.752   8
  -4  -1 -17 7151.85 652.686   9
  -4   1 -17 6634.84 639.418   9
  -4  -1 -18 494.033 194.890   9
  -4   1 -18 639.873 232.336   9
  -4  -1 -18 299.318 130.370   8
  -4  -1 -19 7981.12 724.249   9
  -4   1 -19 7259.05 707.346   9
  -4  -1 -20 490.679 240.870   9
  -4   1 -20 172.868 182.957   9
  -4   1 -21 1398.45 367.030   9
  -4  -1 -21 1092.91 302.709   9
  -4  -1 -22-39.4031 161.183   9
  -4   1 -22-45.2887 158.837   9
  -4   1 -23 12853.2 1039.02   9
  -4  -1 -23 13635.3 1071.56   9
  -4  -1 -24 450.394 246.828   9
  -4   1 -24 404.613 213.346   9
  -4   1 -25 9173.75 955.093   9
  -4  -1 -25 11204.2 1005.83   9
   4   2 -28-169.477 176.944   7
   4   2 -27 299.984 251.787   9
   4   2 -27-138.693 224.672   7
   4  -2 -27 258.432 289.536   9
   4   2 -26 883.067 318.797   9
   4  -2 -26 747.899 295.256   9
   4   2 -26 633.748 207.953   7
  -4  -2  26 450.975 173.871  10
   4  -2 -26 507.366 198.108   7
  -4  -2  25 498.074 231.689  10
   4   2 -25 493.853 233.294   9
   4  -2 -25 422.279 232.671   9
   4  -2 -25 268.837 175.695   7
   4   2 -25 435.725 234.617   7
   4  -2 -24 1817.92 361.641   9
  -4  -2  24 1616.53 307.697  10
   4   2 -24 1543.24 349.848   9
   4   2 -24 1131.21 309.086   7
   4  -2 -24 1554.78 320.521   7
   4   2 -23 591.014 216.408   7
   4   2 -23 819.283 294.831   9
   4  -2 -23 777.703 271.094   9
   4  -2 -23 942.915 235.783   7
   4   2 -22 974.312 272.457   9
   4  -2 -22 1043.54 315.523   9
   4   2 -22 934.945 262.566   7
   4  -2 -22 903.627 247.320   7
   4   2 -21 263.464 168.438   7
   4   2 -21 443.050 173.264   9
   4  -2 -21 318.682 227.493   9
   4  -2 -21 220.683 136.272   7
   4   2 -20 2859.72 428.790   9
   4   2 -20 2944.55 409.932   7
   4  -2 -20 3478.38 485.461   9
   4  -2 -20 2636.80 370.359   7
   4  -2 -19-58.0589 117.970   7
   4  -2 -19 61.3658 106.244   8
   4  -2 -19 82.9978 146.616   9
   4   2 -19 317.763 156.178   7
   4   2 -19-57.9860 145.177   9
   4  -2 -18 17833.0 982.942   9
   4  -2 -18 17810.1 914.871   7
   4   2 -18 17599.9 953.815   9
   4  -2 -18 17752.4 898.593   8
   4   2 -18 18072.9 943.978   7
  -4  -2  17 408.234 101.237   1
   4  -2 -17 323.595 157.129   9
   4   2 -17 221.617 127.593   9
   4   2 -17 150.445 125.942   7
   4  -2 -17 439.131 160.235   8
   4  -2 -17 460.117 171.203   7
   4  -2 -16 5299.36 465.868   7
   4  -2 -16 5363.37 438.392   8
  -4  -2  16 5152.14 314.980   1
   4   2 -16 4963.56 461.173   7
   4   2 -16 5714.82 503.051   9
   4   2 -15 795.218 99.5288   2
   4   2 -15 776.651 217.572   9
  -4  -2  15 1054.44 143.674   1
   4  -2 -15 911.727 214.839   7
   4  -2 -15 576.093 111.974   3
   4  -2 -15 620.147 169.361   8
   4   2 -15 865.309 197.352   7
   4   2 -14 22523.9 918.940   9
   4  -2 -14 22199.1 835.230   8
  -4  -2  14 20837.7 600.990   1
   4  -2 -14 20609.7 592.757   3
   4  -2 -14 21400.9 911.172   7
   4   2 -14 20866.2 900.645   7
   4   2 -14 19353.6 522.059   2
  -4   2  13 10537.2 370.668   2
   4   2 -13 10891.5 400.443   2
   4  -2 -13 11640.9 666.731   7
   4  -2 -13 11295.0 569.087   8
  -4  -2  13 10316.3 420.782   1
   4   2 -13 12027.5 443.936   5
   4   2 -13 11713.4 648.758   7
   4   2 -13 11599.1 629.114   9
   4   2 -12 230.832 106.978   9
   4   2 -12 141.739 67.0409   2
  -4  -2  12 28.6700 60.3697   3
   4   2 -12 188.681 83.3937   7
   4  -2 -12 17.9637 68.3215   8
  -4   2  12 98.2469 69.0112   2
   4   2 -12 92.1208 85.9339   5
   4  -2 -12-30.8467 97.1699   7
  -4  -2  12 70.3889 41.1164   1
   4   2 -11 817.365 179.706   7
   4  -2 -11 1112.08 165.137   8
  -4  -2  11 921.298 135.688   3
  -4  -2  11 1197.95 136.855   4
  -4  -2  11 954.974 127.410   1
  -4   2  11 1053.27 120.766   2
   4   2 -11 1003.89 143.513   5
   4   2 -11 1098.72 191.388   9
   4  -2 -11 881.912 176.772   7
   4   2 -10 23435.0 589.410   5
  -4  -2  10 21693.0 519.897   4
   4   2 -10 23616.7 853.963   7
   4  -2 -10 21520.6 680.878   8
   4   2 -10 24391.3 764.550   9
  -4  -2  10 22678.6 696.484   8
  -4  -2  10 21211.2 577.015   1
  -4  -2  10 22066.2 628.051   3
   4  -2 -10 22787.2 838.003   7
  -4  -2  10 22270.0 639.118  10
  -4   2  10 21175.0 551.740   2
  -4  -2   9 4241.74 224.798   4
   4   2  -9 4344.26 363.158   7
   4   2  -9 4709.99 318.455   9
  -4  -2   9 4297.03 281.453   3
   4  -2  -9 3927.63 281.331   8
   4   2  -9 4364.90 266.721   5
   4  -2  -9 4322.87 350.272   7
  -4  -2   9 4275.97 257.745  10
  -4  -2   8 10734.8 355.263   4
   4   2  -8 10576.6 389.089   5
   4  -2  -8 10681.9 555.000   7
   4  -2  -8 10154.3 392.477   8
   4   2  -8 10666.5 542.922   7
  -4  -2   8 10104.9 423.076   3
   4   2  -8 10366.0 426.324   9
  -4  -2   8 9885.38 361.324  10
  -4   2   8 11010.1 448.338  10
   4   2  -7 689.830 103.739   9
   4  -2  -7 623.779 104.986  10
   4  -2  -7 724.513 102.668   8
   4  -2  -7 632.802 140.825   7
   4   2  -7 701.949 111.021   5
  -4  -2   7 580.839 81.6489  10
  -4  -2   7 770.657 134.065   3
   4   2  -7 704.914 145.947   7
  -4   2   7 563.679 93.0071  10
   4  -2  -6 129159. 1369.69  10
  -4  -2   6 135107. 1283.37   9
  -4  -2   6 125753. 1500.07   3
  -4  -2   6 125366. 1233.09   5
   4   2  -6 132155. 1315.80   5
   4   2  -6 131281. 1259.44   9
  -4  -2   6 126875. 1058.21  10
   4   2  -6 127769. 1235.43   1
   4   2  -6 142978. 1796.84   7
  -4   2   6 135821. 1369.38  10
  -4  -2   5 3021.05 172.519   9
  -4  -2   5 3006.27 146.862  10
   4   2  -5 2905.50 165.684   9
  -4   2   5 3077.24 198.880  10
   4   2  -5 3186.58 192.561   1
   4   2  -5 2912.34 185.260   4
  -4  -2   5 2480.08 177.052   5
  -4  -2   5 3067.93 235.310   3
   4  -2  -5 3004.29 199.801  10
   4   2  -5 3293.99 262.469   7
  -4   2   5 3052.59 199.881   6
  -4  -2   4 5266.28 189.341   9
   4  -2  -4 5638.12 258.110  10
   4   2  -4 5992.34 261.576   4
  -4  -2   4 5420.55 183.750  10
   4   2  -4 6191.59 194.353   9
  -4  -2   4 5452.76 314.889   3
  -4   2   4 6154.34 264.335  10
  -4  -2   4 5305.46 265.202   5
  -4   2   4 5867.17 260.062   6
   4   2  -4 5544.32 180.203  10
  -4  -2   4 5812.76 343.921   7
   4   2  -4 6000.27 339.281   7
  -4  -2   3 1664.79 114.711   6
  -4  -2   3 1417.66 145.275   5
  -4   2   3 1656.65 133.849   6
  -4  -2   3 1566.50 170.924   7
  -4  -2   3 1476.93 95.1277  10
   4   2  -3 1667.46 97.8929  10
   4   2  -3 1976.01 206.871   7
  -4  -2   3 1239.05 82.3058   9
   4  -2  -3 1438.63 126.686  10
  -4   2   3 1565.56 133.640  10
  -4  -2   3 1556.67 172.814   3
  -4   2   2 16.0562 47.7688   6
   4  -2  -2 14.2381 36.1473   6
  -4  -2   2 83.1878 19.3994   9
  -4  -2   2 55.0708 31.3007  10
   4  -2  -2 34.0663 37.3342  10
  -4   2   2 39.0195 55.0688  10
  -4  -2   2 121.024 44.4414   6
  -4  -2   2 44.0887 53.4653   3
  -4  -2   2 94.0860 64.0492   7
   4   2  -2 111.833 41.0720  10
   4   2  -2 281.596 108.258   7
   4  -2  -1 296.025 66.2521  10
   4   2  -1 323.265 53.9443   6
  -4  -2   1 236.405 46.0862   6
   4   2  -1 257.524 53.8530  10
  -4  -2   1 344.369 59.8053  10
  -4  -2   1 390.654 90.9275   3
   4   2  -1 244.098 54.4566   7
   4  -2  -1 288.400 47.5957   6
  -4  -2   1 221.973 56.2376   7
  -4   2   1 310.641 76.6192  10
  -4   2   0 27869.5 676.672   4
   4  -2   0 29693.4 673.182   5
   4  -2   0 27494.1 521.093   6
   4   2   0 27629.6 450.602   6
  -4  -2   0 28374.0 690.021   3
  -4   2   0 29587.9 683.418   1
   4   2   0 24199.4 491.478   7
  -4   2   0 28391.1 660.992   5
   4  -2   0 27042.1 568.519  10
  -4   2   0 27307.1 593.644  10
   4   2   0 26875.3 534.010  10
  -4  -2   0 25395.5 519.895   7
  -4   2  -1 1891.61 176.898   4
  -4  -2  -1 2204.84 189.535   8
   4   2   1 1977.78 158.575  10
  -4  -2  -1 1880.83 125.160   7
   4  -2   1 2082.95 180.291   9
   4  -2   1 1958.48 186.912   5
   4  -2   1 2052.00 188.775   1
   4   2   1 1680.16 117.298   7
   4  -2   1 2084.13 178.644  10
  -4   2  -1 1932.36 176.480  10
  -4  -2  -1 1911.67 179.691   3
  -4   2  -1 1995.74 194.777   5
  -4   2  -1 1871.60 178.848   1
   4   2   1 2096.35 140.903   6
  -4  -2  -2 14610.0 501.056   3
   4   2   2 14299.3 470.703  10
  -4   2  -2 14061.5 468.013   5
   4  -2   2 14683.5 475.025   9
  -4  -2  -2 13743.3 482.433   8
   4  -2   2 15213.0 477.253   5
   4   2   2 11758.3 265.375   7
   4  -2   2 14979.3 482.396   1
   4  -2   2 14808.5 480.808  10
  -4   2  -2 14510.7 468.973   4
   4  -2   3 2558.88 214.852   4
   4  -2   3 2080.61 199.680  10
   4  -2   3 2307.08 192.926   1
  -4  -2  -3 2518.80 224.972   8
  -4  -2  -3 2416.20 204.972   3
   4  -2   3 2142.85 186.245   9
  -4   2  -3 2172.52 205.913   9
  -4   2  -3 2309.46 188.863   5
   4   2   3 2266.33 216.451  10
   4  -2   3 2347.81 190.135   5
   4  -2   4 1367.62 158.524   4
   4  -2   4 1414.49 167.400  10
  -4   2  -4 1549.93 178.174   9
   4  -2   4 1372.46 156.359   1
  -4  -2  -4 1415.11 184.032   8
  -4  -2  -4 1613.82 183.977   3
  -4   2  -4 1451.49 147.595   5
   4  -2   5 11066.8 441.510   4
  -4   2  -5 11671.3 501.512   9
   4  -2   5 11809.6 439.005   7
  -4  -2  -5 12110.9 543.413   8
  -4  -2  -5 12709.2 473.538   3
   4  -2   5 11057.7 424.925   1
  -4   2  -5 11479.9 439.210   5
   4  -2   5 11246.8 510.566  10
   4  -2   6 7237.37 354.410   4
  -4   2  -6 7001.85 407.070   9
  -4  -2  -6 6989.82 440.035   8
  -4  -2  -6 7483.66 366.474   3
  -4   2  -6 6595.38 337.347   5
  -4   2  -7 76.2779 66.0568   9
   4  -2   7 75.2990 80.1754   4
  -4  -2  -7 54.5555 60.7752   9
  -4  -2  -7-5.94256 63.7386   8
  -4   2  -7 187.590 100.753   5
  -4  -2  -7 170.577 79.7740   3
  -4   2  -8 4793.30 307.493   2
  -4  -2  -8 5027.80 380.959   9
  -4   2  -8 4079.13 354.572   9
  -4  -2  -8 4627.82 398.323   8
   4   2   8 4621.15 315.461   2
  -4  -2  -8 4647.35 295.835   3
  -4   2  -8 4541.55 289.069   5
   4   2   9 380.612 117.100   2
  -4  -2  -9 456.340 130.299   9
   4   2   9 207.352 45.8788   7
  -4  -2  -9 201.056 76.5306   8
  -4   2  -9 378.561 126.980   9
  -4   2  -9 363.837 109.434   2
  -4  -2  -9 252.854 77.3507   3
  -4  -2 -10 4443.32 430.267   8
  -4   2 -10 3964.22 400.708   9
  -4   2 -10 4602.17 318.674   2
  -4  -2 -10 4380.36 280.562   3
   4   2  10 2708.65 171.468   7
  -4  -2 -10 4434.29 405.426   9
   4   2  10 4565.57 315.529   2
  -4  -2 -11 1746.53 169.898   3
  -4   2 -11 2140.22 219.385   2
  -4   2 -11 1881.61 284.652   9
  -4  -2 -11 1958.24 293.910   8
   4   2  11 1344.57 136.882   7
  -4  -2 -11 2224.84 286.609   9
   4   2  11 1838.71 204.895   2
  -4   2 -12 7282.67 548.569   9
  -4   2 -12 6789.86 383.938   2
  -4  -2 -12 7248.65 577.432   8
   4   2  12 4882.98 281.354   7
   4  -2  12 7212.77 359.383   3
  -4  -2 -12 7441.79 560.388   9
   4   2  12 6382.31 378.824   2
  -4  -2 -13 3948.15 428.168   9
   4   2  13 3663.75 290.078   2
  -4  -2 -13 4318.46 466.716   8
  -4   2 -13 3653.99 436.458   9
  -4   2 -13 4329.16 299.901   2
   4  -2  13 4194.47 269.435   3
   4   2  13 3377.97 254.343   7
  -4   2 -14 2561.45 365.192   9
  -4   2 -14 2655.31 228.436   2
  -4  -2 -14 2477.71 376.515   8
  -4  -2 -14 2736.19 358.288   9
  -4  -2 -15 371.255 195.321   8
  -4  -2 -15 426.986 158.546   9
  -4   2 -15 310.261 160.098   9
  -4   2 -16 3654.74 461.473   9
  -4  -2 -16 4424.44 519.946   8
  -4  -2 -16 4091.52 485.228   9
  -4   2 -17 555.345 215.509   9
  -4  -2 -17 287.236 151.493   8
  -4   2 -18 11567.1 885.541   9
  -4  -2 -18 12936.3 932.699   8
  -4  -2 -18 13042.4 908.276   9
  -4  -2 -19 3020.94 473.722   9
  -4  -2 -19 2743.68 465.292   8
  -4   2 -19 3274.70 488.774   9
  -4   2 -20-74.0319 149.432   9
  -4  -2 -20 183.457 202.895   8
  -4  -2 -20 58.3912 157.013   9
  -4   2 -21 848.908 224.418   9
  -4  -2 -21 773.516 260.068   8
  -4  -2 -22 8488.33 837.636   9
  -4   2 -22 7730.00 833.538   9
  -4   2 -23 99.4538 205.551   9
  -4  -2 -23 222.915 245.862   9
  -4  -2 -24 285.326 198.831   9
  -4   2 -24 150.837 201.411   9
  -4   2 -25 566.753 292.879   9
  -4  -2 -25 796.104 326.587   9
   4   3 -27 111.836 163.296   7
   4  -3 -27 196.033 283.362   9
   4   3 -27 212.077 259.093   9
   4   3 -26 314.624 245.797   7
   4  -3 -26 75.8688 168.850   9
   4   3 -25 766.672 264.412   9
   4  -3 -25 807.982 289.677   9
  -4  -3  25 1153.89 302.555  10
   4   3 -25 776.014 257.412   7
   4  -3 -25 1276.66 284.457   7
   4  -3 -24 226.243 185.113   9
  -4  -3  24-55.6478 147.802  10
   4   3 -24 241.615 218.143   9
   4  -3 -24 42.7431 113.025   7
   4   3 -24 107.526 154.894   7
   4   3 -23 317.316 113.817   7
   4   3 -23 702.677 303.119   9
  -4  -3  23 770.950 219.795  10
   4  -3 -23 786.459 257.234   9
   4  -3 -23 707.088 227.259   7
  -4  -3  22 1490.29 282.429  10
   4  -3 -22 1085.89 250.581   7
   4  -3 -22 1138.83 287.317   8
   4  -3 -22 749.194 248.818   9
   4   3 -22 578.336 222.826   7
   4   3 -22 799.884 267.617   9
   4   3 -21 779.775 236.670   7
  -4  -3  21 956.068 229.780  10
   4  -3 -21 1258.45 305.471   8
   4  -3 -21 887.361 241.831   7
   4   3 -21 845.306 237.465   9
   4  -3 -21 1571.41 361.281   9
   4   3 -20 114.479 131.430   7
   4  -3 -20 13.4594 128.843   9
  -4  -3  20 82.8656 147.638  10
   4  -3 -20-104.877 97.7340   8
   4  -3 -20 83.3536 98.9190   7
   4   3 -20 51.5407 121.004   9
  -4  -3  19 1560.82 268.660  10
   4   3 -19 1680.09 331.831   7
   4  -3 -19 1750.97 310.480   7
   4  -3 -19 1774.49 307.813   8
   4   3 -19 1723.39 325.552   9
   4   3 -18 3257.90 430.130   9
   4  -3 -18 4201.10 442.439   8
   4   3 -18 4022.17 474.165   7
   4  -3 -18 4256.65 438.482   7
  -4  -3  18 3518.32 390.259  10
   4  -3 -17 3964.60 417.159   7
  -4  -3  17 3381.10 366.875  10
   4   3 -17 3558.97 432.157   9
   4  -3 -17 3236.27 394.616   8
   4   3 -17 3631.39 451.416   7
   4   3 -16 565.844 210.398   7
   4  -3 -16 481.496 137.407   8
  -4  -3  16 415.147 71.8024   4
  -4   3  16 321.795 84.8412   2
   4  -3 -16 280.861 128.505   7
   4   3 -16 442.772 164.363   9
  -4  -3  16 306.235 109.514  10
  -4  -3  15 540.320 143.077  10
  -4  -3  15 760.005 95.5729   4
   4  -3 -15 730.620 197.583   8
   4   3 -15 1328.30 259.147   7
  -4   3  15 688.846 113.198   2
  -4  -3  15 873.841 130.283   3
   4   3 -15 784.065 204.661   9
   4  -3 -15 876.704 179.913   7
   4   3 -14 965.041 221.992   7
   4   3 -14 662.323 172.158   9
   4  -3 -14 437.181 123.920   8
  -4   3  14 675.569 122.386   2
   4   3 -14 629.067 104.636   5
   4  -3 -14 654.334 163.854   7
  -4  -3  14 727.118 128.250   3
  -4  -3  14 512.032 127.605  10
   4   3 -13 24476.9 920.811   9
   4  -3 -13 23761.9 873.828   8
  -4  -3  13 23388.2 782.551  10
  -4  -3  13 25107.4 704.744   3
   4   3 -13 24897.6 600.583   5
   4  -3 -13 23649.0 942.138   7
   4   3 -13 24308.9 973.347   7
   4   3 -12 985.919 198.213   7
   4   3 -12 919.396 186.529   9
   4   3 -12 1107.45 126.398   5
   4  -3 -12 881.860 214.022   7
  -4  -3  12 1009.62 154.007  10
   4  -3 -12 883.238 184.105   8
  -4  -3  12 891.173 156.934   3
   4  -3 -11 33605.8 1093.91   7
   4  -3 -11 33541.1 941.785   8
  -4  -3  11 33390.6 854.256  10
   4   3 -11 34789.7 671.191   5
   4   3 -11 34558.6 996.975   9
   4   3 -11 34982.8 1093.55   7
  -4  -3  11 34064.1 822.102   3
   4  -3 -10 5497.05 360.895   8
  -4  -3  10 5597.11 327.952   3
   4   3 -10 5649.86 375.912   9
   4  -3 -10 5442.49 434.329   7
   4   3 -10 5565.15 434.098   7
  -4  -3  10 5319.01 330.860  10
  -4  -3   9 658.027 120.496  10
   4   3  -9 660.765 120.475   9
   4  -3  -9 616.631 138.711   8
  -4  -3   9 481.470 113.359   3
   4  -3  -9 714.951 164.310   7
   4   3  -9 787.506 170.239   7
  -4  -3   8 660.181 115.123  10
   4  -3  -8 640.267 127.592  10
  -4  -3   8 717.398 133.426   3
   4   3  -8 805.125 120.415   9
   4  -3  -8 885.388 174.756   7
  -4  -3   8 1108.38 157.458   9
   4  -3  -8 819.166 135.144   8
   4   3  -8 808.550 174.893   7
   4  -3  -7 79118.5 1254.83  10
   4   3  -7 77953.8 1432.08   7
  -4  -3   7 82637.0 1130.89   9
   4   3  -7 77899.6 1119.48   9
  -4  -3   7 71770.0 1153.45   3
  -4  -3   7 73268.5 914.957   5
   4   3  -7 64426.4 841.450   1
  -4  -3   7 72963.3 1004.33  10
  -4  -3   6 40612.8 862.469   3
   4  -3  -6 43906.9 899.748  10
  -4  -3   6 46000.4 789.938   9
   4   3  -6 43418.3 752.526   9
  -4   3   6 42984.8 873.968   6
  -4  -3   6 41508.1 717.117  10
   4   3  -6 39228.8 681.653   1
  -4  -3   6 38939.6 675.889   5
   4   3  -6 42026.2 710.892  10
   4   3  -6 45715.3 1049.72   7
   4   3  -6 41637.8 641.537   4
   4   3  -5 7172.36 284.910   4
  -4  -3   5 6367.46 349.312   3
  -4  -3   5 6970.14 277.368   9
  -4   3   5 6765.94 345.942  10
  -4  -3   5 6184.00 271.260  10
   4  -3  -5 6579.74 343.413  10
   4   3  -5 6903.27 394.912   7
  -4   3   5 6357.80 332.786   6
  -4  -3   5 6032.71 279.827   5
   4   3  -5 6759.09 271.663  10
   4  -3  -4 53.7775 78.5990  10
  -4  -3   4 62.4086 49.2091   6
   4   3  -4 152.141 46.5143  10
  -4  -3   4 32.6479 28.1683   9
  -4   3   4 104.375 76.1274   6
  -4  -3   4 15.5233 74.7882   3
  -4  -3   4 3.92018 50.3071   5
  -4  -3   4 16.4357 30.3913  10
  -4   3   4-0.17833 40.6747  10
   4   3  -4 60.8972 71.3785   7
   4   3  -3 26954.3 682.562   7
  -4  -3   3 25683.0 554.719   6
  -4  -3   3 24854.8 446.148   9
   4   3  -3 26573.0 515.361  10
  -4   3   3 25360.0 595.912   6
   4  -3  -3 26837.8 623.651   6
  -4   3   3 27599.2 652.571  10
  -4  -3   3 28276.3 714.554   7
   4  -3  -3 25150.4 619.574  10
  -4  -3   3 25486.2 677.577   3
  -4  -3   3 23085.8 506.020  10
   4   3  -2 28170.6 551.693  10
  -4   3   2 27011.4 609.405   6
   4  -3  -2 29729.3 639.090   6
  -4  -3   2 27514.1 703.526   3
  -4   3   2 27320.8 646.567  10
  -4  -3   2 26807.1 558.812  10
  -4  -3   2 27581.0 547.562   6
  -4  -3   2 29694.6 683.920   7
   4   3  -2 26301.7 644.437   7
   4  -3  -2 26940.2 637.016  10
  -4  -3   1 37733.5 691.984  10
   4   3  -1 37678.0 640.739   6
   4  -3  -1 40179.8 729.997   6
  -4  -3   1 37988.8 648.319   6
  -4  -3   1 38333.4 836.372   3
  -4  -3   1 38281.3 724.223   7
   4  -3  -1 39439.0 821.756   5
   4   3  -1 39665.1 727.266   7
   4   3  -1 38406.2 675.791  10
  -4   3   1 38883.4 718.317   6
  -4   3   1 43097.7 821.914  10
   4  -3  -1 38693.8 773.015  10
   4  -3   0 6381.78 335.294   5
   4   3   0 6181.94 298.086  10
  -4  -3   0 5959.89 268.130   6
  -4  -3   0 6156.70 295.215  10
  -4  -3   0 6280.54 343.889   3
   4  -3   0 6915.36 310.246   6
   4   3   0 7126.69 291.143   7
   4  -3   0 6366.88 316.282  10
  -4  -3   0 6355.02 274.578   7
   4   3   0 6185.33 267.832   6
  -4   3   0 6507.38 332.649  10
  -4   3   0 6508.42 336.413   1
  -4   3  -1 119446. 1453.99  10
   4  -3   1 110766. 1360.76  10
   4   3   1 108090. 1179.02   6
  -4  -3  -1 107447. 1304.71  10
  -4  -3  -1 112803. 1431.57   3
   4  -3   1 119741. 1303.04   6
   4   3   1 111498. 1330.10  10
   4  -3   1 109479. 1324.33   5
  -4  -3  -1 100474. 980.517   7
  -4   3  -1 113383. 1376.69   1
   4   3   1 109347. 985.063   7
  -4   3  -2 4597.95 280.636   1
   4   3   2 4855.08 310.980  10
   4  -3   2 5228.33 292.728   5
   4   3   2 4768.87 176.540   7
  -4   3  -2 4879.99 291.894   4
  -4  -3  -2 3840.47 169.728   7
  -4  -3  -2 5000.51 312.952   3
   4   3   2 4650.96 261.382   6
   4  -3   2 5134.80 312.242  10
  -4  -3  -3 5179.10 318.669   3
  -4  -3  -3 5505.63 350.594   8
   4   3   3 5453.57 298.524   6
  -4   3  -3 5053.08 292.296   4
  -4   3  -3 5207.15 299.062   5
   4  -3   3 5116.15 340.062  10
   4  -3   3 5028.11 283.725   5
  -4   3  -4 54.6406 56.2029   4
  -4  -3  -4 147.892 95.1958   3
   4  -3   4 166.424 81.6398   5
  -4   3  -4 81.5922 70.7612   5
   4  -3   4 142.166 63.2484  10
  -4  -3  -4 146.786 90.8006   8
  -4   3  -5 7182.81 338.647   5
  -4   3  -5 7332.56 413.575   9
  -4  -3  -5 7024.97 375.029   3
  -4  -3  -5 7809.97 456.722   8
   4  -3   5 7177.49 428.760  10
   4  -3   5 7094.12 339.249   1
  -4  -3  -6 32050.8 975.070   8
  -4   3  -6 29696.1 691.984   5
  -4  -3  -6 30826.7 771.149   3
  -4   3  -6 31458.4 905.906   9
   4  -3   6 30117.6 701.654   1
   4  -3   6 31970.4 924.114  10
   4  -3   7 1334.86 222.762  10
  -4   3  -7 1615.20 220.011   9
  -4   3  -7 1580.68 169.902   5
   4  -3   7 1282.90 149.848   1
  -4  -3  -7 1434.81 178.811   3
   4  -3   7 1598.95 177.840   4
  -4  -3  -7 1416.44 216.120   8
  -4   3  -8 120.680 104.489   9
   4  -3   8-3.60393 39.2373   1
  -4  -3  -8 47.1156 66.5170   3
   4  -3   8 42.6406 117.531  10
   4  -3   8-1.65270 57.8523   4
  -4   3  -8 35.2282 65.8840   5
  -4  -3  -8-104.504 77.5780   8
   4  -3   9 13238.6 522.627   4
   4  -3   9 13290.0 491.178   1
  -4   3  -9 12784.8 667.636   9
  -4  -3  -9 13552.8 522.499   3
  -4  -3  -9 14985.6 749.861   8
  -4   3  -9 12577.9 475.703   5
   4  -3   9 14751.7 724.951  10
  -4  -3 -10 6768.31 374.565   3
   4  -3  10 7477.35 544.223  10
  -4   3 -10 7010.99 505.546   9
  -4   3 -10 6707.31 344.570   5
   4  -3  10 6619.74 351.338   1
  -4  -3 -10 6897.52 536.031   8
  -4  -3 -11 1406.59 256.712   9
  -4  -3 -11 1791.45 282.020   8
  -4   3 -11 1636.20 243.164   9
  -4   3 -11 1486.80 188.497   5
  -4  -3 -11 1665.42 190.734   3
   4  -3  11 1895.40 279.775  10
  -4  -3 -12 130.788 101.293   8
  -4   3 -12 515.812 189.955   9
  -4   3 -12 397.925 108.803   5
   4  -3  12 607.944 185.548  10
  -4  -3 -12 440.070 112.118   3
  -4  -3 -12 198.989 101.709   9
  -4   3 -12 275.054 92.8160   2
  -4   3 -13 91.6372 86.2649   9
  -4   3 -13 250.598 102.139   2
  -4  -3 -13 103.548 116.233   9
  -4  -3 -13 282.746 157.724   8
  -4   3 -13 194.630 122.910   5
   4  -3  13 28.8665 108.761  10
  -4  -3 -13 151.336 72.3011   3
  -4   3 -14 5759.23 363.042   2
  -4  -3 -14 5681.39 544.128   8
  -4   3 -14 5795.53 365.227   5
  -4  -3 -14 5716.48 326.767   3
   4  -3  14 5121.76 526.868  10
  -4  -3 -14 5823.45 551.187   9
  -4   3 -14 4970.93 536.235   9
  -4  -3 -15 1548.01 307.074   9
  -4  -3 -15 1615.98 326.451   8
  -4   3 -15 1408.39 189.417   2
  -4   3 -15 1223.34 198.519   5
  -4   3 -15 1171.64 260.910   9
   4  -3  15 1210.36 277.906  10
  -4  -3 -16 315.658 180.978   9
  -4   3 -16 397.051 155.240   5
  -4   3 -16 152.649 135.565   9
  -4  -3 -16 663.992 247.141   8
  -4   3 -16 289.488 111.225   2
   4  -3  16 12.2421 141.484  10
  -4   3 -17 1550.88 332.563   9
  -4  -3 -17 2178.32 409.354   8
   4  -3  17 1973.90 384.198  10
  -4  -3 -17 2305.57 383.218   9
  -4  -3 -18 3047.28 458.126   9
  -4   3 -18 2748.89 434.418   9
  -4  -3 -18 2661.84 437.707   8
   4  -3  18 3194.47 491.115  10
  -4  -3 -19 3526.20 510.592   9
  -4   3 -19 3268.23 490.383   9
  -4  -3 -19 3597.91 498.556   8
   4  -3  19 3701.43 528.912  10
  -4  -3 -20 52.9460 129.613   9
  -4   3 -20 135.217 185.839   9
  -4  -3 -20-156.699 149.943   8
   4  -3  20 162.284 191.544  10
  -4  -3 -21 165.382 214.687   8
  -4  -3 -21 294.226 222.866   9
   4  -3  21 222.152 212.441  10
  -4   3 -21 39.4798 182.617   9
  -4   3 -22 46.4132 216.189   9
   4  -3  22 568.928 265.879  10
  -4  -3 -22 95.4736 186.365   9
  -4  -3 -22 453.407 237.322   8
  -4   3 -23 5503.52 732.340   9
  -4  -3 -23 5238.15 701.062   8
  -4  -3 -23 5891.26 728.604   9
   4  -3  23 6811.07 800.390  10
   4  -3  24 379.306 262.796  10
  -4  -3 -24 988.913 360.016   9
  -4   3 -24 674.194 282.091   9
   4  -3  25 4367.85 700.725  10
  -4  -3 -25 4121.66 634.607   9
   4   4 -27-209.922 205.281   9
   4   4 -26 975.930 365.286   9
   4  -4 -26 1320.62 397.093   9
   4   4 -26 902.203 365.604   7
   4  -4 -25 1955.73 425.751   9
   4   4 -25 1810.88 428.529   7
   4   4 -25 1782.45 451.228   9
  -4  -4  25 2116.76 377.511  10
   4   4 -24 474.565 273.974   9
   4  -4 -24 653.560 334.886   9
   4   4 -24 409.455 214.116   7
   4  -4 -24 275.617 152.714   8
  -4  -4  24 396.577 229.094  10
   4  -4 -24 279.298 178.404   7
   4   4 -23 2186.44 445.769   7
  -4  -4  23 2711.52 392.276  10
   4   4 -23 2307.01 471.409   9
   4  -4 -23 2997.32 478.079   9
   4  -4 -23 2928.87 457.314   8
   4  -4 -23 2819.79 378.810   7
   4  -4 -22 285.649 153.333   7
   4   4 -22 25.1640 146.536   7
   4  -4 -22 297.926 200.535   8
   4   4 -22 152.292 182.374   9
  -4  -4  22 383.500 216.325  10
   4  -4 -22 710.310 269.700   9
   4   4 -21 3123.58 469.395   9
   4   4 -21 3046.78 450.394   7
  -4  -4  21 3106.17 401.647  10
   4  -4 -21 3661.56 457.591   7
   4  -4 -21 3960.09 477.479   8
   4  -4 -21 3798.08 511.969   9
   4  -4 -20 3931.82 455.832   8
  -4  -4  20 4064.16 442.863  10
   4   4 -20 3826.35 511.117   9
   4   4 -20 4204.90 539.317   7
   4  -4 -20 4161.90 462.342   7
   4   4 -19 162.836 160.858   7
   4   4 -19 234.595 154.492   9
   4  -4 -19 239.699 169.189   8
   4  -4 -19 489.446 183.050   7
  -4  -4  19 21.6179 100.618  10
   4   4 -18 10361.9 764.145   9
   4  -4 -18 10551.6 722.834   8
   4  -4 -18 11755.1 756.032   7
  -4  -4  18 11022.1 672.202  10
   4   4 -18 10553.7 783.941   7
   4   4 -17 284.411 170.981   7
   4  -4 -17 329.568 149.032   7
   4   4 -17 203.032 149.064   9
   4  -4 -17 102.599 99.9121   8
  -4  -4  17 135.901 148.721  10
  -4  -4  17 348.968 102.950   3
   4   4 -16 1151.43 225.272   9
  -4   4  16 1295.02 155.830   2
   4  -4 -16 1279.45 268.437   8
  -4  -4  16 1388.89 245.282  10
   4  -4 -16 1380.09 260.650   7
   4   4 -16 1359.96 293.858   7
  -4  -4  16 1665.37 199.204   3
   4   4 -15 1287.21 276.705   7
   4   4 -15 1373.40 251.458   9
   4  -4 -15 1129.48 240.718   7
   4  -4 -15 1139.64 215.187   8
  -4  -4  15 1379.97 201.637   3
  -4  -4  15 1195.51 205.360  10
   4   4 -14 4082.79 408.167   9
   4  -4 -14 3818.57 401.149   8
   4   4 -14 4793.60 478.996   7
   4  -4 -14 3948.48 410.471   7
  -4  -4  14 4548.72 330.433   3
  -4  -4  14 4421.79 378.714  10
   4  -4 -13 4003.12 390.890   8
   4   4 -13 4206.17 385.235   9
  -4  -4  13 3987.93 307.794   3
  -4  -4  13 4009.08 346.354  10
   4  -4 -13 3537.25 387.810   7
   4   4 -13 4233.68 436.774   7
   4   4 -12 248.958 139.078   7
   4   4 -12 64.3327 70.6375   9
  -4  -4  12 45.1398 63.1504  10
  -4  -4  12 157.007 79.3148   3
   4  -4 -12 213.596 86.7472   8
   4  -4 -12 25.8485 75.1387   7
  -4  -4  11 6586.54 399.376  10
   4  -4 -11 6705.04 514.721   7
   4   4 -11 6449.57 448.427   9
  -4  -4  11 6440.97 373.386   3
   4  -4 -11 6185.91 427.934   8
   4   4 -11 6650.01 511.188   7
   4   4 -10 6404.87 407.444   9
   4   4 -10 6997.61 501.375   7
   4  -4 -10 5598.47 398.993   8
  -4  -4  10 5751.25 357.978   3
   4  -4 -10 6289.05 500.408   7
  -4  -4  10 6275.42 378.157  10
   4  -4  -9 6087.64 380.305   8
   4   4  -9 5724.35 369.713   9
  -4   4   9 4983.03 372.251   6
  -4  -4   9 5696.55 353.876   3
  -4  -4   9 5652.28 338.937  10
   4  -4  -9 6451.74 422.569  10
   4   4  -9 6236.06 457.901   7
   4  -4  -8 17306.5 672.029  10
  -4  -4   8 14638.9 557.029   3
  -4  -4   8 15678.7 546.211  10
  -4  -4   8 15395.7 398.329   5
   4   4  -8 15720.8 567.788   9
   4   4  -8 17643.9 736.922   7
   4  -4  -7 11891.6 537.723  10
  -4  -4   7 12985.1 482.585   9
  -4  -4   7 11221.0 444.642  10
   4   4  -7 11059.8 602.826   7
  -4  -4   7 10996.3 348.671   5
   4   4  -7 10252.9 299.538   4
   4   4  -7 9138.30 320.617   1
   4   4  -7 11886.9 449.857  10
   4  -4  -6 160387. 1949.18  10
   4   4  -6 154385. 1294.72   4
   4   4  -6 163445. 1589.13  10
   4   4  -6 171251. 2120.35   7
  -4  -4   6 151054. 1589.30  10
  -4  -4   6 152904. 1367.48   5
  -4  -4   6 160812. 1586.42   9
  -4  -4   5 4201.12 256.219  10
   4  -4  -5 4322.39 307.510  10
  -4  -4   5 4696.44 253.471   9
   4   4  -5 4560.79 260.191  10
   4   4  -5 4437.22 333.664   7
   4  -4  -4 26781.2 741.742  10
   4   4  -4 28466.1 805.011   7
   4   4  -4 28370.7 631.206  10
  -4  -4   4 26365.3 641.982  10
  -4  -4   4 28149.3 598.618   9
   4   4  -3 1366.54 147.089  10
  -4  -4   3 1295.63 150.501   6
  -4   4   3 1285.23 163.725   6
  -4  -4   3 1441.10 131.441   9
  -4  -4   3 1209.42 134.887  10
   4  -4  -3 1142.85 148.762  10
   4   4  -3 1394.78 173.539   7
   4   4  -2 26.4803 56.1009  10
  -4   4   2 49.0485 57.8065   6
  -4  -4   2 84.5221 50.2593  10
  -4  -4   2 20.1315 49.4289   6
   4   4  -2 37.6345 46.5110   7
  -4  -4   2 101.783 62.5530   7
   4  -4  -2 115.668 69.8443  10
   4   4  -1 20787.7 559.950   6
  -4   4   1 20087.6 604.633   6
  -4  -4   1 20184.6 605.297  10
  -4  -4   1 21888.9 577.873   6
   4  -4  -1 21873.7 656.700  10
   4   4  -1 20801.2 573.448  10
   4   4  -1 20212.3 564.899   7
  -4  -4   1 19966.9 567.055   7
  -4  -4   0 2067.79 183.381   6
   4   4   0 1768.72 165.225   7
   4   4   0 1931.42 182.171   6
  -4  -4   0 2149.93 174.212   7
  -4  -4   0 2029.03 195.991  10
   4   4   0 2073.15 195.309  10
   4  -4   0 1990.02 201.037  10
  -4  -4  -1 24.7671 55.2340  10
   4  -4   1-99.2419 58.2333  10
   4   4   1 77.9409 47.9200   6
   4   4   1 118.990 45.9922   7
  -4   4  -1 101.089 59.0864   1
  -4  -4  -1-14.3439 33.5700   7
  -4  -4  -2 28029.4 775.261  10
   4  -4   2 28850.4 702.291   5
  -4   4  -2 29715.8 731.831   1
  -4  -4  -2 25010.5 505.744   7
   4  -4   2 29622.1 805.013  10
   4   4   2 27122.2 709.003   6
  -4  -4  -3 4798.94 354.791  10
   4   4   3 4795.34 316.173   6
  -4   4  -3 4789.33 298.019   4
  -4   4  -3 4840.32 290.877   1
   4  -4   3 5058.77 301.629   5
   4  -4   3 4944.81 354.860  10
  -4  -4  -3 3799.04 176.822   7
  -4   4  -4 25483.8 663.465   4
  -4  -4  -4 24550.9 821.128   8
  -4   4  -4 22901.9 609.282   1
   4  -4   4 25091.8 634.533   5
   4   4   4 26875.3 757.158   6
   4  -4   4 26311.4 822.407  10
  -4  -4  -5 6798.72 453.365   8
  -4   4  -5 6880.09 340.578   4
   4   4   5 6435.13 399.010   6
   4  -4   5 7035.63 327.519   5
   4  -4   5 6628.44 451.410  10
  -4  -4  -6 1349.47 220.454   8
  -4  -4  -6 1295.39 205.867   3
   4  -4   6 883.263 172.362  10
  -4  -4  -7 4522.92 400.323   8
  -4  -4  -7 3669.46 297.271   3
  -4   4  -7 4047.37 369.454   9
   4  -4   7 5052.91 401.254  10
  -4  -4  -8 2942.36 279.897   3
   4  -4   8 2646.02 314.807  10
  -4   4  -8 2691.55 330.153   9
  -4  -4  -8 2941.95 344.520   8
  -4   4  -8 2682.29 218.971   5
  -4   4  -9 435.402 99.9790   5
  -4   4  -9 399.848 149.136   9
  -4  -4  -9 508.971 165.938   8
  -4  -4  -9 391.654 102.058   3
   4  -4   9 454.575 154.721  10
  -4   4 -10 6173.24 496.104   9
  -4  -4 -10 6218.31 524.633   8
  -4  -4 -10 6061.48 376.865   3
  -4   4 -10 6020.51 320.731   5
   4  -4  10 5444.43 492.054  10
  -4   4 -11 3858.64 417.720   9
  -4  -4 -11 4124.08 305.974   3
   4  -4  11 3497.85 426.342  10
  -4   4 -11 4300.52 267.850   5
   4  -4  11 3285.83 232.804   1
  -4  -4 -11 4327.63 454.237   8
  -4   4 -12 367.213 117.612   5
   4  -4  12 192.197 75.7082   1
  -4  -4 -12 165.580 102.996   8
  -4  -4 -12 390.814 88.4673   3
  -4   4 -12 324.147 142.087   9
   4  -4  12 281.144 147.789  10
  -4  -4 -13 2712.77 268.974   3
  -4  -4 -13 2322.74 358.600   8
  -4   4 -13 2295.70 367.925   9
  -4   4 -13 2842.90 231.020   5
   4  -4  13 2665.73 352.090  10
  -4  -4 -14 161.280 119.072   9
  -4  -4 -14-205.787 140.396   8
  -4  -4 -14 211.752 124.377   3
   4  -4  14 171.989 123.447  10
  -4   4 -14 131.960 114.111   5
  -4   4 -14 294.622 160.498   9
  -4  -4 -15 5054.43 540.345   9
  -4   4 -15 5295.95 532.393   9
  -4  -4 -15 5682.40 586.101   8
  -4  -4 -15 5720.73 359.876   3
  -4   4 -15 5323.57 376.476   2
   4  -4  15 5188.57 536.602  10
  -4   4 -16 9978.65 798.482   9
  -4   4 -16 10197.1 521.807   2
  -4  -4 -16 10333.1 822.070   8
   4  -4  16 10056.3 801.695  10
  -4  -4 -16 11017.3 808.949   9
   4  -4  17 51.5247 163.325  10
  -4  -4 -17 212.961 173.910   9
  -4   4 -17-9.97536 144.008   9
  -4  -4 -17 17.4757 127.440   8
  -4  -4 -18 10069.9 809.899   9
  -4   4 -18 9323.46 798.674   9
  -4  -4 -18 8696.39 787.730   8
   4  -4  18 8892.54 803.825  10
  -4   4 -19 28.3209 133.920   9
  -4  -4 -19-36.9571 129.267   9
  -4  -4 -19-187.480 186.537   8
   4  -4  19-109.370 173.547  10
   4  -4  20 171.602 206.981  10
  -4  -4 -20 184.127 198.716   8
  -4  -4 -20-247.632 176.143   9
  -4   4 -20-7.89807 193.520   9
  -4  -4 -21-253.954 260.126   9
  -4  -4 -21-149.306 146.333   8
   4  -4  21 136.146 190.949  10
  -4  -4 -22 4040.88 580.026   9
  -4  -4 -22 3846.60 592.605   8
   4  -4  22 4286.47 623.966  10
  -4   4 -22 3309.79 565.416   9
   4  -4  23 419.489 247.782  10
  -4  -4 -23 786.277 250.257   9
  -4   4 -23 703.922 330.711   9
  -4  -4 -23 606.568 314.101   8
  -4  -4 -24 132.025 233.254   9
  -4  -4 -24 236.096 218.590   8
  -4   4 -24-102.380 213.850   9
   4  -4  24 135.958 197.225  10
   4   5 -27 936.340 301.762   9
   4   5 -26 150.008 259.757   9
   4   5 -26 196.464 203.516   7
   4   5 -25 561.348 291.836   7
   4  -5 -25 661.437 353.445   9
   4   5 -25 501.616 188.012   9
  -4  -5  24 33.8212 147.536  10
   4  -5 -24 276.204 230.972   9
   4   5 -24 245.587 209.636   7
   4   5 -24 537.181 265.719   9
  -4  -5  23 1601.86 311.187  10
   4  -5 -23 1694.28 370.684   9
   4   5 -23 1175.29 308.735   7
   4   5 -23 1613.79 366.510   9
   4  -5 -23 1377.77 316.004   8
   4   5 -22 2473.38 426.670   7
   4   5 -22 2592.52 470.874   9
   4  -5 -22 2331.00 413.412   8
  -4  -5  22 2514.21 381.320  10
   4  -5 -22 2752.40 412.351   7
   4   5 -21 544.530 247.486   7
   4  -5 -21 720.446 237.616   7
  -4  -5  21 682.685 206.312  10
   4  -5 -21 822.112 267.588   8
   4   5 -21 368.787 223.605   9
   4   5 -20 535.372 222.027   9
   4  -5 -20 420.027 225.862   8
   4  -5 -20 442.137 132.258   7
   4   5 -20 260.497 136.959   7
  -4  -5  20 501.044 159.016  10
  -4  -5  19-295.685 149.566  10
   4   5 -19-1.14157 118.491   9
   4  -5 -19-58.9012 100.826   8
   4  -5 -19 87.9987 85.5024   7
   4   5 -19-142.612 151.909   7
   4   5 -18 648.864 233.055   9
   4   5 -18 697.308 226.024   7
   4  -5 -18 752.079 218.336   8
   4  -5 -18 848.848 226.082   7
  -4  -5  18 707.221 188.891  10
  -4  -5  17 2946.26 281.099   3
   4  -5 -17 2657.91 364.928   8
   4  -5 -17 2320.12 345.958   7
   4   5 -17 2596.26 379.589   9
  -4  -5  17 2430.39 338.443  10
   4   5 -17 2264.02 370.370   7
   4   5 -16 178.661 137.919   7
   4   5 -16 238.624 141.955   9
   4  -5 -16 9.63073 111.847   8
  -4  -5  16 13.1104 101.237  10
  -4  -5  16 68.5294 96.3064   3
   4  -5 -16 278.541 126.589   7
  -4  -5  15 803.090 162.599   3
   4  -5 -15 515.618 148.881   8
   4  -5 -15 683.838 213.927   7
   4   5 -15 865.883 216.550   9
   4   5 -15 501.498 162.613   7
  -4  -5  15 836.726 197.736  10
   4   5 -14 3742.83 401.174   9
   4  -5 -14 3222.54 370.839   8
   4  -5 -14 4073.87 426.165   7
  -4  -5  14 3801.78 310.650   3
  -4  -5  14 3932.44 385.148  10
   4   5 -14 3941.31 446.352   7
   4  -5 -13 12344.0 687.417   8
   4  -5 -13 11969.9 721.308   7
   4   5 -13 12650.4 769.367   7
  -4   5  13 12367.5 712.029   6
  -4  -5  13 12187.0 544.896   3
  -4  -5  13 13103.2 647.865  10
   4   5 -13 13004.8 697.783   9
  -4  -5  12 96.4115 82.6799   3
   4  -5 -12 46.4872 93.7217   8
  -4  -5  12 132.484 118.565  10
   4  -5 -12 38.9691 80.9322   7
  -4   5  12-101.808 134.408   6
   4   5 -12 168.056 125.198   9
   4   5 -12-73.1062 74.3878   7
  -4  -5  11 17318.1 642.616   3
   4  -5 -11 17993.4 757.183   8
   4   5 -11 18976.9 887.989   7
  -4   5  11 18481.4 802.154   6
   4  -5 -11 18937.4 873.290   7
  -4  -5  11 17801.7 710.392  10
   4   5 -11 17676.3 743.637   9
  -4  -5  10 7874.37 465.037  10
   4  -5 -10 8890.47 517.633   8
  -4   5  10 8670.26 540.576   6
   4  -5 -10 9509.46 562.021  10
   4   5 -10 8609.42 583.824   7
   4   5  -9 1073.50 201.283   7
   4  -5  -9 1131.66 207.094  10
  -4  -5   9 1055.92 169.030  10
  -4   5   9 1074.35 192.074   6
   4   5  -9 631.815 76.6018   1
   4   5  -8 649.979 85.4368   1
   4   5  -8 1062.78 208.331   7
   4  -5  -8 1020.50 184.233  10
   4   5  -8 760.381 80.7433   4
  -4   5   8 950.346 180.260   6
  -4  -5   8 1042.34 157.766  10
  -4  -5   8 894.019 92.6861   5
   4   5  -7 8126.29 287.651   4
  -4   5   7 9150.15 499.933   6
  -4  -5   7 8564.89 315.106   5
  -4  -5   7 8768.30 444.177  10
   4   5  -7 8801.87 530.476   7
   4  -5  -7 8908.21 516.600  10
   4  -5  -6 8216.28 493.028  10
  -4  -5   6 7379.09 401.528  10
   4   5  -6 8251.57 500.587   7
  -4  -5   5 26456.3 736.062  10
   4  -5  -5 28610.7 869.440  10
   4   5  -5 27843.1 886.325   7
   4   5  -4 195.552 83.7017   7
  -4  -5   4 127.788 58.7753   9
  -4   5   4 8.21601 80.1099   6
   4  -5  -4 80.6176 73.5974  10
  -4  -5   4 125.869 54.6700  10
  -4  -5   3 9764.05 399.055   9
   4  -5  -3 10591.6 517.607  10
   4   5  -3 10317.8 492.984   7
  -4  -5   3 9672.72 445.711  10
   4   5  -2 20874.6 658.591   7
  -4  -5   2 20234.8 658.125  10
   4  -5  -2 22329.0 737.660  10
  -4  -5   1 666.351 127.240  10
   4   5  -1 783.373 128.152   6
   4   5  -1 797.034 127.326   7
   4  -5  -1 785.209 149.866  10
   4   5   0 545.208 122.809   6
   4  -5   0 525.955 138.044  10
  -4  -5   0 475.288 111.839  10
   4   5   0 639.889 111.762   7
  -4  -5   0 579.765 99.1443   7
  -4  -5  -1 26836.9 652.370   7
  -4  -5  -1 27418.2 825.410  10
   4  -5   1 26416.1 830.620  10
   4   5   1 26223.7 755.374   6
  -4  -5  -2-38.0037 71.6515  10
  -4   5  -2 66.1395 55.7620   1
  -4  -5  -2 45.8365 41.4598   7
   4  -5   2-58.6198 96.0662  10
   4   5   2-18.9010 57.3815   6
  -4  -5  -3 450.419 81.8400   7
   4   5   3 584.090 155.229   6
   4  -5   3 733.496 144.425  10
  -4   5  -3 536.731 109.922   1
  -4  -5  -3 612.860 152.919  10
  -4   5  -4 505.840 102.623   4
   4  -5   4 371.525 128.183  10
  -4  -5  -4 471.768 106.847  10
   4   5   4 585.895 136.498   6
  -4  -5  -4 336.993 61.9210   7
  -4   5  -4 526.994 105.143   1
   4  -5   5 10015.7 422.044   5
  -4  -5  -5 9169.79 559.661   8
   4   5   5 8479.72 501.828   6
  -4   5  -5 9029.30 409.200   4
   4  -5   5 9972.36 555.040  10
  -4   5  -6 34483.5 783.596   4
   4   5   6 40445.8 1083.23   6
  -4  -5  -6 37931.6 1150.54   8
   4  -5   6 36498.3 744.556   5
   4  -5   6 37780.7 1112.51  10
   4  -5   7 85.2555 119.975  10
   4   5   7-88.5472 125.509   6
  -4  -5  -7 5.22810 97.1509   8
  -4  -5  -8 1647.19 263.302   8
   4   5   8 1640.10 255.087   6
   4  -5   8 1949.40 302.414  10
  -4  -5  -9 113.631 142.362   8
  -4  -5  -9 121.655 112.007   3
   4  -5   9 163.635 83.9811  10
  -4  -5 -10 170.831 128.153   8
  -4  -5 -10 484.430 144.641   3
  -4   5 -10 301.217 131.415   9
   4  -5  10 233.770 93.6713  10
  -4  -5 -11 3137.04 407.392   8
  -4  -5 -11 2564.10 274.970   3
  -4   5 -11 2587.92 350.252   9
   4  -5  11 2573.14 374.248  10
  -4   5 -12 7607.82 622.869   9
  -4  -5 -12 8550.34 492.520   3
  -4  -5 -12 8024.78 658.655   8
   4  -5  12 8180.29 649.851  10
  -4   5 -13 121.102 129.474   9
  -4  -5 -13 102.955 104.412   3
  -4  -5 -13-122.665 140.798   8
   4  -5  13-91.7333 151.938  10
  -4   5 -14 7328.78 651.069   9
  -4  -5 -14 8279.24 494.966   3
  -4  -5 -14 7490.21 665.606   8
   4  -5  14 7385.74 675.919  10
  -4  -5 -15-111.270 177.283   8
  -4   5 -15 71.2818 135.732   9
  -4  -5 -15 372.273 169.540   3
   4  -5  15 93.5688 153.147  10
  -4  -5 -16 1186.35 275.044   8
  -4  -5 -16 1272.83 300.227   9
  -4   5 -16 1406.61 322.220   9
   4  -5  16 1155.44 279.305  10
  -4  -5 -17 239.881 180.881   9
  -4   5 -17 107.733 121.025   9
   4  -5  17-14.7469 195.484  10
  -4  -5 -17 154.592 158.477   8
  -4   5 -18 3238.98 508.207   9
  -4  -5 -18 3829.21 522.868   9
  -4  -5 -18 3834.98 542.586   8
   4  -5  18 3671.37 505.324  10
  -4   5 -19 670.706 261.884   9
  -4  -5 -19 1061.83 306.043   9
  -4  -5 -19 915.603 271.279   8
   4  -5  19 405.006 192.877  10
  -4   5 -20 306.077 229.636   9
  -4  -5 -20 226.919 188.747   8
   4  -5  20 165.486 156.690  10
  -4  -5 -20 270.722 207.326   9
  -4  -5 -21 77.5610 137.531   9
  -4   5 -21 83.1941 170.430   9
  -4  -5 -21 10.2458 242.641   8
   4  -5  21-40.0074 170.091  10
  -4  -5 -22 1612.91 400.281   9
  -4   5 -22 2197.10 464.916   9
  -4  -5 -22 1932.53 423.706   8
   4  -5  22 1920.96 486.162  10
  -4   5 -23 2946.87 572.564   9
  -4  -5 -23 3217.57 529.698   8
  -4  -5 -23 3273.68 543.634   9
   4  -5  23 2976.23 527.881  10
  -4  -5 -24 219.273 244.560   9
  -4  -5 -24 139.875 162.795   8
   4  -5  24 564.468 310.934  10
   4   6 -26 924.189 368.056   9
   4   6 -25 502.252 320.485   9
   4   6 -25 566.915 254.694   7
   4  -6 -24 227.132 188.801   9
   4   6 -24 391.229 212.007   7
   4   6 -24-10.7606 153.558   9
   4  -6 -23 970.849 320.555   8
   4   6 -23 770.879 266.942   9
   4   6 -23 1120.84 315.483   7
  -4  -6  23 1204.27 306.993  10
   4   6 -22 391.599 178.270   9
   4  -6 -22 139.526 146.227   8
   4   6 -22 382.504 226.296   7
  -4  -6  22 491.514 227.630  10
   4   6 -21 152.553 118.518   7
   4   6 -21 278.647 191.027   9
   4  -6 -21 413.816 196.138   7
   4  -6 -21 199.645 111.562   8
  -4  -6  21 645.206 229.258  10
   4   6 -20 3887.44 522.464   7
   4   6 -20 4748.50 576.709   9
   4  -6 -20 4493.27 568.671   8
  -4  -6  20 5475.73 534.132  10
   4  -6 -20 4478.33 508.546   7
   4   6 -19 983.982 285.327   7
   4   6 -19 1331.87 330.642   9
   4  -6 -19 1380.02 299.666   8
  -4   6  19 1747.25 386.227   6
  -4  -6  19 1107.96 258.356  10
   4  -6 -19 1248.29 277.572   7
   4   6 -18 7931.28 673.015   9
   4  -6 -18 7500.22 668.075   8
  -4  -6  18 7813.91 602.696  10
  -4   6  18 8563.29 720.914   6
   4  -6 -18 8279.49 684.406   7
   4   6 -18 6932.54 684.715   7
   4   6 -17 558.353 230.167   7
  -4   6  17 409.618 190.945   6
   4   6 -17 472.147 183.615   9
   4  -6 -17 560.486 234.007   8
  -4  -6  17 522.701 179.479  10
  -4  -6  17 432.752 146.337   3
   4  -6 -17 434.525 158.605   7
   4   6 -16 3683.34 454.028   9
   4   6 -16 3208.07 463.654   7
  -4   6  16 3878.37 450.033   6
  -4  -6  16 3770.69 325.926   3
   4  -6 -16 3268.59 420.351   7
   4  -6 -16 3572.42 428.625   8
  -4  -6  16 3551.44 409.464  10
   4  -6 -15 4070.23 443.596   7
   4  -6 -15 3881.53 448.802   8
  -4  -6  15 4054.56 357.589   3
   4   6 -15 3880.50 467.107   7
  -4   6  15 3837.91 428.620   6
  -4  -6  15 4580.69 430.241  10
   4   6 -15 4121.52 416.776   9
   4   6 -14 2105.61 345.149   7
   4  -6 -14 2221.03 322.382   8
  -4   6  14 2661.97 352.777   6
  -4  -6  14 2439.81 282.906   3
   4   6 -14 2215.76 321.000   9
   4  -6 -14 2201.16 325.108   7
  -4  -6  14 2432.65 328.424  10
   4  -6 -13 723.035 191.184   8
  -4  -6  13 417.911 152.610   3
   4   6 -13 380.819 139.908   7
  -4   6  13 558.057 164.014   6
   4  -6 -13 452.048 141.163   7
  -4  -6  13 274.053 81.6327  10
  -4  -6  12 1518.65 249.330  10
   4   6 -12 1807.14 307.471   7
  -4   6  12 1238.27 240.305   6
   4  -6 -12 1558.16 269.140   7
   4  -6 -12 1606.83 261.437   8
   4  -6 -11 12935.9 716.588  10
   4   6 -11 12029.0 743.310   7
  -4  -6  11 11980.6 627.316  10
  -4   6  11 12126.1 695.204   6
   4  -6 -11 11982.2 667.855   8
   4  -6 -10 8249.55 563.821  10
   4   6 -10 6997.57 545.839   7
  -4   6  10 7678.81 539.053   6
  -4  -6  10 8029.82 498.708  10
   4   6  -9 4165.40 431.872   7
  -4   6   9 4380.33 397.904   6
   4  -6  -9 4345.32 412.897  10
  -4  -6   9 3794.41 351.934  10
  -4  -6   9 4010.87 193.626   5
   4   6  -8 4812.92 420.859   7
   4  -6  -8 3983.71 370.770  10
   4   6  -8 3816.79 193.312   4
  -4   6   8 4663.70 403.148   6
  -4  -6   8 4299.73 348.112  10
  -4  -6   8 4618.03 224.764   5
   4  -6  -7 7547.15 506.283  10
  -4  -6   7 7001.76 444.939  10
  -4  -6   7 7325.67 300.536   5
   4   6  -7 7412.59 511.009   7
  -4   6   7 6540.31 460.083   6
   4   6  -6 21240.0 837.765   7
  -4   6   6 21963.4 808.289   6
   4  -6  -6 21650.6 851.894  10
  -4  -6   6 21188.8 743.760  10
   4  -6  -5 1707.02 230.747  10
  -4   6   5 1884.41 243.008   6
   4   6  -5 1965.70 252.423   7
  -4  -6   5 1760.65 211.922  10
   4   6  -4 18517.7 729.015   7
  -4   6   4 19355.7 729.273   6
   4  -6  -4 18392.0 734.509  10
  -4  -6   4 16863.8 663.820  10
   4  -6  -3 24383.3 854.211  10
  -4   6   3 23284.4 813.926   6
   4   6  -3 24176.1 804.095   7
  -4  -6   3 23666.1 783.103  10
   4  -6  -2 2190.90 262.404  10
   4   6  -2 2582.32 262.919   7
  -4   6   2 2741.69 265.777   6
  -4  -6   2 2310.32 246.542  10
   4   6  -1 24885.6 773.531   6
   4  -6  -1 25386.8 858.858  10
  -4  -6   1 25167.5 829.242  10
  -4  -6   0 980.081 176.982  10
   4  -6   0 982.531 193.862  10
   4   6   0 1155.68 183.097   6
   4  -6   1 3923.67 371.733  10
   4   6   1 4126.88 337.596   6
  -4  -6  -1 3973.40 367.203  10
   4   6   2 458.513 132.812   6
  -4  -6  -2 549.674 149.022  10
   4  -6   2 667.582 176.152  10
  -4  -6  -2 723.319 124.540   7
  -4  -6  -3 2460.00 292.564  10
  -4  -6  -3 1899.81 181.190   7
   4   6   3 2074.09 247.545   6
   4  -6   3 2070.05 269.720  10
  -4   6  -3 2193.84 224.535   1
  -4  -6  -4 1052.18 139.498   7
   4   6   4 1256.06 196.173   6
  -4  -6  -4 794.532 195.166  10
   4  -6   4 914.062 204.733  10
  -4   6  -4 1177.19 154.785   1
  -4   6  -5 18005.1 613.180   4
  -4  -6  -5 19081.8 842.365  10
   4   6   5 18654.0 783.476   6
  -4   6  -5 18295.7 610.691   1
   4  -6   5 18029.7 807.685  10
  -4   6  -6 120.966 52.7880   4
  -4  -6  -6 27.2763 87.7702   8
   4   6   6-86.0055 112.226   6
  -4  -6  -6 29.0295 38.3085   7
   4  -6   6-88.7168 90.2610  10
  -4   6  -7 9968.48 435.896   4
  -4  -6  -7 10733.4 671.585   8
   4   6   7 11266.3 638.796   6
   4  -6   7 11088.9 660.634  10
   4   6   8 4206.65 406.324   6
  -4  -6  -8 4757.60 468.910   8
  -4  -6  -8 1645.19 110.148   7
  -4  -6  -8 1415.29 103.770   7
   4  -6   8 3994.54 431.155  10
  -4  -6  -9 180.418 142.614   8
   4   6   9 136.952 93.6400   6
   4  -6   9 373.442 175.484  10
   4   6  10-77.4641 154.614   6
   4  -6  10 301.240 132.526  10
  -4  -6 -10 44.3987 121.450   8
   4   6  11 11056.8 747.367   6
  -4  -6 -11 12909.7 652.385   3
  -4  -6 -11 11796.1 797.071   8
   4  -6  11 11448.8 778.549  10
  -4  -6 -12 437.744 185.095   8
   4   6  12 68.3601 112.759   6
  -4  -6 -12 445.563 177.055   3
   4  -6  12 281.650 173.751  10
   4  -6  13 11902.4 846.162  10
  -4  -6 -13 12613.4 651.582   3
  -4   6 -13 10706.3 771.915   9
  -4  -6 -13 11854.0 846.830   8
  -4  -6 -14 259.363 176.589   3
  -4   6 -14 338.462 159.860   9
  -4  -6 -14-120.593 165.140   8
   4  -6  14 353.256 179.273  10
  -4   6 -15 397.350 207.905   9
  -4  -6 -15 395.535 197.331   8
  -4  -6 -15 370.325 157.316   3
   4  -6  15 619.840 222.681  10
  -4   6 -16 4189.91 551.555   9
   4  -6  16 5410.47 622.757  10
  -4  -6 -16 4381.77 560.911   8
  -4  -6 -17 452.355 193.647   8
  -4   6 -17 585.773 264.703   9
   4  -6  17 305.734 191.763  10
  -4   6 -18 4184.06 572.122   9
  -4  -6 -18 4295.42 563.526   9
  -4  -6 -18 4073.03 585.914   8
   4  -6  18 4436.56 647.838  10
  -4  -6 -19 2340.82 453.729   9
  -4  -6 -19 2456.83 471.443   8
   4  -6  19 2247.24 444.441  10
  -4   6 -19 2840.64 493.337   9
  -4   6 -20 522.700 245.289   9
  -4  -6 -20 716.481 255.615   8
  -4  -6 -20 970.186 326.434   9
   4  -6  20 707.438 289.424  10
   4  -6  21 1377.03 363.393  10
  -4  -6 -21 1935.35 446.364   8
  -4   6 -21 1269.95 371.195   9
  -4  -6 -21 1186.59 345.447   9
  -4   6 -22 1354.77 363.355   9
  -4  -6 -22 2143.61 459.302   8
   4  -6  22 1782.17 481.615  10
  -4  -6 -22 1850.82 395.518   9
  -4   6 -23 562.024 268.273   9
  -4  -6 -23 897.835 324.012   8
   4  -6  23 1158.47 381.564  10
  -4  -6 -23 787.546 358.020   9
   4   7 -25 623.407 219.672   9
   4   7 -24 1586.61 411.720   9
   4   7 -23 352.838 254.211   7
   4   7 -23 246.115 175.610   9
  -4   7  23 394.118 265.606   6
   4   7 -22 877.158 345.587   7
   4   7 -22 223.370 155.548   9
  -4   7  22 450.578 259.552   6
   4  -7 -22 893.169 271.061   8
  -4  -7  22 675.871 209.983  10
   4   7 -21 31.3090 158.056   9
  -4   7  21 350.889 221.707   6
   4  -7 -21 479.659 241.989   8
   4   7 -21 399.554 245.685   7
  -4  -7  21 262.552 191.990  10
  -4   7  20-14.3861 178.520   6
   4   7 -20-210.114 134.124   9
   4   7 -20-108.933 175.786   7
   4  -7 -20 194.748 212.141   8
   4  -7 -20-153.320 96.8396   7
  -4  -7  20 43.7974 122.056  10
  -4   7  19 8.49224 153.224   6
   4   7 -19 288.611 164.235   7
   4  -7 -19 126.191 154.824   8
   4  -7 -19 220.641 187.539   7
  -4  -7  19 123.983 129.745  10
   4   7 -18 5270.51 607.966   7
  -4   7  18 5385.88 582.082   6
   4  -7 -18 5985.60 594.059   8
   4  -7 -18 5351.14 559.719   7
  -4  -7  18 5383.82 530.779  10
   4   7 -17 883.040 275.874   7
   4  -7 -17 1383.99 310.967   8
  -4   7  17 1314.92 308.609   6
   4  -7 -17 1082.59 230.378   7
  -4  -7  17 1676.98 297.186  10
  -4  -7  17 1598.77 239.204   3
  -4  -7  16 455.065 162.095   3
  -4   7  16 306.499 181.080   6
   4   7 -16 179.734 175.135   7
   4  -7 -16 559.340 222.946   7
  -4  -7  16 247.174 148.174  10
   4  -7 -16 472.128 186.183   8
   4  -7 -15 6996.96 591.574   8
  -4  -7  15 6632.91 461.053   3
  -4   7  15 5971.36 582.943   6
   4  -7 -15 6696.36 589.184   7
   4   7 -15 5917.68 612.715   7
  -4  -7  15 6449.92 525.711  10
   4   7 -14 3763.74 475.114   7
  -4   7  14 4235.79 481.226   6
   4  -7 -14 4276.76 463.019   8
   4  -7 -14 4837.25 488.258   7
  -4  -7  14 4961.89 464.563  10
  -4  -7  14 4438.51 379.196   3
  -4  -7  13 7974.63 575.423  10
   4   7 -13 7087.87 649.230   7
  -4   7  13 7782.53 619.453   6
   4  -7 -13 7228.29 580.571   8
   4  -7 -13 7116.28 581.380   7
   4  -7 -12 25.7098 105.284  10
  -4  -7  12 117.505 101.465  10
   4  -7 -12 367.552 170.009   8
  -4   7  12 167.871 144.128   6
   4   7 -12 106.688 138.457   7
   4   7 -11 10067.5 717.367   7
   4  -7 -11 11565.0 719.198  10
  -4   7  11 10610.2 683.366   6
  -4  -7  11 10907.5 626.177  10
   4   7 -10 6405.46 562.671   7
  -4   7  10 6777.92 543.719   6
  -4  -7  10 7705.41 530.341  10
   4  -7 -10 7831.72 587.668  10
   4   7  -9 4554.55 443.276   7
  -4  -7   9 4541.24 407.065  10
  -4   7   9 4028.93 418.021   6
  -4  -7   9 4350.06 207.258   5
   4  -7  -9 4745.74 456.975  10
   4   7  -8 121.118 137.229   7
  -4   7   8 74.6077 84.4773   6
  -4  -7   8 256.909 70.8377   5
   4  -7  -8 190.356 137.859  10
  -4  -7   8 103.264 101.018  10
   4   7  -7 1762.90 266.013   7
  -4  -7   7 1659.01 247.545  10
   4  -7  -7 1858.22 287.801  10
  -4   7   7 1775.19 244.667   6
   4  -7  -6 505.691 166.619  10
   4   7  -6 304.946 164.017   7
  -4   7   6 483.343 167.908   6
  -4  -7   6 685.076 170.016  10
  -4  -7   5 215.124 112.793  10
   4  -7  -5 213.255 120.347  10
  -4   7   5 138.678 84.0071   6
   4   7  -5 174.860 136.220   7
  -4   7   4 3370.47 352.327   6
   4  -7  -4 3237.94 324.399  10
   4   7  -4 3106.95 353.416   7
  -4  -7   4 3498.41 340.179  10
  -4   7   3 3167.81 326.836   6
  -4  -7   3 3316.51 335.827  10
   4  -7  -3 3546.34 336.743  10
  -4  -7   2 18591.1 776.275  10
  -4   7   2 20632.5 812.594   6
   4  -7  -2 19725.6 823.145  10
   4  -7  -1 9436.06 564.224  10
  -4  -7   1 9307.72 565.795  10
   4  -7   0 3513.95 351.611  10
  -4  -7   0 3120.59 339.770  10
   4   7   0 2248.10 291.652   6
   4   7   1 15126.0 663.545   6
  -4  -7  -1 15908.0 761.679  10
   4  -7   1 15014.5 754.999  10
   4   7   2-43.5006 99.2815   6
   4  -7   2-13.4967 100.794  10
  -4  -7  -2 56.0115 90.8853  10
   4   7   3 3396.41 335.121   6
   4  -7   3 3392.03 364.244  10
  -4  -7  -3 3959.65 394.458  10
   4   7   4 103.443 101.450   6
  -4   7  -4 132.222 80.1086   1
  -4  -7  -4 8.07312 119.717  10
   4  -7   4-17.6574 107.458  10
  -4  -7  -5 3622.84 399.627  10
   4   7   5 3576.35 372.684   6
  -4   7  -5 3533.88 293.392   4
  -4   7  -5 3904.45 300.104   1
  -4  -7  -5 2686.03 252.226   7
   4  -7   5 3666.90 394.128  10
  -4   7  -6 20350.3 659.387   4
  -4   7  -6 20981.6 646.356   1
   4   7   6 17909.4 886.842   6
   4  -7   6 19515.2 910.298  10
  -4  -7  -6 20251.3 948.759  10
  -4   7  -7 42.9543 60.9044   4
  -4  -7  -7-53.9726 113.048   8
   4  -7   7 153.199 135.685  10
   4   7   7 76.5855 121.761   6
  -4  -7  -8-80.8363 92.1023   8
   4   7   8 103.708 102.208   6
   4  -7   8-62.2420 122.609  10
   4  -7   9 2626.32 400.408  10
  -4  -7  -9 2496.59 374.920   8
   4   7   9 2726.80 371.120   6
  -4  -7 -10 6616.89 602.034   8
   4   7  10 6688.62 562.423   6
   4  -7  10 7387.18 623.456  10
   4   7  11-124.590 177.258   6
  -4  -7 -11 312.029 189.726   8
   4  -7  11-96.1355 123.235  10
  -4  -7 -12 356.317 159.095   3
  -4  -7 -12 285.909 153.349   8
   4  -7  12 348.716 196.461  10
   4   7  12 212.270 163.476   6
  -4  -7 -13 473.626 147.924   3
  -4  -7 -13 669.647 225.126   8
   4   7  13 172.836 177.199   6
   4  -7  13 885.722 327.318  10
  -4  -7 -14 2623.91 332.551   3
   4   7  14 1583.96 307.943   6
  -4  -7 -14 2577.06 427.376   8
   4  -7  14 2445.07 406.769  10
  -4  -7 -15 270.872 174.734   3
  -4  -7 -15 168.029 145.700   8
   4  -7  15 321.892 175.171  10
   4   7  15-209.737 196.523   6
   4   7  16-128.124 176.115   6
  -4  -7 -16-219.089 209.789   8
   4  -7  16-86.5807 184.179  10
  -4  -7 -17 312.026 149.889   8
   4   7  17 58.0340 188.583   6
   4  -7  18 10879.5 942.012  10
  -4  -7 -18 8831.23 856.192   8
   4   7  18 9381.44 890.161   6
  -4  -7 -19 639.636 304.951   9
  -4  -7 -19 407.545 237.953   8
   4   7  19-164.875 230.387   6
   4  -7  19 478.066 255.436  10
   4  -7  20-57.0376 179.131  10
  -4  -7 -20 226.576 143.685   8
   4   7  20-258.637 291.449   6
  -4  -7 -20 317.257 237.904   9
  -4   7 -21 1570.69 412.241   9
  -4  -7 -21 1040.41 328.661   9
   4   7  21 1243.07 436.282   6
  -4  -7 -21 1770.45 462.505   8
   4  -7  21 1173.53 336.888  10
  -4  -7 -22 477.366 291.022   9
  -4   7 -22 689.407 329.219   9
  -4  -7 -22 1012.70 327.448   8
   4   7  22 944.930 374.221   6
   4  -7  22 854.208 344.875  10
   4   8 -22 413.512 251.518   7
  -4   8  22-26.5235 247.427   6
   4  -8 -22 61.5576 150.176   8
  -4   8  21 97.8298 174.229   6
   4  -8 -21-0.55779 180.153   8
  -4  -8  21 340.124 172.191  10
   4   8 -21 74.0100 226.456   7
   4   8 -20 1201.76 387.432   7
  -4   8  20 921.279 296.601   6
   4  -8 -20 1048.51 293.575   8
  -4  -8  20 1151.15 279.426  10
  -4  -8  19-84.0447 113.384  10
   4   8 -19 200.253 238.769   7
  -4   8  19 262.377 222.083   6
   4  -8 -19 145.126 174.313   8
  -4   8  18 2306.55 406.678   6
   4  -8 -18 1619.81 327.699   7
   4   8 -18 2027.25 390.823   7
   4  -8 -18 2164.95 411.463   8
  -4  -8  18 2375.63 363.684  10
  -4  -8  17 3735.63 462.508  10
   4   8 -17 2396.43 409.063   7
   4  -8 -17 3151.15 420.682   7
  -4   8  17 3596.60 489.392   6
   4  -8 -17 4077.12 493.272   8
   4   8 -16 3874.12 509.666   7
  -4  -8  16 4378.81 413.525   3
  -4  -8  16 4886.90 507.015  10
  -4   8  16 4756.34 545.320   6
   4  -8 -16 4081.35 466.564   7
   4  -8 -16 4877.09 556.540   8
  -4  -8  15 6014.21 481.490   3
  -4   8  15 5196.67 561.691   6
   4  -8 -15 5342.59 551.472   8
   4  -8 -15 4729.56 507.607   7
   4   8 -15 4993.10 588.798   7
  -4  -8  15 5817.82 538.330  10
   4   8 -14 146.203 153.425   7
   4  -8 -14 32.7734 138.778   8
   4  -8 -14 145.875 91.6616   7
  -4   8  14 403.866 195.111   6
  -4  -8  14 293.017 138.025  10
   4   8 -13-14.7439 129.430   7
   4  -8 -13 230.007 187.730   8
  -4   8  13-190.784 195.173   6
   4  -8 -13 53.4960 106.436   7
  -4  -8  13 24.2849 107.684  10
   4  -8 -12 1191.05 292.696  10
  -4  -8  12 1010.29 227.046  10
   4   8 -12 938.321 257.096   7
   4  -8 -12 1357.32 285.606   8
  -4   8  12 1069.01 246.460   6
   4   8 -11 5459.36 540.953   7
  -4   8  11 5579.58 527.993   6
   4  -8 -11 5742.42 548.700  10
  -4  -8  11 6005.09 512.791  10
   4  -8 -10 3576.58 433.533  10
   4   8 -10 2847.92 402.504   7
  -4   8  10 3210.22 391.241   6
  -4  -8  10 2963.56 353.862  10
  -4   8   9 7097.57 567.348   6
   4   8  -9 6593.91 582.391   7
   4  -8  -9 6955.84 577.167  10
  -4  -8   9 7184.83 544.547  10
   4   8  -8 1403.90 297.507   7
  -4  -8   8 2258.12 180.669   5
  -4   8   8 1531.59 268.296   6
   4  -8  -8 1766.73 288.030  10
  -4  -8   8 1905.31 306.495  10
   4   8  -7 6578.48 554.044   7
  -4   8   7 6701.12 533.504   6
  -4  -8   7 7213.71 531.900  10
   4  -8  -7 6881.97 566.609  10
   4  -8  -6 2422.30 351.477  10
  -4   8   6 1638.79 255.392   6
  -4  -8   6 1897.04 261.302  10
  -4   8   5 1481.29 242.077   6
  -4  -8   5 1891.57 267.076  10
   4  -8  -5 1745.62 268.425  10
   4  -8  -4 10525.7 661.181  10
  -4  -8   4 10931.0 656.978  10
  -4   8   4 10341.9 641.877   6
  -4   8   3 19405.5 845.333   6
   4  -8  -3 19544.0 889.112  10
  -4  -8   3 19970.7 866.575  10
   4  -8  -2 3820.96 405.726  10
  -4  -8   2 4142.10 408.657  10
   4  -8  -1 17638.1 848.734  10
  -4  -8   1 18634.9 863.586  10
   4   8   0 218.400 129.474   6
  -4  -8   0 165.090 145.294  10
   4  -8   0 33.4118 128.792  10
  -4  -8  -1 672.752 203.610  10
   4   8   1 829.122 202.142   6
   4  -8   1 928.152 206.762  10
  -4  -8  -2 789.806 191.814  10
   4  -8   2 731.696 161.715  10
   4   8   2 944.279 202.814   6
   4   8   3 1752.04 260.930   6
   4  -8   3 1756.91 294.333  10
  -4  -8  -3 1735.49 294.445  10
  -4   8  -4 1120.69 184.576   1
   4   8   4 870.554 221.092   6
  -4  -8  -4 1034.08 251.009  10
   4  -8   4 723.037 208.971  10
  -4  -8  -5 14496.6 838.870  10
   4   8   5 12543.7 764.664   6
  -4   8  -5 15404.0 603.058   1
   4  -8   5 13313.6 804.503  10
  -4  -8  -6-44.3987 109.785  10
   4  -8   6 104.939 104.216  10
  -4   8  -6 150.291 92.7072   1
  -4   8  -6 125.125 69.9010   4
   4   8   6 147.694 113.604   6
  -4   8  -7 8336.51 437.293   4
   4   8   7 7502.51 575.029   6
   4  -8   7 7359.15 596.584  10
  -4   8  -8 1998.72 202.719   4
  -4  -8  -8 1952.14 373.303   8
   4   8   8 1626.16 323.907   6
   4  -8   8 1794.57 285.117  10
  -4  -8  -9 346.532 158.807   8
   4   8   9 131.468 149.221   6
   4  -8   9-53.2456 165.037  10
  -4  -8 -10 2357.22 385.686   8
   4   8  10 1600.28 366.067   6
   4  -8  10 1301.20 289.042  10
   4   8  11 3448.46 472.528   6
  -4  -8 -11 3645.25 485.707   8
   4  -8  11 3589.37 454.697  10
  -4  -8 -12 766.426 256.433   8
   4   8  12 738.510 258.862   6
   4  -8  12 798.813 241.167  10
   4  -8  13 3332.67 519.025  10
   4   8  13 2949.48 449.280   6
  -4  -8 -13 3300.38 395.242   3
  -4  -8 -13 3379.62 482.021   8
   4  -8  14 574.985 303.729  10
  -4  -8 -14 260.954 214.192   8
   4   8  14 141.771 162.153   6
  -4  -8 -14 417.912 199.222   3
  -4  -8 -15-24.3172 148.297   8
   4   8  15-59.1445 175.575   6
  -4  -8 -15 369.616 234.444   3
   4  -8  15-60.3840 149.380  10
  -4  -8 -16 93.0746 175.808   8
   4   8  16-264.166 245.065   6
   4  -8  16 131.977 201.648  10
  -4  -8 -17 1214.26 312.766   8
   4   8  17 1666.39 367.637   6
   4  -8  17 1742.32 422.904  10
   4   8  18 369.806 171.409   6
  -4  -8 -18 14.8523 141.984   8
   4  -8  18 643.325 325.027  10
   4   8  19 2766.23 521.476   6
  -4  -8 -19 2522.22 489.964   8
   4  -8  19 2370.15 501.021  10
  -4  -8 -20 1041.17 303.878   9
   4   8  20 713.834 350.636   6
  -4  -8 -20 1231.64 373.255   8
   4  -8  20 1359.43 397.860  10
  -4  -8 -21 2076.72 495.850   9
  -4  -8 -21 1894.69 470.246   8
   4   8  21 2416.29 534.747   6
   4  -8  21 2481.20 524.667  10
  -4   9  21-248.525 266.125   6
   4  -9 -21-103.519 200.465   8
   4  -9 -20 505.203 219.327   8
  -4  -9  20 998.430 229.933  10
   4   9 -20 1023.44 393.617   7
  -4   9  20 1466.52 466.238   6
   4   9 -19 438.862 314.468   7
   4  -9 -19 483.537 242.866   8
  -4  -9  19-40.5913 147.817  10
  -4   9  19 795.836 296.109   6
  -4   9  18 2681.05 458.705   6
   4  -9 -18 2709.68 457.443   8
  -4  -9  18 2511.53 415.190  10
   4   9 -18 2566.73 450.879   7
  -4   9  17 1281.93 316.874   6
   4   9 -17 1581.16 385.677   7
   4  -9 -17 1386.72 327.780   8
   4  -9 -17 675.612 256.201   7
  -4  -9  17 1522.82 311.805  10
   4   9 -16 369.241 229.441   7
  -4  -9  16 387.940 209.907  10
  -4   9  16 439.379 261.013   6
   4  -9 -16 5.72480 133.426   8
  -4  -9  16 245.586 171.416   3
   4  -9 -16 98.9724 141.056   7
  -4   9  15 5504.53 611.511   6
  -4  -9  15 5930.23 510.972   3
   4  -9 -15 4720.61 549.959   8
   4  -9 -15 3933.25 494.120   7
   4   9 -15 4617.83 584.498   7
  -4  -9  15 5250.86 537.132  10
   4  -9 -14 2726.37 420.455   8
  -4   9  14 2556.13 421.692   6
   4   9 -14 2187.51 388.449   7
   4  -9 -14 2670.07 388.383   7
  -4  -9  14 2865.90 381.592  10
  -4   9  13 4210.21 493.445   6
   4  -9 -13 5040.33 564.394  10
   4  -9 -13 4398.30 510.758   8
  -4  -9  13 5494.85 527.000  10
   4   9 -13 4140.20 552.824   7
   4  -9 -12 747.332 271.520  10
   4   9 -12 559.700 198.683   7
  -4   9  12 478.862 228.943   6
  -4  -9  12 782.394 235.863  10
  -4   9  11 4989.19 519.100   6
   4  -9 -11 6749.38 633.271  10
  -4  -9  11 5960.06 553.646  10
   4   9 -11 4579.69 542.945   7
   4  -9 -10 5782.87 577.081  10
  -4   9  10 4840.05 524.260   6
  -4  -9  10 5599.99 526.163  10
  -4   9   9 2459.24 371.118   6
   4  -9  -9 2794.44 396.900  10
  -4  -9   9 2665.41 367.796  10
  -4  -9   8-74.8474 108.929  10
  -4   9   8-187.084 173.923   6
   4  -9  -8-65.2447 130.619  10
  -4   9   7 722.955 210.610   6
  -4  -9   7 1325.86 256.415  10
   4  -9  -7 1282.58 275.199  10
   4  -9  -6 118.653 140.254  10
  -4  -9   6 76.8810 121.345  10
  -4   9   6-29.5030 104.357   6
   4  -9  -5 1038.66 213.234  10
  -4   9   5 985.467 225.062   6
  -4  -9   5 1191.24 252.354  10
  -4   9   4 2886.92 376.820   6
   4  -9  -4 3087.69 374.184  10
  -4  -9   4 3022.59 367.252  10
   4  -9  -3 1162.65 271.062  10
  -4  -9   3 1057.98 206.217  10
  -4   9   3 1117.49 252.472   6
  -4  -9   2 7940.00 608.219  10
   4  -9  -2 6488.59 586.347  10
   4  -9  -1 4152.51 468.605  10
  -4  -9   1 4385.19 455.434  10
   4  -9   0 1171.24 275.360  10
  -4  -9   0 1452.58 281.215  10
  -4  -9  -1 235.685 168.400  10
   4   9   1-4.66359 102.432   6
   4  -9   1-39.4331 134.627  10
  -4  -9  -2 310.565 168.791  10
   4   9   2 65.4478 93.2719   6
   4  -9   2 49.2439 129.964  10
   4   9   3 4365.90 454.296   6
  -4  -9  -3 4425.00 475.725  10
   4  -9   3 4519.56 489.330  10
   4   9   4 525.244 181.486   6
  -4   9  -4 425.897 132.621   1
  -4  -9  -4 209.524 126.539  10
   4  -9   4 301.932 207.459  10
   4   9   5 1426.42 262.550   6
   4  -9   5 1247.09 282.809  10
  -4   9  -5 1477.99 208.073   1
  -4  -9  -5 1207.49 253.591  10
  -4  -9  -6 18483.0 1004.70  10
   4  -9   6 16808.4 974.291  10
  -4   9  -6 18878.3 691.332   1
  -4   9  -6 18470.6 719.024   4
  -4  -9  -7 67.4242 119.165  10
   4  -9   7 234.482 151.099  10
   4   9   7 259.217 150.905   6
  -4   9  -7 156.504 92.8182   4
   4   9   8 80.4723 163.542   6
  -4  -9  -8 245.243 163.920   8
   4  -9   8-237.405 206.135  10
   4   9   9 1261.71 307.368   6
   4  -9   9 1471.16 292.878  10
  -4  -9  -9 1651.86 345.667   8
  -4  -9 -10 3660.55 507.897   8
   4   9  10 3423.98 488.414   6
   4  -9  10 3124.11 482.583  10
   4   9  11 142.760 188.356   6
   4  -9  11-60.1177 190.080  10
  -4  -9 -11-239.773 174.925   8
   4  -9  12-155.717 163.897  10
[truncated: 865,014 more chars]
