# Supplementary material for: Crystal structure of bis­{4-bromo-2-[(carb­amim­id­amido­imino)­meth­yl]phenolato-κ3 N,N′,O}cobalt(III) nitrate di­methyl­formamide monosolvate
Source: Acta Crystallogr E Crystallogr Commun. 2016 Jun 10;72(Pt 7):907–11. doi: 10.1107/S2056989016008690 (PMC4992904; doi:10.1107/S2056989016008690)
Supplement: Supplementary file 2 [file e-72-00907-Isup2.hkl]

data_I                                                                          
_shelx_title ' lv473 in P2(1)/c'                                                
_shelx_refln_list_code          4                                               
_shelx_F_calc_maximum      422.04                                               
_exptl_crystal_F_000      1408.00                                               
_reflns_d_resolution_high  0.6900                                               
                                                                                
loop_                                                                           
 _space_group_symop_operation_xyz                                               
 'x, y, z'                                                                      
 '-x, y+1/2, -z+1/2'                                                            
 '-x, -y, -z'                                                                   
 'x, -y-1/2, z-1/2'                                                             
                                                                                
_cell_length_a    13.5778                                                       
_cell_length_b     9.9492                                                       
_cell_length_c    19.0240                                                       
_cell_angle_alpha  90.000                                                       
_cell_angle_beta   98.302                                                       
_cell_angle_gamma  90.000                                                       
                                                                                
_shelx_F_squared_multiplier     1.000                                           
                                                                                
loop_                                                                           
 _refln_index_h                                                                 
 _refln_index_k                                                                 
 _refln_index_l                                                                 
 _refln_F_squared_calc                                                          
 _refln_F_squared_meas                                                          
 _refln_F_squared_sigma                                                         
 _refln_observed_status                                                         
   2   0   0       3404.45       2762.58       349.06 o                         
   3   0   0         42.23         38.65         8.45 o                         
   4   0   0       4247.17       4188.68       153.74 o                         
   5   0   0       5880.73       5637.74       246.90 o                         
   6   0   0       6155.28       6029.06       242.60 o                         
   7   0   0      19968.96      21458.97       292.11 o                         
   8   0   0       5121.97       4727.86       297.23 o                         
   9   0   0       2007.16       1989.41       131.03 o                         
  10   0   0       1220.17       1228.47        89.86 o                         
  11   0   0      12818.10      13513.34       264.60 o                         
  12   0   0       3772.72       4022.54       152.82 o                         
  13   0   0       1446.99       1508.55       100.82 o                         
  14   0   0        390.15        438.25        94.27 o                         
  15   0   0       2709.02       2541.91       315.41 o                         
  16   0   0      10451.38      10174.21       799.45 o                         
  17   0   0       1015.39       1116.52       225.06 o                         
  18   0   0       2927.94       2927.84       365.93 o                         
  19   0   0        311.48        381.42       178.41 o                         
   1   1   0         29.89          2.83         3.52 o                         
   2   1   0        955.64        914.40        17.96 o                         
   3   1   0        219.20        172.18         8.37 o                         
   4   1   0       2984.40       2941.30        68.89 o                         
   5   1   0       1309.95       1441.42        33.25 o                         
   6   1   0        103.84        104.50         8.37 o                         
   7   1   0        282.60        271.90        14.86 o                         
   8   1   0       3068.15       2628.30       125.14 o                         
   9   1   0        715.55        649.38        27.38 o                         
  10   1   0         79.06         58.98        13.57 o                         
  11   1   0         67.59         45.85        11.91 o                         
  12   1   0        583.67        548.06        39.29 o                         
  13   1   0        107.79        106.01        26.55 o                         
  14   1   0        133.96         75.79        47.24 o                         
  15   1   0        232.12        282.36        55.91 o                         
  16   1   0        417.18        513.76        79.32 o                         
  17   1   0          3.94         15.90        61.96 o                         
  18   1   0          3.27         63.45        79.41 o                         
  19   1   0        144.75        233.10       168.70 o                         
   0   2   0     151033.12     155056.59      4037.40 o                         
   1   2   0        395.06        348.69        16.49 o                         
   2   2   0      36062.29      36383.30       338.36 o                         
   3   2   0        111.90         95.18        10.76 o                         
   4   2   0      14037.07      14601.55       184.12 o                         
   5   2   0      18584.60      18846.82       228.33 o                         
   6   2   0        141.17        117.42         9.99 o                         
   7   2   0      28711.74      29021.52       445.04 o                         
   8   2   0       2516.15       2425.24        55.94 o                         
   9   2   0       3814.27       3536.54        69.17 o                         
  10   2   0       2625.93       2611.33        65.17 o                         
  11   2   0      19091.31      18801.01       333.69 o                         
  12   2   0       1796.33       1758.43        79.10 o                         
  13   2   0        198.83        149.07        32.10 o                         
  14   2   0        647.17        615.06        57.55 o                         
  15   2   0        180.11        235.15        64.45 o                         
  16   2   0       7366.83       7283.74       512.11 o                         
  17   2   0        329.96        324.66        87.27 o                         
  18   2   0       1933.94       2011.19       303.63 o                         
  19   2   0        504.81        502.72       228.20 o                         
   1   3   0      15500.63      16657.63       220.56 o                         
   2   3   0       3818.76       3842.17        57.41 o                         
   3   3   0        102.39        144.57        12.73 o                         
   4   3   0       3411.79       3431.33        46.71 o                         
   5   3   0       7976.14       9159.12       179.82 o                         
   6   3   0       3551.33       3717.77        83.90 o                         
   7   3   0        124.46         86.40        10.70 o                         
   8   3   0      12638.61      13103.05       240.28 o                         
   9   3   0       4676.18       4604.45        99.67 o                         
  10   3   0        205.63        171.70        23.36 o                         
  11   3   0        174.40        123.35        24.66 o                         
  12   3   0       1484.60       1496.89        72.62 o                         
  13   3   0       1572.11       1525.64        77.09 o                         
  14   3   0         39.23         35.70        28.28 o                         
  15   3   0        803.44        909.46       107.79 o                         
  16   3   0         21.44         92.44        80.24 o                         
  17   3   0          8.01          0.00        77.37 o                         
  18   3   0        960.29       1020.09       162.58 o                         
   0   4   0      11825.10      10989.15       221.66 o                         
   1   4   0      11674.33      12836.76       148.22 o                         
   2   4   0        145.63        236.33        21.43 o                         
   3   4   0       1852.80       1908.41        49.65 o                         
   4   4   0       1200.70       1071.37        37.25 o                         
   5   4   0      25278.26      25941.78       331.48 o                         
   6   4   0         51.95         54.83        14.45 o                         
   7   4   0      14643.83      14353.10       244.65 o                         
   8   4   0         37.23         39.03         9.92 o                         
   9   4   0       2445.88       1901.17       115.46 o                         
  10   4   0        706.04        689.28        43.35 o                         
  11   4   0       4609.09       4758.13       118.17 o                         
  12   4   0        347.60        308.97        30.72 o                         
  13   4   0        515.57        467.31        49.87 o                         
  14   4   0        307.69        175.06        48.90 o                         
  15   4   0         12.04         39.13        92.12 o                         
  16   4   0       4798.09       5337.13       317.85 o                         
  17   4   0       2056.89       2376.07       228.99 o                         
  18   4   0        946.23        761.65       230.83 o                         
   1   5   0      10727.88      10546.08       202.02 o                         
   2   5   0      18629.87      19746.46       239.35 o                         
   3   5   0       4808.77       5176.01       120.56 o                         
   4   5   0        286.00        301.11        27.43 o                         
   5   5   0       2674.58       2703.42        86.43 o                         
   6   5   0        100.11        111.08        18.11 o                         
   7   5   0       2573.18       2469.62        77.19 o                         
   8   5   0       7759.63       7686.63       129.80 o                         
   9   5   0       8287.67       8142.26       142.30 o                         
  10   5   0        774.30        915.71        70.87 o                         
  11   5   0          2.46         36.91        28.57 o                         
  12   5   0        646.46        713.26        50.42 o                         
  13   5   0        531.79        531.05        54.45 o                         
  14   5   0        154.35        150.56        43.78 o                         
  15   5   0       1098.68        974.58       172.47 o                         
  16   5   0         81.63         27.65        66.35 o                         
  17   5   0         27.09        115.56        68.99 o                         
  18   5   0        242.87        428.85       164.83 o                         
   0   6   0       7632.21       3732.18      3667.03 o                         
   1   6   0       2564.36       2630.11       115.52 o                         
   2   6   0       2498.35       2261.21       110.15 o                         
   3   6   0       3267.96       3380.01       129.84 o                         
   4   6   0        542.22        560.11        56.93 o                         
   5   6   0       6394.35       6213.49       175.84 o                         
   6   6   0        795.31        779.96        47.40 o                         
   7   6   0       4799.54       4522.29       110.80 o                         
   8   6   0         31.11         39.80        16.97 o                         
   9   6   0          6.09         10.24        17.25 o                         
  10   6   0         27.85         69.51        23.03 o                         
  11   6   0       2916.65       2713.20       111.24 o                         
  12   6   0        797.15        745.70        59.99 o                         
  13   6   0         55.25         14.98        27.99 o                         
  14   6   0        323.58        279.57        44.73 o                         
  15   6   0          1.88          0.00        62.52 o                         
  16   6   0       1988.52       2200.19       217.39 o                         
  17   6   0         61.19         81.34        78.53 o                         
   1   7   0       7945.69       7998.20       212.07 o                         
   2   7   0      10044.44       9615.42       236.09 o                         
   3   7   0        255.45        206.37        38.93 o                         
   4   7   0       1591.28       1592.33       177.97 o                         
   5   7   0       2255.33       2114.36       115.22 o                         
   6   7   0       1609.21       1428.42        81.61 o                         
   7   7   0       1162.72       1055.48        66.80 o                         
   8   7   0      10092.98      10302.05       244.38 o                         
   9   7   0       9375.57       9192.92       322.34 o                         
  10   7   0        965.07       1125.09        66.25 o                         
  11   7   0        753.61        746.79        76.17 o                         
  12   7   0         23.03          6.96        29.67 o                         
  13   7   0         50.47         61.67        35.63 o                         
  14   7   0        924.20       1031.63        87.25 o                         
  15   7   0        573.10        834.25       116.91 o                         
  16   7   0       1235.10       1360.72       154.66 o                         
  17   7   0        217.57        222.50       121.90 o                         
   0   8   0       8283.74       8235.99       415.01 o                         
   1   8   0        273.87        145.97        37.32 o                         
   2   8   0       3505.36       3362.62       152.49 o                         
   3   8   0        749.93        711.97        75.85 o                         
   4   8   0          2.86         73.74        41.37 o                         
   5   8   0       4409.88       4055.18       169.10 o                         
   6   8   0        205.49        181.84        55.01 o                         
   7   8   0       1114.93       1131.20        94.97 o                         
   8   8   0         72.98         59.24        43.93 o                         
   9   8   0          6.65          2.04        33.34 o                         
  10   8   0       1761.96       1707.84       100.49 o                         
  11   8   0       1666.54       1561.79       111.22 o                         
  12   8   0        229.49        199.13        50.61 o                         
  13   8   0        233.70        269.48        48.52 o                         
  14   8   0         37.26          0.00        38.92 o                         
  15   8   0        240.15        206.78        96.06 o                         
  16   8   0        367.42        308.51       121.93 o                         
   1   9   0       1677.39       1604.52       138.77 o                         
   2   9   0       4913.72       4562.72       237.32 o                         
   3   9   0        774.59        653.29        94.70 o                         
   4   9   0        796.44        708.56       105.29 o                         
   5   9   0        263.66        267.28        53.98 o                         
   6   9   0       1138.74       1026.88       116.95 o                         
   7   9   0       2280.58       2138.85       138.12 o                         
   8   9   0       6028.17       6009.34       252.46 o                         
   9   9   0       2993.16       3157.92       230.20 o                         
  10   9   0       1492.98       1583.94       104.22 o                         
  11   9   0         81.92         12.22        69.31 o                         
  12   9   0        390.99        533.02        87.50 o                         
  13   9   0        559.90        727.57        72.16 o                         
  14   9   0       2976.38       3456.82       175.30 o                         
  15   9   0        106.67         76.52        83.54 o                         
   0  10   0       2414.28       2249.68       259.20 o                         
   1  10   0       3077.02       2752.68       204.75 o                         
   2  10   0       2241.75       1933.99       175.03 o                         
   3  10   0       2247.18       2111.81       192.31 o                         
   4  10   0        621.42        481.90       123.70 o                         
   5  10   0        542.13        556.99        96.29 o                         
   6  10   0       1662.21       1747.77       163.25 o                         
   7  10   0         47.57        134.30        68.55 o                         
   8  10   0         31.92          0.00        48.99 o                         
   9  10   0        145.01        162.99        46.41 o                         
  10  10   0       3584.31       3161.82       163.95 o                         
  11  10   0        577.78        551.36        66.03 o                         
  12  10   0        174.34        240.03        55.57 o                         
  13  10   0        623.23        729.60        89.23 o                         
  14  10   0         25.64        134.42        75.13 o                         
   1  11   0       1616.51       1624.57       170.25 o                         
   2  11   0       1167.71       1264.94       149.08 o                         
   3  11   0        471.58        450.15       108.40 o                         
   4  11   0         43.37        113.08        87.74 o                         
   5  11   0         72.71         59.86        91.31 o                         
   6  11   0        413.72        394.17        93.04 o                         
   7  11   0       2052.60       2242.24       156.26 o                         
   8  11   0       2800.72       3115.19       184.23 o                         
   9  11   0       2293.34       2283.47       160.53 o                         
  10  11   0        274.37        183.03        69.56 o                         
  11  11   0        171.55        188.47        52.98 o                         
  12  11   0         63.64        153.79        64.97 o                         
   0  12   0         24.17        181.51       112.06 o                         
   1  12   0       1580.51       1636.80       209.73 o                         
   2  12   0        863.00        987.71       150.39 o                         
   3  12   0        398.12        501.14       116.69 o                         
   4  12   0        145.43        111.43        64.36 o                         
   5  12   0        781.89        889.00       133.03 o                         
   6  12   0       1504.29       1679.20       144.24 o                         
   7  12   0          4.62         68.76        91.95 o                         
   8  12   0         25.79        101.00        60.40 o                         
   9  12   0         50.95         79.79        67.75 o                         
  10  12   0       4306.94       4704.10       258.54 o                         
   1  13   0         55.88        153.25        81.73 o                         
   2  13   0         76.55        128.82        72.67 o                         
   3  13   0        490.06        771.43       144.52 o                         
   4  13   0         41.32         91.73        75.83 o                         
   5  13   0         64.11        201.44        89.85 o                         
   6  13   0          7.57          0.00        90.13 o                         
   7  13   0       1023.38       1134.27       174.59 o                         
   8  13   0       1560.90       1740.55       211.89 o                         
   0  14   0        204.61        258.75       153.41 o                         
   1  14   0       1016.28       1362.26       203.73 o                         
   2  14   0         48.48        126.50       110.69 o                         
   3  14   0        365.00        746.59       157.20 o                         
   4  14   0         21.89        233.33       136.57 o                         
 -19   1   1        449.18        523.59       140.73 o                         
 -18   1   1        775.65        729.00       191.72 o                         
 -17   1   1          9.89          0.00        56.07 o                         
 -16   1   1       2080.80       2020.46       135.04 o                         
 -15   1   1       2848.61       2863.31       156.58 o                         
 -14   1   1       4381.73       4202.90       180.05 o                         
 -13   1   1       1051.60       1066.87        63.57 o                         
 -12   1   1       9877.70      10082.41       154.29 o                         
 -11   1   1        240.90        241.10        24.69 o                         
 -10   1   1          3.35          0.00        14.35 o                         
  -9   1   1        493.02        398.21        21.46 o                         
  -8   1   1         45.14         40.61        11.07 o                         
  -7   1   1      47457.61      46991.21       724.68 o                         
  -6   1   1      28019.54      28956.98       296.87 o                         
  -5   1   1      25802.63      26678.80       390.76 o                         
  -4   1   1      10012.25       9851.54       111.70 o                         
  -3   1   1      18146.32      18395.52       205.68 o                         
  -2   1   1      12474.89      13241.49       103.07 o                         
   2   1   1      28125.71      28315.97       387.76 o                         
   3   1   1        223.70        268.81        12.42 o                         
   4   1   1      21783.55      21443.26       250.22 o                         
   5   1   1       1136.41       1259.10        30.13 o                         
   6   1   1        433.35        440.23        20.40 o                         
   7   1   1        779.59        713.14        27.35 o                         
   8   1   1        627.93        599.63        28.42 o                         
   9   1   1      26291.16      27117.62       239.72 o                         
  10   1   1      11957.04      12059.49       147.53 o                         
  11   1   1      13482.10      13073.64       258.36 o                         
  12   1   1       2523.46       2523.42        90.45 o                         
  13   1   1          6.79          0.00        22.88 o                         
  14   1   1        484.19        487.14        55.70 o                         
  15   1   1          1.81        119.69        45.64 o                         
  16   1   1       2813.88       2742.81       181.64 o                         
  17   1   1       3331.01       3592.23       249.78 o                         
  18   1   1         89.07          0.00       132.06 o                         
  19   1   1        115.94        263.15       107.96 o                         
 -19   2   1          0.69         42.89       116.69 o                         
 -18   2   1        332.22        391.54       131.66 o                         
 -17   2   1        195.70        122.73        56.07 o                         
 -16   2   1        170.19        202.32        65.77 o                         
 -15   2   1        737.38        696.59        82.66 o                         
 -14   2   1       3739.11       3597.42       166.04 o                         
 -13   2   1        185.23        193.04        34.83 o                         
 -12   2   1        892.47        879.24        52.99 o                         
 -11   2   1       1060.02        982.53        38.75 o                         
 -10   2   1          1.29          0.00        16.21 o                         
  -9   2   1        108.37         85.96        16.06 o                         
  -8   2   1        963.19        915.38        30.87 o                         
  -7   2   1       4686.51       4950.99       110.24 o                         
  -6   2   1        436.85        434.27        17.35 o                         
  -5   2   1       5230.15       5271.65        69.62 o                         
  -4   2   1        169.84        153.68         9.69 o                         
  -3   2   1      13533.12      14364.92       158.39 o                         
  -2   2   1        362.91        339.71        14.02 o                         
  -1   2   1       6435.51       6938.46        83.10 o                         
   0   2   1        282.15        265.25        19.20 o                         
   1   2   1      10102.91       9699.88       154.84 o                         
   2   2   1       1650.63       1541.82        43.55 o                         
   3   2   1      42386.36      43142.31       600.11 o                         
   4   2   1        894.75       1046.97        23.33 o                         
   5   2   1       4449.03       4808.13        66.31 o                         
   6   2   1       1327.75       1597.79        35.66 o                         
   7   2   1          1.81         22.34         7.92 o                         
   8   2   1        137.35        142.59        12.96 o                         
   9   2   1       1769.88       1682.06        40.95 o                         
  10   2   1        260.64        226.32        21.68 o                         
  11   2   1        787.29        702.80        30.68 o                         
  12   2   1         65.67        106.78        29.32 o                         
  13   2   1        283.71        301.66        42.95 o                         
  14   2   1         79.96         67.30        45.91 o                         
  15   2   1        130.87        162.35        75.91 o                         
  16   2   1          7.41         88.24        61.97 o                         
  17   2   1        367.65        423.15        91.70 o                         
  18   2   1        222.36        434.44       131.04 o                         
  19   2   1        207.85        392.39       209.24 o                         
 -19   3   1       1844.55       1333.31       272.32 o                         
 -18   3   1       1206.01       1023.26       218.76 o                         
 -17   3   1        416.22        454.38       245.67 o                         
 -16   3   1       2169.94       2181.09       167.01 o                         
 -15   3   1         42.35          0.00        48.93 o                         
 -14   3   1       2383.84       2239.37       100.99 o                         
 -13   3   1       1988.30       1935.76        90.78 o                         
 -12   3   1      12087.52      11494.04       195.95 o                         
 -11   3   1         28.45         34.34        24.24 o                         
 -10   3   1         11.05         12.11        12.78 o                         
  -9   3   1       2521.33       2305.65        58.77 o                         
  -8   3   1         59.59         87.79        14.11 o                         
  -7   3   1      30099.92      29329.10       467.96 o                         
  -6   3   1       9391.52       9144.63       157.19 o                         
  -5   3   1      16061.38      16256.54       269.90 o                         
  -4   3   1      20133.58      20837.92       163.22 o                         
  -3   3   1      10861.53      10545.76        89.40 o                         
  -2   3   1       3617.19       3527.40        52.92 o                         
  -1   3   1       2619.53       2843.47        51.98 o                         
   0   3   1      17074.87      18383.82       386.16 o                         
   1   3   1      19447.19      19716.58       204.12 o                         
   2   3   1       9213.63       9855.59        96.54 o                         
   3   3   1         54.41         51.53         8.69 o                         
   4   3   1      58278.55      59074.68       652.45 o                         
   5   3   1        933.53        936.49        30.34 o                         
   6   3   1        264.58        273.15        17.50 o                         
   7   3   1        847.77        805.45        38.08 o                         
   8   3   1        917.34        853.19        34.23 o                         
   9   3   1      21131.56      19976.75       431.22 o                         
  10   3   1       1777.23       1531.16        43.39 o                         
  11   3   1       3168.70       2983.75        80.95 o                         
  12   3   1       5289.96       5056.25       133.71 o                         
  13   3   1        418.36        417.43        43.23 o                         
  14   3   1        558.75        563.13        58.21 o                         
  15   3   1         80.52         72.97        63.06 o                         
  16   3   1       2790.98       2910.63       197.62 o                         
  17   3   1        547.04        512.59       183.48 o                         
  18   3   1          9.02         23.45        76.62 o                         
 -18   4   1         29.24         25.51        74.37 o                         
 -17   4   1          6.71         56.13        96.18 o                         
 -16   4   1        897.64        886.59       136.24 o                         
 -15   4   1       1396.94       1619.08       167.41 o                         
 -14   4   1       4556.02       4246.41       140.48 o                         
 -13   4   1         19.36          0.00        25.98 o                         
 -12   4   1        120.77         81.01        25.78 o                         
 -11   4   1       1470.45       1344.23        62.36 o                         
 -10   4   1          0.48         38.55        26.80 o                         
  -9   4   1       1762.34       1608.41        62.93 o                         
  -8   4   1       5486.66       5293.70       103.82 o                         
  -7   4   1       4926.57       4673.01        89.54 o                         
  -6   4   1        203.18        244.14        18.19 o                         
  -5   4   1       6511.81       6401.38        87.54 o                         
  -4   4   1      10981.55      11089.98       123.89 o                         
  -3   4   1        436.08        423.72        22.51 o                         
  -2   4   1        245.31        224.98        17.32 o                         
  -1   4   1        747.58        764.88        36.07 o                         
   0   4   1       1034.43       1038.57        57.10 o                         
   1   4   1        460.13        482.02        39.17 o                         
   2   4   1      21947.50      22500.78       219.27 o                         
   3   4   1       5931.70       5921.60       115.57 o                         
   4   4   1         48.84         18.22        15.43 o                         
   5   4   1        318.06        368.79        23.42 o                         
   6   4   1        345.94        319.68        24.91 o                         
   7   4   1         86.51        106.35        24.95 o                         
   8   4   1       4790.60       4450.64       108.80 o                         
   9   4   1       1178.68       1046.05        54.46 o                         
  10   4   1        376.42        319.94        22.68 o                         
  11   4   1        318.35        330.03        29.29 o                         
  12   4   1       2109.66       1916.06        84.30 o                         
  13   4   1       1152.80       1140.73        81.00 o                         
  14   4   1          6.71         46.37        36.51 o                         
  15   4   1        127.02         86.52        72.20 o                         
  16   4   1         14.56        198.15        82.57 o                         
  17   4   1        359.71        484.58       107.78 o                         
  18   4   1       1032.51       1063.23       141.11 o                         
 -18   5   1        964.93       1309.15       193.37 o                         
 -17   5   1        559.95        624.16       119.44 o                         
 -16   5   1       1424.33       1540.41       176.53 o                         
 -15   5   1         41.32          0.00        77.59 o                         
 -14   5   1       2990.80       2948.40       128.97 o                         
 -13   5   1          8.17         44.33        26.76 o                         
 -12   5   1       5395.74       5407.28       154.82 o                         
 -11   5   1       1219.78       1162.26        65.74 o                         
 -10   5   1         33.49         52.39        38.35 o                         
  -9   5   1        434.55        464.39        42.90 o                         
  -8   5   1          7.85         29.45        28.37 o                         
  -7   5   1      17730.04      17261.83       268.61 o                         
  -6   5   1       4759.91       4976.03       104.03 o                         
  -5   5   1       7165.84       7089.38       144.12 o                         
  -4   5   1        495.06        406.59        35.37 o                         
  -3   5   1        165.08         72.71        20.78 o                         
  -2   5   1       7663.74       7559.30       172.31 o                         
  -1   5   1          4.02         30.60        19.36 o                         
   0   5   1       9645.85       9650.96       244.34 o                         
   1   5   1       4447.11       4405.21       111.66 o                         
   2   5   1       2937.96       2842.37        91.79 o                         
   3   5   1       2144.34       2206.36        79.25 o                         
   4   5   1      14981.47      14302.00       201.99 o                         
   5   5   1        118.73        134.10        17.64 o                         
   6   5   1       1682.69       1709.30        55.38 o                         
   7   5   1       2683.91       2540.41        68.52 o                         
   8   5   1       1319.38       1337.55        49.86 o                         
   9   5   1       7507.96       7302.86       127.42 o                         
  10   5   1       1677.20       1397.72        77.74 o                         
  11   5   1       4008.05       3958.70       147.94 o                         
  12   5   1       2450.34       2424.12       115.25 o                         
  13   5   1        280.12        290.08        49.93 o                         
  14   5   1       1652.31       1667.52       103.24 o                         
  15   5   1         92.03        164.92        67.32 o                         
  16   5   1       1260.64       1396.28       170.73 o                         
  17   5   1        875.87        734.91       138.08 o                         
  18   5   1         51.45        199.91       153.29 o                         
 -17   6   1          6.46        136.59        94.88 o                         
 -16   6   1        378.04        302.50       100.66 o                         
 -15   6   1       2230.94       2438.49       176.51 o                         
 -14   6   1       3565.67       3946.77       178.97 o                         
 -13   6   1       1146.44       1205.57        78.14 o                         
 -12   6   1        586.57        498.16        49.35 o                         
 -11   6   1        161.68        202.73        32.23 o                         
 -10   6   1         18.59         25.99        22.98 o                         
  -9   6   1       2384.25       2380.04       101.06 o                         
  -8   6   1       6648.02       6493.62       155.37 o                         
  -7   6   1        771.70        696.90        50.49 o                         
  -6   6   1         31.75         55.00        24.04 o                         
  -5   6   1       3808.94       3729.89       116.17 o                         
  -4   6   1      13110.44      13448.41       252.80 o                         
  -3   6   1        365.82        391.31        38.83 o                         
  -2   6   1         25.06          2.68        26.93 o                         
  -1   6   1        256.05        149.62        78.83 o                         
   0   6   1       2999.53       3024.31       152.62 o                         
   1   6   1       5712.41       5518.42       164.54 o                         
   2   6   1      16382.82      16917.48       289.23 o                         
   3   6   1       3436.50       2960.09       125.99 o                         
   4   6   1       2105.95       2149.93       110.56 o                         
   5   6   1       2177.70       2106.63       106.42 o                         
   6   6   1        321.11        298.50        35.67 o                         
   7   6   1       2131.69       2216.55        75.76 o                         
   8   6   1       4300.42       4112.46       114.08 o                         
   9   6   1       2706.43       2458.54        79.33 o                         
  10   6   1          5.81         36.50        17.97 o                         
  11   6   1        691.05        790.35        69.91 o                         
  12   6   1       3401.07       3386.83       163.73 o                         
  13   6   1       2111.05       2456.48       122.44 o                         
  14   6   1         41.31         53.59        31.82 o                         
  15   6   1        157.76        115.92        72.27 o                         
  16   6   1        226.34        208.74        89.66 o                         
  17   6   1       1472.11       1799.12       210.52 o                         
 -17   7   1        264.57        451.26       161.27 o                         
 -16   7   1         11.22          0.00       112.52 o                         
 -15   7   1        255.78        280.75        83.43 o                         
 -14   7   1       1046.39       1038.80        86.68 o                         
 -13   7   1        282.09        305.28        41.60 o                         
 -12   7   1       3139.54       3012.33       144.21 o                         
 -11   7   1         11.69          0.00        25.14 o                         
 -10   7   1        119.48        118.90        39.20 o                         
  -9   7   1       4698.92       4551.79       140.51 o                         
  -8   7   1         96.15        115.62        28.76 o                         
  -7   7   1       3067.85       3011.97       110.70 o                         
  -6   7   1        346.12        337.22        58.12 o                         
  -5   7   1       1398.91       1269.23       115.04 o                         
  -4   7   1       5057.35       5015.65       213.80 o                         
  -3   7   1        942.52        885.88        91.66 o                         
  -2   7   1       3164.58       2814.80       128.59 o                         
  -1   7   1         12.45          0.00        25.99 o                         
   0   7   1       2451.96       2360.67       117.75 o                         
   1   7   1         22.10          0.00        25.11 o                         
   2   7   1       4449.98       4241.71       158.55 o                         
   3   7   1       3018.33       3053.88       146.51 o                         
   4   7   1       8469.84       8206.99       223.19 o                         
   5   7   1        125.56         95.41        27.73 o                         
   6   7   1          8.64          7.96        22.73 o                         
   7   7   1       2903.40       2635.78       103.29 o                         
   8   7   1          3.61          0.00        24.68 o                         
   9   7   1       3622.19       3482.53       115.52 o                         
  10   7   1         49.46         80.11        33.32 o                         
  11   7   1       1652.23       1550.53       107.22 o                         
  12   7   1       1524.23       1697.38       115.07 o                         
  13   7   1         15.37         16.94        34.25 o                         
  14   7   1       2116.30       2213.99       126.94 o                         
  15   7   1         15.55          0.00        53.80 o                         
  16   7   1        244.54        213.71        84.71 o                         
 -16   8   1        120.41        243.51       113.74 o                         
 -15   8   1       3038.89       3544.33       248.65 o                         
 -14   8   1       1706.02       1899.74       200.20 o                         
 -13   8   1       1223.83       1298.34        90.82 o                         
 -12   8   1         92.71        104.48        41.48 o                         
 -11   8   1        111.64         35.45        33.35 o                         
 -10   8   1        146.56        119.73        33.60 o                         
  -9   8   1        736.59        676.98        69.40 o                         
  -8   8   1       5109.51       5098.73       181.80 o                         
  -7   8   1        250.79        251.10        44.00 o                         
  -6   8   1       2120.21       2016.93       152.00 o                         
  -5   8   1        490.74        378.82        69.04 o                         
  -4   8   1      10109.73       9708.36       323.94 o                         
  -3   8   1       2547.89       2250.14       188.26 o                         
  -2   8   1       1064.94        939.79        98.01 o                         
  -1   8   1        112.39         63.47        30.06 o                         
   0   8   1        466.54        418.51        56.22 o                         
   1   8   1       7041.05       6615.50       214.55 o                         
   2   8   1      16107.92      15682.70       424.17 o                         
   3   8   1       8915.08       8454.32       246.89 o                         
   4   8   1        428.15        440.14        63.07 o                         
   5   8   1        297.07        234.09        47.85 o                         
   6   8   1        311.55        247.92        37.44 o                         
   7   8   1        454.15        412.62        48.28 o                         
   8   8   1       5315.41       5039.70       169.15 o                         
   9   8   1       5823.10       5491.94       178.70 o                         
  10   8   1         61.25         82.14        30.01 o                         
  11   8   1        188.28        199.95        48.72 o                         
  12   8   1       2808.72       2812.15       201.20 o                         
  13   8   1       1357.32       1403.79        97.51 o                         
  14   8   1        198.86        307.62        60.77 o                         
  15   8   1        541.76        773.56        93.58 o                         
  16   8   1         21.75          0.00       119.54 o                         
 -15   9   1        420.39        815.34       124.68 o                         
 -14   9   1       1308.74       1593.25       121.73 o                         
 -13   9   1       1132.30       1317.02       122.20 o                         
 -12   9   1        904.59        966.94        84.44 o                         
 -11   9   1         78.49         69.12        38.20 o                         
 -10   9   1        706.23        771.22        84.36 o                         
  -9   9   1       2795.07       3044.11       216.69 o                         
  -8   9   1        412.51        409.86        59.88 o                         
  -7   9   1       2305.81       2053.84       131.06 o                         
  -6   9   1        280.20        345.45        74.11 o                         
  -5   9   1        133.84        146.84        58.01 o                         
  -4   9   1       2758.01       2287.92       174.78 o                         
  -3   9   1        587.19        556.63       110.19 o                         
  -2   9   1       8796.57       8342.02       316.99 o                         
  -1   9   1       2425.19       2455.56       175.45 o                         
   0   9   1         25.15          0.00        42.34 o                         
   1   9   1         89.07         81.40        39.78 o                         
   2   9   1       1308.86       1166.08       100.55 o                         
   3   9   1       2032.83       1891.60       125.84 o                         
   4   9   1          1.44         24.55        41.08 o                         
   5   9   1        140.78        201.46        48.50 o                         
   6   9   1        231.70        239.55        44.82 o                         
   7   9   1       2252.66       2059.78       117.19 o                         
   8   9   1       1285.11       1298.26        86.15 o                         
   9   9   1        897.13        938.91       107.67 o                         
  10   9   1         10.62         32.45        33.88 o                         
  11   9   1         50.26         92.89        45.17 o                         
  12   9   1        727.93        694.38        96.50 o                         
  13   9   1         40.52        147.43        51.22 o                         
  14   9   1       1611.58       1931.09       145.85 o                         
  15   9   1          9.39          0.00        89.51 o                         
 -14  10   1       1872.43       2064.53       167.85 o                         
 -13  10   1        574.64        653.10        76.75 o                         
 -12  10   1         10.08         70.54        40.86 o                         
 -11  10   1        191.38        203.16        47.34 o                         
 -10  10   1        251.20        303.87        80.80 o                         
  -9  10   1        752.69        890.91        78.14 o                         
  -8  10   1       2249.33       2332.97       157.27 o                         
  -7  10   1        394.61        394.91        62.45 o                         
  -6  10   1        883.29        868.05       117.10 o                         
  -5  10   1        253.67        270.79        76.14 o                         
  -4  10   1       6659.12       6823.66       314.83 o                         
  -3  10   1       1947.30       1727.69       237.73 o                         
  -2  10   1       1655.57       1813.20       168.07 o                         
  -1  10   1       1089.08        919.73       119.64 o                         
   0  10   1        623.02        485.21       124.03 o                         
   1  10   1       5603.62       5360.07       283.38 o                         
   2  10   1       6137.10       6314.75       301.82 o                         
   3  10   1       4054.02       4259.98       251.72 o                         
   4  10   1        646.92        554.75       142.43 o                         
   5  10   1          6.81          0.00        51.06 o                         
   6  10   1         40.44         38.23        37.11 o                         
   7  10   1         71.65         66.85        59.88 o                         
   8  10   1       2442.47       2549.35       139.18 o                         
   9  10   1       2099.57       2073.94       147.93 o                         
  10  10   1         11.19         34.37        33.66 o                         
  11  10   1         26.12         12.09        61.17 o                         
  12  10   1       1329.24       1264.66       129.45 o                         
  13  10   1       1870.04       2241.42       230.97 o                         
 -12  11   1         18.05          0.00        50.28 o                         
 -11  11   1          2.83          0.00        45.55 o                         
 -10  11   1        308.10        295.58        63.06 o                         
  -9  11   1       2316.78       2516.02       147.05 o                         
  -8  11   1       1059.56        938.13       105.76 o                         
  -7  11   1        902.30        928.63       103.73 o                         
  -6  11   1       1474.95       1664.54       178.59 o                         
  -5  11   1         33.94          0.00        58.52 o                         
  -4  11   1       1965.52       2244.08       197.13 o                         
  -3  11   1        111.47         33.10       131.03 o                         
  -2  11   1       3079.93       3059.32       241.10 o                         
  -1  11   1       3092.79       3025.54       232.44 o                         
   0  11   1       1290.23       1192.88       192.47 o                         
   1  11   1        223.16        258.32        87.02 o                         
   2  11   1         72.59         44.27        79.25 o                         
   3  11   1        858.06        920.48       130.42 o                         
   4  11   1        660.70        627.77       108.66 o                         
   5  11   1        618.57        576.24       107.42 o                         
   6  11   1          7.47         38.97        43.97 o                         
   7  11   1       1600.47       1730.86       164.35 o                         
   8  11   1        467.46        505.77        63.24 o                         
   9  11   1        773.07        774.33       127.70 o                         
  10  11   1       1480.45       1703.15       127.20 o                         
  11  11   1        682.00        854.78       120.60 o                         
  12  11   1        981.23       1038.08       122.82 o                         
 -10  12   1         22.96         18.32        46.18 o                         
  -9  12   1         99.66         63.72        44.93 o                         
  -8  12   1        338.48        529.20        77.85 o                         
  -7  12   1        755.86        874.95       105.76 o                         
  -6  12   1        372.62        550.03       112.65 o                         
  -5  12   1        418.61        419.19        97.79 o                         
  -4  12   1        531.29        824.39       134.67 o                         
  -3  12   1         41.38         28.32        56.26 o                         
  -2  12   1         45.81          0.00        61.88 o                         
  -1  12   1        578.66        601.25       122.31 o                         
   0  12   1         13.14          0.00        60.14 o                         
   1  12   1       2741.32       2922.13       239.65 o                         
   2  12   1       4363.16       4671.89       302.81 o                         
   3  12   1       1005.86       1060.01       151.85 o                         
   4  12   1        925.09        959.06       140.84 o                         
   5  12   1         31.65          0.00        83.23 o                         
   6  12   1        447.80        468.70       119.44 o                         
   7  12   1          6.31          6.80        56.56 o                         
   8  12   1        266.34        245.44        63.72 o                         
   9  12   1        728.46        672.67       113.02 o                         
  10  12   1         53.47         63.22        53.68 o                         
  -8  13   1       1638.06       2184.37       230.81 o                         
  -7  13   1        386.66        352.64       180.52 o                         
  -6  13   1       2538.60       3003.64       254.69 o                         
  -5  13   1         38.49         98.70        94.66 o                         
  -4  13   1        132.72        175.42        69.76 o                         
  -3  13   1          4.27        115.61        91.42 o                         
  -2  13   1        609.48        842.88       212.25 o                         
  -1  13   1         65.85         57.96       184.64 o                         
   0  13   1       1453.53       1730.88       266.97 o                         
   1  13   1        562.83        790.90       173.69 o                         
   2  13   1         52.85        261.63       113.89 o                         
   3  13   1       2644.29       3139.32       319.89 o                         
   4  13   1        163.73        113.68        73.20 o                         
   5  13   1        369.56        453.46       122.79 o                         
   6  13   1        138.06        174.70        87.82 o                         
   7  13   1       2061.73       2292.03       223.41 o                         
   8  13   1        118.19         25.02        62.09 o                         
  -4  14   1        203.75        187.49       162.16 o                         
  -3  14   1        211.59        340.18        79.38 o                         
  -2  14   1        231.05        251.64       117.81 o                         
  -1  14   1        467.11        751.65       162.38 o                         
   0  14   1         67.03         34.73        74.06 o                         
   1  14   1        274.78        286.27       111.68 o                         
   2  14   1       1197.22       1546.83       216.02 o                         
   3  14   1        611.25        824.15       173.46 o                         
   4  14   1        559.74        455.05       211.32 o                         
 -19   0   2       1554.30       1639.31       301.41 o                         
 -18   0   2       1276.80       1507.80       262.76 o                         
 -17   0   2         45.41         70.33        67.02 o                         
 -16   0   2        918.93        830.78       243.35 o                         
 -15   0   2       4555.08       4488.29       273.09 o                         
 -14   0   2       6519.83       6842.91       318.62 o                         
 -13   0   2      12876.71      13034.67       247.82 o                         
 -12   0   2      13148.33      13592.04       245.81 o                         
 -11   0   2       9146.20       9025.73       193.73 o                         
 -10   0   2       4465.61       4377.35       130.60 o                         
  -9   0   2       2383.40       2162.55       133.54 o                         
  -8   0   2         70.77         61.16        11.47 o                         
  -7   0   2         58.61         62.86        11.45 o                         
  -6   0   2       8273.26       7343.13       264.42 o                         
  -5   0   2        246.73        299.65        16.74 o                         
  -4   0   2       1318.20       1341.99        46.86 o                         
  -3   0   2        805.85        776.10        31.00 o                         
  -2   0   2      14236.85      15796.05       296.95 o                         
   1   0   2      16201.21      13910.69      1960.66 o                         
   2   0   2      18876.25      20385.95       126.98 o                         
   3   0   2      26365.83      27783.19       359.24 o                         
   4   0   2      53200.98      56972.62      1201.63 o                         
   5   0   2      46884.59      48315.42       406.35 o                         
   6   0   2       1510.05       1488.86        49.86 o                         
   7   0   2       6057.33       6424.96       180.14 o                         
   8   0   2        653.80        681.20        42.01 o                         
   9   0   2         19.16         14.20        27.23 o                         
  10   0   2      22405.69      21674.86       938.32 o                         
  11   0   2       5575.09       5649.51       220.67 o                         
  12   0   2       1876.75       1851.53       112.98 o                         
  13   0   2       3114.02       3126.39       151.48 o                         
  14   0   2       1758.89       1923.51       119.70 o                         
  15   0   2        654.57        742.18       121.40 o                         
  16   0   2        895.92        929.05       212.63 o                         
  17   0   2       1975.98       2019.63       272.03 o                         
  18   0   2        149.05        268.35       121.69 o                         
  19   0   2         67.01         65.29       102.60 o                         
 -19   1   2          0.30        149.16       244.25 o                         
 -18   1   2         77.74          4.84        59.89 o                         
 -17   1   2         80.72        128.66        50.57 o                         
 -16   1   2        409.40        274.92        54.86 o                         
 -15   1   2        214.70        147.60        63.32 o                         
 -14   1   2        372.99        301.42        55.72 o                         
 -13   1   2         45.94         32.64        33.85 o                         
 -12   1   2        409.83        395.66        30.84 o                         
 -11   1   2        125.91        105.41        15.19 o                         
 -10   1   2        271.16        227.56        21.95 o                         
  -9   1   2          6.96          9.66        12.86 o                         
  -8   1   2        692.99        589.54        33.68 o                         
  -7   1   2        954.68       1012.13        45.31 o                         
  -6   1   2         19.17          0.00         8.50 o                         
  -5   1   2         15.56         31.43         7.78 o                         
  -4   1   2       4302.19       4596.14        71.54 o                         
  -3   1   2          5.08         16.67         6.77 o                         
  -2   1   2         61.00         64.92         5.13 o                         
  -1   1   2       4210.10       4861.83        46.58 o                         
   0   1   2       1375.00        651.86       105.68 o                         
   1   1   2        925.33       1028.45        22.48 o                         
   2   1   2        447.93        484.44        20.27 o                         
   3   1   2       7110.73       7157.47       151.50 o                         
   4   1   2          7.48         12.45         7.37 o                         
   5   1   2       7429.26       7785.00       105.00 o                         
   6   1   2         44.96         40.82         9.56 o                         
   7   1   2       3299.12       3485.59        88.25 o                         
   8   1   2       2234.63       2306.35        64.96 o                         
   9   1   2        369.59        383.87        29.94 o                         
  10   1   2        165.18        147.62        24.50 o                         
  11   1   2       1802.52       1753.74        62.29 o                         
  12   1   2       1309.34       1291.14        76.41 o                         
  13   1   2         15.77         17.48        26.23 o                         
  14   1   2        627.93        640.11        56.15 o                         
  15   1   2        297.82        268.46        63.61 o                         
  16   1   2         74.35          3.53        72.71 o                         
  17   1   2        156.94        375.47       102.45 o                         
  18   1   2        175.68        236.81        94.45 o                         
  19   1   2          2.97          5.99       182.08 o                         
 -19   2   2       1938.10       1746.09       258.87 o                         
 -18   2   2       1498.82       1494.49       228.36 o                         
 -17   2   2        236.19        222.78        84.34 o                         
 -16   2   2       1020.40        918.57        94.17 o                         
 -15   2   2        456.77        401.68        60.21 o                         
 -14   2   2       2184.66       2031.16       111.90 o                         
 -13   2   2       1168.37       1135.58        60.57 o                         
 -12   2   2      11626.69      11486.50       180.56 o                         
 -11   2   2      13273.62      12930.11       201.21 o                         
 -10   2   2       4987.92       4921.59        84.04 o                         
  -9   2   2       1948.63       1903.11        47.35 o                         
  -8   2   2        539.42        506.77        23.12 o                         
  -7   2   2       2058.31       1934.59        40.60 o                         
  -6   2   2      22944.44      22951.91       413.02 o                         
  -5   2   2        199.89        183.14        11.33 o                         
  -4   2   2         34.34         38.03         8.62 o                         
  -3   2   2       4284.60       4379.28        46.83 o                         
  -2   2   2      78779.49      85369.90       599.02 o                         
  -1   2   2        667.12        767.76        25.52 o                         
   0   2   2       2518.20       2685.70        70.42 o                         
   1   2   2         45.83         47.92        14.09 o                         
   2   2   2      67416.40      68608.86       726.43 o                         
   3   2   2      29693.71      30937.58       364.22 o                         
   4   2   2       7928.92       7451.01       144.92 o                         
   5   2   2      44505.31      42824.53       622.26 o                         
   6   2   2       1157.37        877.47        33.18 o                         
   7   2   2       3500.94       3109.02        74.32 o                         
   8   2   2        935.77        945.84        36.17 o                         
   9   2   2       1110.91       1050.45        37.96 o                         
  10   2   2      17046.29      16724.53       179.35 o                         
  11   2   2       1900.75       1752.45        59.21 o                         
  12   2   2       1773.30       1662.91        80.46 o                         
  13   2   2       1603.27       1607.21        80.48 o                         
  14   2   2       4660.48       4500.31       167.49 o                         
  15   2   2        898.70       1013.28       131.59 o                         
  16   2   2        856.56        881.14       112.41 o                         
  17   2   2       1969.29       2006.25       173.81 o                         
  18   2   2        117.92        339.98       141.32 o                         
 -19   3   2         12.43        204.42       106.98 o                         
 -18   3   2         65.05        105.28        70.35 o                         
 -17   3   2        211.07        100.17        81.86 o                         
 -16   3   2        401.66        261.23        79.28 o                         
 -15   3   2        369.77        200.37        62.77 o                         
 -14   3   2       3790.21       3515.86       185.69 o                         
 -13   3   2        289.29        307.50        37.98 o                         
 -12   3   2         31.16         56.21        24.94 o                         
 -11   3   2       1350.41       1276.88        58.62 o                         
 -10   3   2         24.07         31.03        14.69 o                         
  -9   3   2        888.96        795.90        34.21 o                         
  -8   3   2        241.16        262.53        19.73 o                         
  -7   3   2        444.40        446.11        25.52 o                         
  -6   3   2       1377.61       1253.97        80.70 o                         
  -5   3   2       2196.18       2177.14        41.71 o                         
  -4   3   2      13846.90      14827.98       159.68 o                         
  -3   3   2       2207.15       2244.48        42.12 o                         
  -2   3   2       3436.58       3670.26        56.52 o                         
  -1   3   2        660.64        617.94        26.32 o                         
   0   3   2         50.23         55.73        13.83 o                         
   1   3   2       1250.55       1250.64        50.95 o                         
   2   3   2       7938.28       7771.79       119.66 o                         
   3   3   2       2682.95       2535.38        57.07 o                         
   4   3   2       2261.48       2495.83        58.58 o                         
   5   3   2      16304.75      16988.56       293.44 o                         
   6   3   2        578.34        668.19        47.12 o                         
   7   3   2       8962.21       9035.32       202.58 o                         
   8   3   2       2485.78       2537.69        75.75 o                         
   9   3   2        527.24        517.47        28.95 o                         
  10   3   2         89.63         96.69        16.33 o                         
  11   3   2       1783.90       1679.87        50.50 o                         
  12   3   2       4667.53       4365.28       125.19 o                         
  13   3   2       1963.60       1952.45        89.30 o                         
  14   3   2        291.91        241.37        41.98 o                         
  15   3   2         26.36         23.07        34.66 o                         
  16   3   2         11.34         56.09        56.50 o                         
  17   3   2        413.70        621.38       130.40 o                         
  18   3   2        363.87        314.20       201.79 o                         
 -18   4   2        683.79       1006.74       157.25 o                         
 -17   4   2         28.34         33.48        57.03 o                         
 -16   4   2        491.52        470.17       136.53 o                         
 -15   4   2         51.18        103.91        62.92 o                         
 -14   4   2       1999.17       1972.62       109.42 o                         
 -13   4   2       2899.81       2664.77       100.46 o                         
 -12   4   2       2099.80       1808.30        75.24 o                         
 -11   4   2       2479.56       2487.35        96.44 o                         
 -10   4   2        842.84        702.46        37.50 o                         
  -9   4   2       3357.54       3176.11        74.42 o                         
  -8   4   2        539.41        522.70        37.73 o                         
  -7   4   2       1484.02       1397.96        61.23 o                         
  -6   4   2      14074.81      14146.14       170.87 o                         
  -5   4   2       5406.38       5345.98        85.94 o                         
  -4   4   2         29.47         31.60        11.05 o                         
  -3   4   2       7157.05       7234.01        96.50 o                         
  -2   4   2      17079.62      17610.31       236.98 o                         
  -1   4   2       3766.49       4100.93        97.00 o                         
   0   4   2       2262.73       2194.02        84.77 o                         
   1   4   2       4159.94       3846.35       145.62 o                         
   2   4   2       4831.07       4314.66        97.99 o                         
   3   4   2      24262.61      25784.20       468.85 o                         
   4   4   2      15077.38      14805.88       349.05 o                         
   5   4   2      36215.33      36588.02       452.54 o                         
   6   4   2       5182.70       5282.94        83.49 o                         
   7   4   2       1539.16       1429.04        54.29 o                         
   8   4   2          1.23         28.63        12.90 o                         
   9   4   2        248.14        202.74        19.26 o                         
  10   4   2      14709.43      14340.52       212.56 o                         
  11   4   2         15.50          0.00        21.69 o                         
  12   4   2       6180.29       5922.79       150.20 o                         
  13   4   2       2071.64       1999.25       116.52 o                         
  14   4   2       1134.10       1020.49        82.56 o                         
  15   4   2         19.04         12.73        55.36 o                         
  16   4   2       1127.42       1217.42       188.50 o                         
  17   4   2        117.34         32.70        67.61 o                         
  18   4   2        161.81        296.93       169.83 o                         
 -18   5   2        697.60        549.20       128.89 o                         
 -17   5   2         40.90         87.37        96.13 o                         
 -16   5   2        155.50        125.96        74.51 o                         
 -15   5   2        300.23        398.56        99.05 o                         
 -14   5   2       1471.80       1406.20        99.53 o                         
 -13   5   2       1082.25       1018.84        62.80 o                         
 -12   5   2        162.81        210.96        39.42 o                         
 -11   5   2       4275.51       4041.88       112.79 o                         
 -10   5   2      10221.81       9991.73       240.29 o                         
  -9   5   2        117.13         36.41        36.65 o                         
  -8   5   2        446.42        417.12        55.85 o                         
  -7   5   2        140.04        159.41        23.24 o                         
  -6   5   2       3575.87       3539.07       110.23 o                         
  -5   5   2       5080.68       4752.32       138.40 o                         
  -4   5   2      11764.79      11288.27       291.81 o                         
  -3   5   2       9116.30       9250.30       362.49 o                         
  -2   5   2        420.74        380.35        52.00 o                         
  -1   5   2        147.65        216.31        45.36 o                         
   0   5   2       2338.32       2621.06       129.06 o                         
   1   5   2       9197.80      10225.07       203.86 o                         
   2   5   2      10059.12      10466.05       171.45 o                         
   3   5   2        507.43        406.66        32.78 o                         
   4   5   2         10.28          5.24        13.77 o                         
   5   5   2         60.72         52.71        16.31 o                         
   6   5   2       9227.69       9428.28       167.62 o                         
   7   5   2       3169.92       3178.75        71.28 o                         
   8   5   2        243.60        247.87        27.16 o                         
   9   5   2        511.46        422.42        29.46 o                         
  10   5   2          1.38          1.67        14.24 o                         
  11   5   2       2278.09       2170.34        79.72 o                         
  12   5   2       5533.44       5452.25       208.77 o                         
  13   5   2       2896.68       2923.64       130.83 o                         
  14   5   2         11.20          0.00        46.68 o                         
  15   5   2         45.10         29.20        52.56 o                         
  16   5   2        342.36        476.77       205.93 o                         
  17   5   2          5.20         63.65        95.45 o                         
 -17   6   2          8.24         66.47        77.53 o                         
 -16   6   2       1040.05       1167.80       163.86 o                         
 -15   6   2        172.12        160.60        60.41 o                         
 -14   6   2       2445.04       2657.91       133.71 o                         
 -13   6   2        792.43        881.78        66.86 o                         
 -12   6   2        327.52        363.67        43.52 o                         
 -11   6   2       2550.63       2530.24        88.93 o                         
 -10   6   2          3.96          0.00        22.77 o                         
  -9   6   2         10.48          0.00        25.24 o                         
  -8   6   2        496.05        467.18        35.30 o                         
  -7   6   2        762.46        697.87        51.34 o                         
  -6   6   2       6756.18       6843.79       162.67 o                         
  -5   6   2       4341.42       4403.55       155.10 o                         
  -4   6   2       1381.49       1321.04        69.32 o                         
  -3   6   2      15784.29      15941.15       325.27 o                         
  -2   6   2       1713.91       1597.80       109.75 o                         
  -1   6   2          7.89          0.00        24.24 o                         
   0   6   2       2842.82       2593.99       181.91 o                         
   1   6   2       1235.42       1074.74        77.14 o                         
   2   6   2       7450.49       7358.17       237.91 o                         
   3   6   2       1775.00       1809.60        98.47 o                         
   4   6   2        367.97        331.36        37.99 o                         
   5   6   2      14613.59      14476.58       236.50 o                         
   6   6   2         92.25         82.36        19.30 o                         
   7   6   2       3175.44       2988.62       102.74 o                         
   8   6   2          8.18         39.53        21.17 o                         
   9   6   2        201.72        223.89        32.06 o                         
  10   6   2       6016.90       5788.97       146.05 o                         
  11   6   2        786.04        766.13        55.41 o                         
  12   6   2       4662.83       4691.55       189.00 o                         
  13   6   2       1097.44       1086.97        82.86 o                         
  14   6   2          3.46          0.00        38.30 o                         
  15   6   2         83.06         16.78        45.65 o                         
  16   6   2        607.33        662.24       224.17 o                         
  17   6   2        773.04        995.15       325.56 o                         
 -17   7   2         72.90         31.50       101.98 o                         
 -16   7   2         45.15         77.54       116.92 o                         
 -15   7   2       1384.68       1358.95       129.98 o                         
 -14   7   2       1086.49       1139.45        91.79 o                         
 -13   7   2        166.95        184.35        42.08 o                         
 -12   7   2        597.71        590.96        54.36 o                         
 -11   7   2       2805.06       2663.73        98.78 o                         
 -10   7   2       6377.66       6238.06       223.34 o                         
  -9   7   2        367.84        394.98        44.58 o                         
  -8   7   2        441.30        365.72        42.22 o                         
  -7   7   2       1594.09       1568.58        79.76 o                         
  -6   7   2       1736.71       1742.83       101.96 o                         
  -5   7   2       7721.43       7231.68       261.95 o                         
  -4   7   2      10907.22      10516.96       266.71 o                         
  -3   7   2       9782.20       9488.37       239.90 o                         
  -2   7   2        804.48        781.94        72.76 o                         
  -1   7   2        171.96         93.86        32.18 o                         
   0   7   2        833.34        881.44        74.24 o                         
   1   7   2       4290.47       4331.35       164.08 o                         
   2   7   2      10782.21      10826.07       293.82 o                         
   3   7   2       1010.76        999.09        81.34 o                         
   4   7   2          0.55          0.76        29.87 o                         
   5   7   2       2508.91       2196.74       101.24 o                         
   6   7   2      11474.08      11051.78       373.98 o                         
   7   7   2         41.49         46.63        25.79 o                         
   8   7   2        275.52        258.36        33.96 o                         
   9   7   2          7.14          0.00        25.56 o                         
  10   7   2         26.60         96.05        31.79 o                         
  11   7   2       3302.23       3470.22       141.21 o                         
  12   7   2       4773.23       5033.38       198.76 o                         
  13   7   2       2843.53       3001.07       177.36 o                         
  14   7   2         81.80         15.10        43.98 o                         
  15   7   2         32.99         44.10        78.88 o                         
  16   7   2        248.38        148.07        88.75 o                         
 -16   8   2        927.82       1184.49       200.21 o                         
 -15   8   2         31.62        112.29        70.14 o                         
 -14   8   2       1711.80       1937.76       157.74 o                         
 -13   8   2         93.24        149.49        39.48 o                         
 -12   8   2         14.13         19.71        32.30 o                         
 -11   8   2        457.94        486.96        60.81 o                         
 -10   8   2        628.89        591.93        62.49 o                         
  -9   8   2       2480.70       2520.37       152.87 o                         
  -8   8   2         19.96          0.00        42.72 o                         
  -7   8   2        400.59        417.08        65.37 o                         
  -6   8   2        782.83        777.23       155.93 o                         
  -5   8   2       1611.19       1713.85       135.22 o                         
  -4   8   2       2076.91       2133.54       154.08 o                         
  -3   8   2       2564.65       2394.60       129.32 o                         
  -2   8   2         14.12         16.15        32.57 o                         
  -1   8   2          5.86          0.00        33.65 o                         
   0   8   2       7331.48       6741.92       216.08 o                         
   1   8   2        234.56        197.60        39.52 o                         
   2   8   2       4471.37       4337.28       212.37 o                         
   3   8   2        447.17        504.17        67.16 o                         
   4   8   2        444.54        436.85        56.49 o                         
   5   8   2       4139.99       3714.68       140.04 o                         
   6   8   2        474.15        474.13        53.87 o                         
   7   8   2       2002.66       2061.67        89.35 o                         
   8   8   2        501.38        547.28        56.04 o                         
   9   8   2        513.77        442.62        45.35 o                         
  10   8   2        296.74        210.26        64.34 o                         
  11   8   2        408.64        452.66        66.39 o                         
  12   8   2       1173.07       1184.36       113.20 o                         
  13   8   2        171.21        235.02        54.73 o                         
  14   8   2         65.11        183.27        57.04 o                         
  15   8   2        262.59        469.03        76.88 o                         
 -15   9   2        746.28        906.93       145.43 o                         
 -14   9   2        602.00        735.96       131.49 o                         
 -13   9   2         11.41         12.82        39.38 o                         
 -12   9   2         19.03          0.00        38.90 o                         
 -11   9   2       2434.79       2227.47       134.32 o                         
 -10   9   2       1494.45       1391.19       111.49 o                         
  -9   9   2         14.69          0.00        41.97 o                         
  -8   9   2        134.62        127.81        40.96 o                         
  -7   9   2        654.72        603.80        76.63 o                         
  -6   9   2       3974.18       4000.04       225.54 o                         
  -5   9   2       3694.47       3671.93       217.66 o                         
  -4   9   2       4219.11       3885.64       388.36 o                         
  -3   9   2      10966.71      10303.85       363.35 o                         
  -2   9   2        484.54        488.34        61.57 o                         
  -1   9   2       1520.21       1423.96       108.28 o                         
   0   9   2         67.44         49.73        36.42 o                         
   1   9   2       3289.80       3145.09       159.66 o                         
   2   9   2       2716.71       2545.89       195.78 o                         
   3   9   2       1855.75       1718.97       118.76 o                         
   4   9   2         62.66         64.21        39.84 o                         
   5   9   2       3028.70       2862.22       162.16 o                         
   6   9   2       4000.03       3667.40       150.81 o                         
   7   9   2       2816.17       2803.56       129.17 o                         
   8   9   2        620.60        670.98        63.88 o                         
   9   9   2        693.56        581.45        56.96 o                         
  10   9   2        870.95        743.27        79.75 o                         
  11   9   2       2885.14       2707.06       174.58 o                         
  12   9   2       1933.16       2100.87       169.69 o                         
  13   9   2       2528.44       3422.67       228.85 o                         
  14   9   2        629.03        856.90        90.79 o                         
 -14  10   2        359.20        388.82        73.65 o                         
 -13  10   2         93.02        110.92        48.75 o                         
 -12  10   2        872.23       1034.16        82.38 o                         
 -11  10   2        883.48        706.06        91.96 o                         
 -10  10   2        401.06        449.21        70.44 o                         
  -9  10   2       3598.34       3867.25       236.05 o                         
  -8  10   2        933.07        972.01        91.19 o                         
  -7  10   2        872.07        903.35       125.28 o                         
  -6  10   2         14.86         11.56        57.36 o                         
  -5  10   2       2904.51       2599.48       255.21 o                         
  -4  10   2        117.30        123.73        72.15 o                         
  -3  10   2          9.92          0.00       104.00 o                         
  -2  10   2       1652.34       1619.25       148.75 o                         
  -1  10   2        229.10        182.04        55.11 o                         
   0  10   2       4568.65       4175.99       204.69 o                         
   1  10   2        356.35        394.88        66.11 o                         
   2  10   2       2693.07       2617.17       177.53 o                         
   3  10   2         13.66          0.00        40.41 o                         
   4  10   2         45.05        110.01        43.54 o                         
   5  10   2         77.36         55.87        45.70 o                         
   6  10   2        609.94        662.10        72.41 o                         
   7  10   2       4652.08       4788.24       302.62 o                         
   8  10   2        149.81        202.12        51.36 o                         
   9  10   2        122.75        118.87        39.05 o                         
  10  10   2         16.75          0.00        44.32 o                         
  11  10   2        140.73        243.84        57.72 o                         
  12  10   2         13.69         60.80        63.45 o                         
  13  10   2        157.40        398.98        71.77 o                         
 -12  11   2         70.31        114.11        53.43 o                         
 -11  11   2       2345.83       2299.11       152.75 o                         
 -10  11   2        184.72        200.61        60.35 o                         
  -9  11   2         37.99         30.67        37.94 o                         
  -8  11   2        214.85        204.07        49.71 o                         
  -7  11   2         30.90         69.63        76.33 o                         
  -6  11   2       1593.79       1675.99       170.90 o                         
  -5  11   2       4948.40       5370.66       297.08 o                         
  -4  11   2       4695.76       4719.08       368.01 o                         
  -3  11   2       2180.55       2308.28       197.45 o                         
  -2  11   2          6.76         22.36       154.80 o                         
  -1  11   2       1115.97       1004.40       138.67 o                         
   0  11   2        947.52        971.06       128.90 o                         
   1  11   2       1770.95       1838.26       185.90 o                         
   2  11   2        806.35        873.18       126.40 o                         
   3  11   2        919.78        939.79       140.39 o                         
   4  11   2        619.52        638.13       117.40 o                         
   5  11   2       1386.84       1565.44       131.19 o                         
   6  11   2       1594.69       1667.79       134.49 o                         
   7  11   2        580.51        656.88        91.17 o                         
   8  11   2        116.33        176.15        56.21 o                         
   9  11   2          1.53         33.28        45.88 o                         
  10  11   2        158.51        200.71        60.32 o                         
  11  11   2        182.59        401.48       100.25 o                         
  12  11   2       2907.77       3441.49       219.05 o                         
 -10  12   2        359.93        392.90        90.87 o                         
  -9  12   2       2188.04       2497.57       185.31 o                         
  -8  12   2        140.92        166.04        53.41 o                         
  -7  12   2        854.61       1123.70       114.79 o                         
  -6  12   2         11.47         75.35       161.31 o                         
  -5  12   2       4002.06       4237.23       287.88 o                         
  -4  12   2        299.87        333.64        85.46 o                         
  -3  12   2        263.87        276.77        86.17 o                         
  -2  12   2        775.16        790.56       134.50 o                         
  -1  12   2       1021.98       1196.01       151.94 o                         
   0  12   2       2484.68       3083.71       242.37 o                         
   1  12   2         91.33         67.94        53.76 o                         
   2  12   2        310.85        456.29       109.70 o                         
   3  12   2        424.85        508.32       108.64 o                         
   4  12   2        662.11        695.26       127.12 o                         
   5  12   2         13.56         52.10        96.12 o                         
   6  12   2        634.08        781.58       124.45 o                         
   7  12   2       1638.85       1967.33       200.91 o                         
   8  12   2        356.07        782.89       160.58 o                         
   9  12   2         14.55         28.94       128.01 o                         
  10  12   2          0.61        128.39        91.44 o                         
  -8  13   2        154.56        140.11        99.12 o                         
  -7  13   2         40.74        127.73        61.83 o                         
  -6  13   2        991.80       1481.25       186.21 o                         
  -5  13   2       1519.77       2041.71       233.42 o                         
  -4  13   2       2716.29       3184.74       271.62 o                         
  -3  13   2        354.02        506.15       155.50 o                         
  -2  13   2        271.10        348.50       255.71 o                         
  -1  13   2       1053.36       1264.74       177.54 o                         
   0  13   2        277.77        321.39       105.90 o                         
   1  13   2        336.87        452.29       117.91 o                         
   2  13   2        957.57       1331.73       178.72 o                         
   3  13   2         13.91         96.58        83.15 o                         
   4  13   2          8.92          0.00        59.59 o                         
   5  13   2        473.92        578.50       121.05 o                         
   6  13   2         10.20          6.11        83.75 o                         
   7  13   2        254.83        283.42        89.42 o                         
  -4  14   2        537.68        744.93       222.22 o                         
  -3  14   2         95.97        226.17       106.99 o                         
  -2  14   2        211.30        342.61       218.61 o                         
  -1  14   2        505.53        660.15       162.12 o                         
   0  14   2       1613.01       2119.37       231.88 o                         
   1  14   2         63.19        154.24        99.22 o                         
   2  14   2        292.42        520.42       151.98 o                         
   3  14   2        513.64        820.45       167.95 o                         
   4  14   2       2128.79       2265.80       363.01 o                         
 -19   1   3        565.79        582.59       180.95 o                         
 -18   1   3       5055.39       5774.67       350.60 o                         
 -17   1   3        499.36        564.74       104.46 o                         
 -16   1   3        474.58        465.29        68.46 o                         
 -15   1   3        179.80        223.71        57.10 o                         
 -14   1   3        441.35        387.10        52.67 o                         
 -13   1   3      17574.09      18021.57       353.42 o                         
 -12   1   3        783.77        664.95        32.79 o                         
 -11   1   3       2460.20       2258.17        86.28 o                         
 -10   1   3       4973.41       4517.28       206.70 o                         
  -9   1   3      16936.18      14424.25       642.21 o                         
  -8   1   3        184.11        200.82        16.01 o                         
  -7   1   3      15499.25      15768.77       382.03 o                         
  -6   1   3       8200.30       8367.43       180.37 o                         
  -5   1   3         36.76         57.86         6.23 o                         
  -4   1   3       4999.30       5364.18        56.08 o                         
  -3   1   3      82462.85      89372.34      1004.65 o                         
  -2   1   3     178120.91     195065.23      1645.44 o                         
  -1   1   3       1214.56       1756.97        42.07 o                         
   0   1   3      18029.71      21045.86       245.82 o                         
   1   1   3         12.22         44.18        15.84 o                         
   2   1   3      48937.31      51039.49       471.65 o                         
   3   1   3      27553.72      28756.96       279.88 o                         
   4   1   3        908.54        954.82        27.50 o                         
   5   1   3      44851.62      48604.36       561.64 o                         
   6   1   3         82.94        101.30        15.99 o                         
   7   1   3      20391.50      20735.88       461.17 o                         
   8   1   3       5032.33       5159.54        98.07 o                         
   9   1   3      14219.97      14107.97       199.45 o                         
  10   1   3        991.65        864.58        44.35 o                         
  11   1   3        321.37        243.54        35.53 o                         
  12   1   3         92.49        103.02        35.65 o                         
  13   1   3        292.03        304.72        49.29 o                         
  14   1   3      14743.69      15853.97       364.37 o                         
  15   1   3       1237.91       1360.39       127.79 o                         
  16   1   3       5631.75       5423.72       360.17 o                         
  17   1   3          7.61         58.38       184.05 o                         
  18   1   3        141.81        300.40       124.69 o                         
 -19   2   3         78.43          0.00       108.73 o                         
 -18   2   3          4.76         10.00        77.58 o                         
 -17   2   3        394.29        284.21       100.13 o                         
 -16   2   3        542.27        442.51        78.98 o                         
 -15   2   3         30.81          0.00        43.02 o                         
 -14   2   3         40.51          3.13        36.20 o                         
 -13   2   3        374.23        361.23        41.02 o                         
 -12   2   3         18.64         21.48        24.20 o                         
 -11   2   3       2488.23       2277.69        62.63 o                         
 -10   2   3       2815.23       2420.45        92.77 o                         
  -9   2   3         94.80         88.70        16.70 o                         
  -8   2   3       1957.74       1938.35        61.36 o                         
  -7   2   3          2.95          6.43         7.12 o                         
  -6   2   3       4772.49       4971.37        90.48 o                         
  -5   2   3       5172.91       5208.99       104.52 o                         
  -4   2   3        905.20        819.77        22.86 o                         
  -3   2   3      13859.12      15277.83       141.04 o                         
  -2   2   3      35738.15      40835.04       434.23 o                         
  -1   2   3       1446.55       1597.01        38.29 o                         
   0   2   3        812.73       1016.52        40.37 o                         
   1   2   3       1213.04       1275.82        42.25 o                         
   2   2   3       3829.19       3661.95        52.97 o                         
   3   2   3        112.44         95.26        10.85 o                         
   4   2   3       1250.26       1237.20        34.08 o                         
   5   2   3       5803.40       5935.09        94.19 o                         
   6   2   3       8435.01       8115.56       254.12 o                         
   7   2   3         25.37         28.01        11.15 o                         
   8   2   3       2168.48       2170.78        72.68 o                         
   9   2   3       1351.95       1218.72        50.05 o                         
  10   2   3         20.01         15.30        14.90 o                         
  11   2   3         84.94         84.16        15.71 o                         
  12   2   3         52.65         30.29        25.47 o                         
  13   2   3         52.54         74.70        30.76 o                         
  14   2   3        201.68        202.54        42.13 o                         
  15   2   3        959.46        966.28       138.44 o                         
  16   2   3        359.53        380.72        89.31 o                         
  17   2   3        784.97        878.38       140.86 o                         
  18   2   3          4.51        174.61       120.01 o                         
 -19   3   3         67.82        126.98       112.08 o                         
 -18   3   3       3906.08       3686.93       898.69 o                         
 -17   3   3         30.16          0.00        74.83 o                         
 -16   3   3          2.26          0.00        39.20 o                         
 -15   3   3        178.49        189.10        40.36 o                         
 -14   3   3        222.72        142.84        67.02 o                         
 -13   3   3       3020.76       3106.78       110.13 o                         
 -12   3   3        437.77        386.56        37.17 o                         
 -11   3   3       2002.95       1963.83        72.23 o                         
 -10   3   3       1972.56       1844.23        50.34 o                         
  -9   3   3      17741.56      16789.10       381.89 o                         
  -8   3   3       2368.49       2424.54        53.12 o                         
  -7   3   3      14835.58      14252.79       187.91 o                         
  -6   3   3       4411.11       3724.42       267.49 o                         
  -5   3   3       6365.06       6717.84       110.62 o                         
  -4   3   3      12605.52      13810.30       191.18 o                         
  -3   3   3       2190.65       2120.47        39.07 o                         
  -2   3   3      90044.81      98155.98       845.61 o                         
  -1   3   3       3712.17       4138.78        78.18 o                         
   0   3   3        633.03        583.41        35.92 o                         
   1   3   3        154.06        233.63        41.83 o                         
   2   3   3        269.27        205.39        15.01 o                         
   3   3   3      13924.58      14087.79       208.55 o                         
   4   3   3       2662.80       2790.37        62.57 o                         
   5   3   3      12649.34      12841.98       226.86 o                         
   6   3   3       1453.44       1380.24       100.99 o                         
   7   3   3      11898.71      10952.67       455.83 o                         
   8   3   3        768.36        856.30        37.47 o                         
   9   3   3      15949.46      15471.06       309.52 o                         
  10   3   3       4066.98       3918.42        82.84 o                         
  11   3   3       2965.40       2838.59        69.42 o                         
  12   3   3        439.87        350.37        38.93 o                         
  13   3   3         49.83        120.74        34.73 o                         
  14   3   3      14137.65      14667.78       325.77 o                         
  15   3   3        757.55        803.89        72.48 o                         
  16   3   3       1553.37       1600.88       153.61 o                         
  17   3   3          0.60        175.71        90.30 o                         
  18   3   3        193.68        162.79       106.14 o                         
 -18   4   3        223.37        165.71        74.84 o                         
 -17   4   3        301.69        360.41        78.43 o                         
 -16   4   3        362.98        353.88        82.21 o                         
 -15   4   3         50.33         67.78        67.40 o                         
 -14   4   3         10.83         57.05        57.91 o                         
 -13   4   3          0.95          0.00        44.51 o                         
 -12   4   3       1494.19       1480.88        65.89 o                         
 -11   4   3       5477.94       5115.28       121.02 o                         
 -10   4   3       1982.20       1933.65        75.04 o                         
  -9   4   3         20.69         50.86        13.34 o                         
  -8   4   3        167.89        207.13        23.60 o                         
  -7   4   3       1509.88       1410.56        80.72 o                         
  -6   4   3         16.10         31.67         9.34 o                         
  -5   4   3       7134.06       7257.47        94.29 o                         
  -4   4   3        837.44        702.46        29.97 o                         
  -3   4   3      12374.43      13084.31       139.10 o                         
  -2   4   3       6073.87       6386.04       112.03 o                         
  -1   4   3       9183.26       9911.94       164.19 o                         
   0   4   3       2448.89       2308.60       114.50 o                         
   1   4   3       2674.74       2780.86       133.12 o                         
   2   4   3         83.97         89.54        16.25 o                         
   3   4   3         46.86         29.97        11.70 o                         
   4   4   3       2123.76       2439.20        82.34 o                         
   5   4   3      13772.64      14366.42       171.85 o                         
   6   4   3      24747.38      24814.90       396.58 o                         
   7   4   3       3663.52       3482.45        79.47 o                         
   8   4   3       1212.00       1087.00        43.11 o                         
   9   4   3       2129.67       2022.53        58.46 o                         
  10   4   3        276.19        291.48        24.64 o                         
  11   4   3        324.24        253.84        23.21 o                         
  12   4   3        975.90        962.21        65.58 o                         
  13   4   3       1549.59       1429.40        94.00 o                         
  14   4   3        314.48        203.53        49.77 o                         
  15   4   3        946.78        969.93        91.42 o                         
  16   4   3        444.31        488.43       122.38 o                         
  17   4   3        935.20        953.50       150.34 o                         
  18   4   3         11.73         51.91       172.67 o                         
 -18   5   3        933.77        875.41       155.57 o                         
 -17   5   3          3.83         29.35        68.20 o                         
 -16   5   3         91.77         88.96       132.65 o                         
 -15   5   3         71.81         33.19        64.63 o                         
 -14   5   3        519.22        417.03        68.74 o                         
 -13   5   3       2547.21       2344.69        92.57 o                         
 -12   5   3          3.37         50.38        28.69 o                         
 -11   5   3         30.63         32.98        22.65 o                         
 -10   5   3       1084.29       1109.79        55.58 o                         
  -9   5   3       3655.73       3576.36       108.05 o                         
  -8   5   3       2788.57       2400.66       198.90 o                         
  -7   5   3       9219.85       9013.55       197.42 o                         
  -6   5   3        292.40        189.65        45.15 o                         
  -5   5   3         41.21         25.17        13.79 o                         
  -4   5   3       5281.78       5369.50       122.26 o                         
  -3   5   3        568.15        434.69        44.85 o                         
  -2   5   3      25138.52      24992.57       372.87 o                         
  -1   5   3       3313.93       3463.45       150.62 o                         
   0   5   3       2050.47       2091.91       119.86 o                         
   1   5   3       1868.92       2014.12        95.68 o                         
   2   5   3        284.54        208.17        28.78 o                         
   3   5   3      15197.78      15268.79       180.73 o                         
   4   5   3        272.14        298.78        28.04 o                         
   5   5   3       4560.79       3982.83       142.77 o                         
   6   5   3        928.95        829.04        68.43 o                         
   7   5   3       2747.07       2305.89       162.02 o                         
   8   5   3        332.50        373.61        31.68 o                         
   9   5   3      10712.44      10633.56       238.31 o                         
  10   5   3        937.56        909.03        43.61 o                         
  11   5   3        235.10        268.29        38.63 o                         
  12   5   3        876.26        995.28        84.75 o                         
  13   5   3         20.03          9.83        32.84 o                         
  14   5   3       7416.94       7518.77       238.60 o                         
  15   5   3        375.87        380.57        62.56 o                         
  16   5   3       1095.59       1341.88       214.63 o                         
  17   5   3         36.69        214.70       112.19 o                         
 -17   6   3         37.91        180.88        96.85 o                         
 -16   6   3       1168.51       1296.42       165.81 o                         
 -15   6   3          2.36         56.11        53.62 o                         
 -14   6   3        772.85        811.79        73.18 o                         
 -13   6   3          1.28         82.79        49.32 o                         
 -12   6   3       2851.30       2740.40       102.49 o                         
 -11   6   3       2172.77       2125.81        82.65 o                         
 -10   6   3       7319.90       7509.34       167.56 o                         
  -9   6   3       1982.65       1968.80       103.32 o                         
  -8   6   3       1182.79       1022.85        47.93 o                         
  -7   6   3          8.46         18.09        17.58 o                         
  -6   6   3         19.37         47.41        23.40 o                         
  -5   6   3       1209.14       1132.16        65.13 o                         
  -4   6   3      13114.41      12774.46       217.44 o                         
  -3   6   3       1997.88       1766.13        82.85 o                         
  -2   6   3       2729.52       2603.28       146.47 o                         
  -1   6   3       8947.29       8612.22       288.66 o                         
   0   6   3      14396.34      15347.12       743.34 o                         
   1   6   3       9179.94       9570.32       394.11 o                         
   2   6   3       4072.94       4335.13       152.56 o                         
   3   6   3         38.62         37.71        18.54 o                         
   4   6   3       1127.91       1126.91        55.78 o                         
   5   6   3       3126.45       2656.30       137.02 o                         
   6   6   3      17004.52      16228.72       378.41 o                         
   7   6   3      12768.28      12686.57       253.78 o                         
   8   6   3        105.77         72.86        24.29 o                         
   9   6   3         11.20         41.96        25.74 o                         
  10   6   3          6.87          0.00        18.54 o                         
  11   6   3         10.53         64.49        33.67 o                         
  12   6   3       1783.64       1852.40       120.92 o                         
  13   6   3       2009.92       2036.38       117.33 o                         
  14   6   3         33.54         72.28        43.48 o                         
  15   6   3         85.68        109.08        58.00 o                         
  16   6   3       1327.37       1263.41       181.36 o                         
  17   6   3        879.23        993.20       164.59 o                         
 -17   7   3         28.79        112.04        85.78 o                         
 -16   7   3        137.26         62.06        92.87 o                         
 -15   7   3        169.02        205.03        56.80 o                         
 -14   7   3         61.47         53.69        40.78 o                         
 -13   7   3       2116.69       2187.72       120.64 o                         
 -12   7   3       1433.42       1490.26        75.05 o                         
 -11   7   3        388.42        385.26        42.02 o                         
 -10   7   3        924.85       1001.93        66.33 o                         
  -9   7   3       2725.48       2548.41       107.63 o                         
  -8   7   3         10.97         47.26        27.21 o                         
  -7   7   3        667.58        680.95        58.61 o                         
  -6   7   3         60.22         83.46        34.37 o                         
  -5   7   3       2239.61       1970.29        95.15 o                         
  -4   7   3       1965.26       1791.27       102.90 o                         
  -3   7   3        251.17        209.43        34.21 o                         
  -2   7   3       7805.02       7451.93       211.73 o                         
  -1   7   3          8.13          0.00        28.35 o                         
   0   7   3       4838.17       4669.02       170.87 o                         
   1   7   3       1210.53       1139.32        87.36 o                         
   2   7   3       1926.01       1973.54       143.92 o                         
   3   7   3       6110.10       5862.21       192.35 o                         
   4   7   3       2000.06       1911.23       111.91 o                         
   5   7   3       3471.26       3172.96       128.95 o                         
   6   7   3        103.69         66.39        23.44 o                         
   7   7   3        244.28        246.20        36.23 o                         
   8   7   3        733.51        660.81        52.73 o                         
   9   7   3       1172.46       1220.18        76.55 o                         
  10   7   3        786.18        806.56        63.46 o                         
  11   7   3        874.66        827.22        71.43 o                         
  12   7   3       1099.98       1167.69       102.28 o                         
  13   7   3        126.76        109.86        39.95 o                         
  14   7   3       2701.03       2893.02       148.70 o                         
  15   7   3         14.03        139.47        70.10 o                         
  16   7   3        506.95        477.53       135.15 o                         
 -16   8   3       1649.42       1831.89       150.37 o                         
 -15   8   3         35.52        123.82        87.91 o                         
 -14   8   3        536.94        567.52        77.23 o                         
 -13   8   3          2.69          0.00        34.49 o                         
 -12   8   3       1571.99       1694.29        93.29 o                         
 -11   8   3       3686.85       3936.65       125.27 o                         
 -10   8   3       6988.53       7415.01       200.83 o                         
  -9   8   3       3523.78       3513.05       130.20 o                         
  -8   8   3         21.95         53.25        27.42 o                         
  -7   8   3          4.93         38.08        31.15 o                         
  -6   8   3        157.02        144.22        42.67 o                         
  -5   8   3       1977.31       1804.50       112.43 o                         
  -4   8   3      11152.24      10510.61       267.71 o                         
  -3   8   3        985.51        831.04        79.62 o                         
  -2   8   3        374.42        391.47        53.60 o                         
  -1   8   3       5998.47       5523.12       197.85 o                         
   0   8   3       3511.75       3490.98       157.10 o                         
   1   8   3       3086.94       2922.04       162.35 o                         
   2   8   3         85.24         49.63        34.28 o                         
   3   8   3         68.06         67.11        32.29 o                         
   4   8   3        988.30        935.71        87.08 o                         
   5   8   3       2976.03       2858.59       122.61 o                         
   6   8   3       4931.41       5139.93       161.28 o                         
   7   8   3       8379.81       7864.24       206.70 o                         
   8   8   3         18.68         40.32        28.78 o                         
   9   8   3         57.72         98.05        34.22 o                         
  10   8   3         32.53         41.56        31.31 o                         
  11   8   3         80.07        127.89        38.37 o                         
  12   8   3       1092.65       1239.04       114.50 o                         
  13   8   3       1141.19       1276.20       117.07 o                         
  14   8   3         76.95        180.81        67.35 o                         
  15   8   3        477.65        641.84        91.37 o                         
 -15   9   3         92.95        151.54        94.27 o                         
 -14   9   3        309.55        406.15        73.29 o                         
 -13   9   3        292.84        339.27        51.43 o                         
 -12   9   3       2166.09       2038.46       116.63 o                         
 -11   9   3        135.14        179.89        60.49 o                         
 -10   9   3          2.81          0.00        75.56 o                         
  -9   9   3        904.47        996.45        90.44 o                         
  -8   9   3        729.16        745.80        77.59 o                         
  -7   9   3       4110.59       4026.86       226.92 o                         
  -6   9   3         35.28         96.47        56.98 o                         
  -5   9   3        661.30        522.95        93.45 o                         
  -4   9   3        685.13        590.98        73.64 o                         
  -3   9   3         52.57         53.11        58.28 o                         
  -2   9   3       5075.55       4821.69       199.85 o                         
  -1   9   3       2046.40       1867.08       123.15 o                         
   0   9   3       3345.56       3159.83       193.60 o                         
   1   9   3         89.83        132.00        55.83 o                         
   2   9   3         71.28         35.28        55.33 o                         
   3   9   3       2210.33       2094.05       138.11 o                         
   4   9   3       2522.35       2372.82       145.97 o                         
   5   9   3         52.61         43.26        29.59 o                         
   6   9   3          9.20         53.66        34.96 o                         
   7   9   3        382.01        275.32        35.37 o                         
   8   9   3       2833.22       3052.41       118.71 o                         
   9   9   3        911.98        892.91        76.55 o                         
  10   9   3        172.86        177.01        41.42 o                         
  11   9   3        568.70        768.28        91.01 o                         
  12   9   3          9.56         76.60        52.28 o                         
  13   9   3         75.98        166.30        50.10 o                         
  14   9   3        242.63        264.62        61.40 o                         
 -14  10   3         57.25         96.93        73.93 o                         
 -13  10   3        387.35        404.28        62.22 o                         
 -12  10   3        880.94        837.49        79.84 o                         
 -11  10   3       1899.81       1964.07       117.69 o                         
 -10  10   3       3979.08       4126.41       221.46 o                         
  -9  10   3       1212.37       1250.09       123.75 o                         
  -8  10   3         39.04         16.75        35.11 o                         
  -7  10   3         28.12         46.45        53.49 o                         
  -6  10   3         25.60         37.51        48.80 o                         
  -5  10   3        414.48        373.90        87.39 o                         
  -4  10   3       2341.16       2260.55       184.06 o                         
  -3  10   3       1083.64       1081.73       127.29 o                         
  -2  10   3         18.17          0.97        64.42 o                         
  -1  10   3       2608.49       2460.65       164.49 o                         
   0  10   3       2282.52       2165.37       146.59 o                         
   1  10   3       1405.29       1268.85       110.22 o                         
   2  10   3         32.04         57.12        40.06 o                         
   3  10   3        174.82        182.82        51.70 o                         
   4  10   3        583.80        511.19        73.20 o                         
   5  10   3       3722.31       3436.53       207.44 o                         
   6  10   3       4168.68       4209.24       180.33 o                         
   7  10   3       4163.52       4117.41       176.91 o                         
   8  10   3         27.12         53.35        37.15 o                         
   9  10   3        199.44        161.62        39.35 o                         
  10  10   3        245.17        248.50        54.28 o                         
  11  10   3        217.93        213.29        60.87 o                         
  12  10   3       1150.52       1460.35       130.46 o                         
  13  10   3        104.91        207.23        78.59 o                         
 -12  11   3       1332.97       1496.18       126.82 o                         
 -11  11   3         40.01         85.37        46.45 o                         
 -10  11   3          3.62          0.00        77.12 o                         
  -9  11   3        765.62        825.35       107.05 o                         
  -8  11   3       3013.22       2792.45       180.53 o                         
  -7  11   3       1844.92       1950.64       178.87 o                         
  -6  11   3        290.50        238.64        69.07 o                         
  -5  11   3       2346.57       2416.47       203.83 o                         
  -4  11   3        642.77        714.36       123.09 o                         
  -3  11   3       2693.10       2727.36       336.32 o                         
  -2  11   3        386.03        353.72        84.60 o                         
  -1  11   3        990.03        864.56       121.48 o                         
   0  11   3       3497.33       3452.53       300.46 o                         
   1  11   3        310.19        307.58        73.93 o                         
   2  11   3         40.23         67.81        54.58 o                         
   3  11   3        185.85        218.65        70.08 o                         
   4  11   3       1997.36       2037.57       153.51 o                         
   5  11   3          4.26          0.00        44.79 o                         
   6  11   3          2.18          8.15        43.22 o                         
   7  11   3        193.69        235.74        48.42 o                         
   8  11   3       3460.17       3635.99       205.83 o                         
   9  11   3        797.81        904.77       108.53 o                         
  10  11   3         44.21         45.47        44.66 o                         
  11  11   3         38.26        133.89        53.57 o                         
  12  11   3         14.19         36.59        89.37 o                         
 -10  12   3       1420.23       1571.99       151.15 o                         
  -9  12   3        161.92        150.16        78.60 o                         
  -8  12   3         22.83          0.00        53.85 o                         
  -7  12   3        107.26        150.00        66.89 o                         
  -6  12   3          6.14        218.73        87.46 o                         
  -5  12   3         68.48         77.07        60.46 o                         
  -4  12   3        283.02        347.56        92.69 o                         
  -3  12   3        180.11         12.73        88.96 o                         
  -2  12   3       1453.02       1569.26       178.30 o                         
  -1  12   3         69.01         34.60        91.89 o                         
   0  12   3       1201.91       1065.99       158.51 o                         
   1  12   3        982.49       1071.30       161.72 o                         
   2  12   3         30.81        111.48        71.42 o                         
   3  12   3         91.26         91.44        75.85 o                         
   4  12   3        811.52        948.54       136.58 o                         
   5  12   3       1750.95       1768.35       200.31 o                         
   6  12   3       3651.50       4034.10       286.21 o                         
   7  12   3       1523.27       1695.09       192.03 o                         
   8  12   3        764.01        928.01       152.67 o                         
   9  12   3        168.48        148.04        86.51 o                         
  10  12   3         18.34        111.46        70.60 o                         
  -8  13   3       1772.50       1981.47       171.42 o                         
  -7  13   3        679.23        742.71       109.49 o                         
  -6  13   3          4.83          0.00       185.90 o                         
  -5  13   3        649.53        713.11       129.63 o                         
  -4  13   3         16.35          0.00        91.29 o                         
  -3  13   3       1697.51       2109.41       221.41 o                         
  -2  13   3          6.77          0.00        69.97 o                         
  -1  13   3       1846.69       2185.92       226.83 o                         
   0  13   3        258.72        442.68       116.40 o                         
   1  13   3        109.81        131.30        81.95 o                         
   2  13   3        116.88        139.32        86.99 o                         
   3  13   3       1258.77       1654.77       210.62 o                         
   4  13   3       2003.02       2376.48       290.20 o                         
   5  13   3          7.61         71.78       140.71 o                         
   6  13   3         26.27         50.44        77.91 o                         
   7  13   3        155.10        171.23        82.98 o                         
  -4  14   3         94.04         11.76       116.58 o                         
  -3  14   3        401.67        556.35       152.15 o                         
  -2  14   3        390.36        536.19       134.09 o                         
  -1  14   3         32.62        120.73       103.53 o                         
   0  14   3        399.02        552.84       143.17 o                         
   1  14   3        134.10        337.94       125.92 o                         
   2  14   3        107.95        173.63        99.74 o                         
   3  14   3         33.78        238.69       182.35 o                         
 -19   0   4         40.58        240.29       103.01 o                         
 -18   0   4       1909.23       1800.90       511.23 o                         
 -17   0   4          2.03          0.00       164.55 o                         
 -16   0   4       6131.31       5701.25       331.01 o                         
 -15   0   4        154.76        172.43        56.81 o                         
 -14   0   4      11912.92      11680.45       421.34 o                         
 -13   0   4       2373.26       2198.79       181.68 o                         
 -12   0   4       2363.08       2424.43       184.09 o                         
 -11   0   4       3271.76       1511.18       581.72 o                         
 -10   0   4        407.32        305.43        41.77 o                         
  -9   0   4      65561.13      70244.48       802.81 o                         
  -8   0   4       6045.98       6087.86       183.15 o                         
  -7   0   4      19680.68      21383.69       281.45 o                         
  -6   0   4       1217.26       1314.05        75.01 o                         
  -5   0   4        578.23        542.30        26.73 o                         
  -4   0   4       1798.80       1871.86        44.71 o                         
  -3   0   4        782.92        948.17        26.84 o                         
  -2   0   4      34341.35      40811.10       577.81 o                         
  -1   0   4        549.80        807.92        36.11 o                         
   0   0   4       6115.37       7776.88       148.74 o                         
   1   0   4       3196.23       3367.76        43.98 o                         
   2   0   4       4419.50       4957.07        65.37 o                         
   3   0   4      16735.35      18458.06       131.89 o                         
   4   0   4       1514.94       1643.98        48.71 o                         
   5   0   4        199.99        176.51        19.81 o                         
   6   0   4       2789.98       3115.23        96.45 o                         
   7   0   4      43185.71      45456.04       771.71 o                         
   8   0   4      14171.09      14342.44       402.80 o                         
   9   0   4      15374.52      15148.41       324.88 o                         
  10   0   4       1381.90       1220.08       100.50 o                         
  11   0   4         67.28        134.82        62.35 o                         
  12   0   4         64.51         72.63        59.46 o                         
  13   0   4        782.82        769.89        83.16 o                         
  14   0   4       3576.39       3303.18       164.80 o                         
  15   0   4       1826.86       1962.48       281.50 o                         
  16   0   4        839.61       1017.62       218.09 o                         
  17   0   4         13.03        172.32       139.24 o                         
  18   0   4       3510.06       4473.44       450.66 o                         
 -19   1   4          4.72          0.00       180.05 o                         
 -18   1   4         81.64        107.14        59.50 o                         
 -17   1   4         20.83         51.36        44.27 o                         
 -16   1   4        395.79        341.34        62.18 o                         
 -15   1   4          5.74          0.00        38.00 o                         
 -14   1   4        220.83        169.24        43.83 o                         
 -13   1   4        115.31         54.82        37.18 o                         
 -12   1   4        148.30        127.66        21.73 o                         
 -11   1   4          7.34          1.89        13.90 o                         
 -10   1   4       1512.20       1463.17        48.30 o                         
  -9   1   4         25.96          0.00         8.62 o                         
  -8   1   4        698.16        582.52        30.72 o                         
  -7   1   4       1766.27       1533.48       101.03 o                         
  -6   1   4       1013.49       1062.60        37.96 o                         
  -5   1   4          0.52          5.40         6.23 o                         
  -4   1   4       5785.58       6595.88       113.68 o                         
  -3   1   4       1256.44       1484.31        26.45 o                         
  -2   1   4       8116.33       9326.65       112.29 o                         
  -1   1   4       1232.24       1611.61        37.69 o                         
   0   1   4       5226.75       6406.35       128.56 o                         
   1   1   4       3376.62       3673.56        88.20 o                         
   2   1   4       8976.58      10213.45       193.49 o                         
   3   1   4          9.09         16.37         8.94 o                         
   4   1   4       1265.42       1273.22        32.85 o                         
   5   1   4       5463.87       6049.11        89.59 o                         
   6   1   4        859.94        791.46        44.67 o                         
   7   1   4        605.28        638.81        41.14 o                         
   8   1   4        287.13        258.97        29.97 o                         
   9   1   4         30.32         31.10        20.14 o                         
  10   1   4         20.82         12.15        17.75 o                         
  11   1   4       1464.48       1383.05        61.25 o                         
  12   1   4        625.73        502.48        56.73 o                         
  13   1   4        130.39        116.04        38.87 o                         
  14   1   4         34.95          4.38        56.31 o                         
  15   1   4         77.62        186.65        50.63 o                         
  16   1   4        507.94        670.00       137.54 o                         
  17   1   4         28.31          0.78        76.33 o                         
  18   1   4         30.30          0.00       138.15 o                         
 -19   2   4          7.52         69.83        77.28 o                         
 -18   2   4       1002.37        910.62       152.40 o                         
 -17   2   4        253.06        230.01        62.82 o                         
 -16   2   4       4992.55       4860.10       360.17 o                         
 -15   2   4        238.35         78.87        66.75 o                         
 -14   2   4       6503.66       6270.72       221.78 o                         
 -13   2   4          3.80          0.00        32.28 o                         
 -12   2   4        142.93        147.84        21.66 o                         
 -11   2   4       4358.39       4132.32        84.87 o                         
 -10   2   4        257.68        234.79        21.94 o                         
  -9   2   4      27435.34      25376.33       613.43 o                         
  -8   2   4       7817.58       7235.60       227.69 o                         
  -7   2   4      17112.91      17483.90       393.54 o                         
  -6   2   4        316.07        421.51        17.16 o                         
  -5   2   4       5431.19       5280.84       113.33 o                         
  -4   2   4       2992.22       3049.51        45.60 o                         
  -3   2   4       9261.79       9958.83        92.48 o                         
  -2   2   4      40595.54      44941.04       614.96 o                         
  -1   2   4      29612.94      33219.26       476.02 o                         
   0   2   4      15820.69      17109.58       174.87 o                         
   1   2   4       5176.10       5214.07       217.00 o                         
   2   2   4      28747.16      29600.03       414.17 o                         
   3   2   4       7915.18       7918.72        89.60 o                         
   4   2   4        618.94        776.99        33.65 o                         
   5   2   4       4041.11       3991.10        79.63 o                         
   6   2   4       2575.02       3026.26        73.13 o                         
   7   2   4      18626.25      17666.54       312.81 o                         
   8   2   4       6815.47       6213.06       198.11 o                         
   9   2   4      20038.69      19301.40       245.73 o                         
  10   2   4       1248.34       1156.48        54.02 o                         
  11   2   4        670.27        601.31        51.12 o                         
  12   2   4       2597.39       2568.90        94.60 o                         
  13   2   4         44.57          7.59        33.58 o                         
  14   2   4       2952.66       2913.95       129.32 o                         
  15   2   4       2897.00       3298.99       205.35 o                         
  16   2   4         71.87         99.66       107.03 o                         
  17   2   4          8.82          0.00        84.06 o                         
  18   2   4       2576.55       3013.67       264.53 o                         
 -19   3   4         41.64        194.86       192.95 o                         
 -18   3   4        709.32        773.35       149.99 o                         
 -17   3   4        952.23        967.11       186.10 o                         
 -16   3   4       1072.17        990.92       101.56 o                         
 -15   3   4        170.11        113.30        42.77 o                         
 -14   3   4        155.22        118.58        41.71 o                         
 -13   3   4         89.47        107.32        31.26 o                         
 -12   3   4        755.36        663.14        44.73 o                         
 -11   3   4       1879.13       1767.46        66.21 o                         
 -10   3   4       7458.72       6728.44       184.03 o                         
  -9   3   4        135.13        132.63        15.86 o                         
  -8   3   4       1747.89       1502.49        41.35 o                         
  -7   3   4        570.61        453.81        42.76 o                         
  -6   3   4       4150.53       4034.69        61.49 o                         
  -5   3   4       1087.54       1164.21        28.77 o                         
  -4   3   4          5.40         24.79         7.62 o                         
  -3   3   4       4409.04       5024.87        69.37 o                         
  -2   3   4       1091.21       1155.49        34.35 o                         
  -1   3   4       2154.28       2175.14        60.69 o                         
   0   3   4      45629.23      49936.70       490.71 o                         
   1   3   4       1305.50       1134.80        39.80 o                         
   2   3   4       4770.87       5014.98        84.55 o                         
   3   3   4        327.70        264.20        23.02 o                         
   4   3   4         49.98         62.91        15.79 o                         
   5   3   4       5260.78       5916.98       137.15 o                         
   6   3   4       7122.97       7750.84       165.51 o                         
   7   3   4        167.61         76.87        32.13 o                         
   8   3   4        162.76        143.02        32.52 o                         
   9   3   4       1682.32       1544.05        51.20 o                         
  10   3   4        154.35        114.09        19.71 o                         
  11   3   4        995.81       1009.66        45.11 o                         
  12   3   4        382.08        324.44        45.12 o                         
  13   3   4          6.12         17.63        32.10 o                         
  14   3   4        161.23        138.19        41.57 o                         
  15   3   4        115.02        120.79        48.07 o                         
  16   3   4       2177.31       2211.96       176.62 o                         
  17   3   4         57.70        227.30        95.77 o                         
  18   3   4        298.77        495.63       154.15 o                         
 -18   4   4        230.35        263.35        84.35 o                         
 -17   4   4          0.77         12.11        59.31 o                         
 -16   4   4       1412.98       1361.03       138.14 o                         
 -15   4   4        175.87        106.23        67.61 o                         
 -14   4   4       8531.77       7876.64       273.60 o                         
 -13   4   4          2.03          0.00        43.67 o                         
 -12   4   4        228.74        109.70        33.64 o                         
 -11   4   4         19.39         42.18        19.82 o                         
 -10   4   4        687.16        665.28        33.30 o                         
  -9   4   4      20111.41      19168.57       265.67 o                         
  -8   4   4       2083.38       2023.62        58.39 o                         
  -7   4   4       3241.08       2816.07       151.19 o                         
  -6   4   4        673.29        576.28        25.82 o                         
  -5   4   4       4327.92       3933.72        76.70 o                         
  -4   4   4      14460.94      14800.10       223.87 o                         
  -3   4   4       2953.66       3139.17        76.26 o                         
  -2   4   4       9623.65      10435.23       181.75 o                         
  -1   4   4       2487.99       2475.93        81.56 o                         
   0   4   4       9957.42      10714.81       247.26 o                         
   1   4   4         22.94         70.91        33.59 o                         
   2   4   4      26435.02      25862.31       267.80 o                         
   3   4   4        379.42        355.30        22.26 o                         
   4   4   4      12152.95      13425.91       244.62 o                         
   5   4   4       1067.36       1030.23        53.74 o                         
   6   4   4         61.30         57.54        19.26 o                         
   7   4   4      14900.34      14301.22       215.12 o                         
   8   4   4       3789.69       3405.43       115.77 o                         
   9   4   4      10231.10      10022.94       155.57 o                         
  10   4   4       4661.31       4366.50       160.60 o                         
  11   4   4       5814.49       5648.49       120.03 o                         
  12   4   4       6278.50       6010.41       166.23 o                         
  13   4   4        106.04         95.54        38.12 o                         
  14   4   4       4075.46       3947.94       156.04 o                         
  15   4   4       1128.91       1212.79        92.17 o                         
  16   4   4          8.92          0.00       150.83 o                         
  17   4   4         10.34        214.24       107.85 o                         
 -18   5   4        839.85        965.22       154.13 o                         
 -17   5   4        729.61        898.32       124.65 o                         
 -16   5   4       1409.34       1654.37       177.40 o                         
 -15   5   4        983.97        889.85       110.61 o                         
 -14   5   4        361.95        331.86        47.92 o                         
 -13   5   4         44.52         22.87        31.62 o                         
 -12   5   4         43.72          0.00        27.93 o                         
 -11   5   4       3405.19       3192.79        94.49 o                         
 -10   5   4        977.91       1013.68        53.04 o                         
  -9   5   4       2848.89       2925.75       105.77 o                         
  -8   5   4       1376.15       1055.79       100.23 o                         
  -7   5   4       3783.88       3323.92       133.21 o                         
  -6   5   4       4025.28       3815.26       125.11 o                         
  -5   5   4       2126.28       1990.07        75.64 o                         
  -4   5   4         81.29         58.47        16.08 o                         
  -3   5   4       1055.95       1119.81        69.58 o                         
  -2   5   4        627.57        621.24        53.35 o                         
  -1   5   4      13174.10      14085.19       303.54 o                         
   0   5   4      20711.10      22616.01       390.59 o                         
   1   5   4       4046.41       3668.75       133.11 o                         
   2   5   4        359.21        381.58        28.54 o                         
   3   5   4       1587.51       1513.76        51.28 o                         
   4   5   4        231.45        240.35        21.02 o                         
   5   5   4        788.84        611.47        66.98 o                         
   6   5   4       2613.01       2593.88        93.19 o                         
   7   5   4       1994.40       1966.57        85.35 o                         
   8   5   4        357.47        365.86        43.35 o                         
   9   5   4        793.00        838.38        56.72 o                         
  10   5   4       6556.88       6368.63       141.01 o                         
  11   5   4       1068.34       1078.42        71.88 o                         
  12   5   4         10.35          0.00        40.91 o                         
  13   5   4        208.14        212.03        55.24 o                         
  14   5   4        900.93        899.98        91.35 o                         
  15   5   4        493.96        346.67        62.85 o                         
  16   5   4       2555.78       2832.61       250.23 o                         
  17   5   4       1250.87       1403.66       186.59 o                         
 -17   6   4        126.63        121.74        83.44 o                         
 -16   6   4       1615.04       1496.83       224.65 o                         
 -15   6   4         34.51          0.00        72.06 o                         
 -14   6   4       4160.95       4247.57       271.20 o                         
 -13   6   4          7.54         51.20        57.17 o                         
 -12   6   4        809.73        765.30        53.39 o                         
 -11   6   4       1596.61       1586.54        74.05 o                         
 -10   6   4        164.66        163.76        33.03 o                         
  -9   6   4       2636.45       2639.88        91.32 o                         
  -8   6   4         87.42         45.34        14.44 o                         
  -7   6   4       7657.77       7376.98       164.68 o                         
  -6   6   4       6221.69       6073.80       141.62 o                         
  -5   6   4       3257.05       3102.95       108.20 o                         
  -4   6   4      10076.39       9771.46       222.66 o                         
  -3   6   4        672.93        655.78        51.84 o                         
  -2   6   4       2531.06       2511.51       141.26 o                         
  -1   6   4        106.76         99.04        48.50 o                         
   0   6   4       1487.12       1355.37       112.84 o                         
   1   6   4        370.02        393.08        50.63 o                         
   2   6   4      21968.27      23055.73       284.92 o                         
   3   6   4       2847.31       2934.63        78.24 o                         
   4   6   4        606.42        576.29        41.14 o                         
   5   6   4       2532.80       2411.14        87.32 o                         
   6   6   4         16.51         38.26        11.32 o                         
   7   6   4      15043.48      14491.64       235.14 o                         
   8   6   4         30.91         19.58        23.13 o                         
   9   6   4        469.23        555.43        51.01 o                         
  10   6   4       3794.30       3669.45       122.05 o                         
  11   6   4        851.18       1018.14        72.22 o                         
  12   6   4       3638.21       3840.81       174.79 o                         
  13   6   4        251.49        243.71        52.59 o                         
  14   6   4       1854.44       1954.75       116.48 o                         
  15   6   4        130.15         44.91        48.86 o                         
  16   6   4          5.66         76.61        82.49 o                         
  17   6   4        254.35        744.47       226.84 o                         
 -17   7   4        748.86        819.70       135.49 o                         
 -16   7   4       1066.08       1204.96       119.89 o                         
 -15   7   4       1458.60       1597.92       131.45 o                         
 -14   7   4         29.75          0.00        47.04 o                         
 -13   7   4        184.49        182.06        38.48 o                         
 -12   7   4         68.94         82.51        23.36 o                         
 -11   7   4       3236.01       3174.88       139.69 o                         
 -10   7   4       1722.67       1723.84        85.69 o                         
  -9   7   4         46.37         98.58        24.55 o                         
  -8   7   4       2704.07       2774.84       108.66 o                         
  -7   7   4       6413.09       6302.77       179.80 o                         
  -6   7   4       1665.73       1527.34        85.03 o                         
  -5   7   4       2729.93       2545.76       106.70 o                         
  -4   7   4       1865.17       1771.66        91.50 o                         
  -3   7   4        615.75        616.22        63.33 o                         
  -2   7   4         39.80          0.00        23.88 o                         
  -1   7   4      16373.68      16638.25       552.67 o                         
   0   7   4       8354.63       8282.10       225.43 o                         
   1   7   4       7453.28       6988.68       212.72 o                         
   2   7   4         20.51         55.42        31.36 o                         
   3   7   4        317.47        203.97        76.90 o                         
   4   7   4         15.63         34.43        26.45 o                         
   5   7   4       1618.52       1442.77        75.25 o                         
   6   7   4       4149.04       4014.52       124.39 o                         
   7   7   4       5590.91       5303.54       153.29 o                         
   8   7   4         17.50         20.12        30.50 o                         
   9   7   4       2869.14       2863.65       116.54 o                         
  10   7   4       8190.59       8087.64       286.84 o                         
  11   7   4        670.45        688.02        70.45 o                         
  12   7   4         38.84         18.06        41.22 o                         
  13   7   4         52.02         79.35        82.73 o                         
  14   7   4         11.73         28.80        42.15 o                         
  15   7   4       1046.03       1069.16        99.21 o                         
  16   7   4       1519.82       1633.50       254.03 o                         
 -16   8   4       1266.83       1092.17       131.05 o                         
 -15   8   4        474.62        582.50       151.79 o                         
 -14   8   4       1849.75       2007.66       156.58 o                         
 -13   8   4         29.04         53.24        35.18 o                         
 -12   8   4       1408.70       1409.61        90.47 o                         
 -11   8   4       2548.78       2771.63       114.23 o                         
 -10   8   4        810.68        735.50        63.22 o                         
  -9   8   4       3103.81       3067.81       124.26 o                         
  -8   8   4         43.78         92.60        32.02 o                         
  -7   8   4        248.17        331.46        48.92 o                         
  -6   8   4        528.81        528.20        67.88 o                         
  -5   8   4          6.00          7.04        32.10 o                         
  -4   8   4       6138.40       5673.36       201.81 o                         
  -3   8   4       2373.77       2255.60       126.13 o                         
  -2   8   4         36.22         10.43        32.33 o                         
  -1   8   4          1.72         13.38        32.90 o                         
   0   8   4       2056.68       1897.09       117.87 o                         
   1   8   4       5667.37       5261.35       198.56 o                         
   2   8   4       2603.63       2399.06       137.16 o                         
   3   8   4        593.27        579.52        80.66 o                         
   4   8   4        538.28        520.04        56.86 o                         
   5   8   4       3017.90       2925.24       126.57 o                         
   6   8   4        413.28        421.04        51.95 o                         
   7   8   4       3264.69       3520.18       116.70 o                         
   8   8   4         57.68         43.37        29.58 o                         
   9   8   4        588.34        578.49        59.79 o                         
  10   8   4        135.68        121.16        37.61 o                         
  11   8   4          6.01         74.88        41.99 o                         
  12   8   4       2081.18       2293.99       151.74 o                         
  13   8   4        251.79        190.55        52.23 o                         
  14   8   4         97.96         66.87        52.01 o                         
  15   8   4        594.30        652.58        91.75 o                         
 -15   9   4          9.83        140.10        82.92 o                         
 -14   9   4         76.04        124.88        53.11 o                         
 -13   9   4         88.14         95.01        40.44 o                         
 -12   9   4         49.71         35.47        40.87 o                         
 -11   9   4       1242.85       1357.68        97.12 o                         
 -10   9   4       1490.15       1487.09        89.48 o                         
  -9   9   4        100.94        102.39        32.78 o                         
  -8   9   4         36.88         42.72        48.72 o                         
  -7   9   4       3628.83       3595.02       201.15 o                         
  -6   9   4       6245.86       5969.53       427.26 o                         
  -5   9   4        354.60        333.05        60.05 o                         
  -4   9   4       1705.90       1606.60       115.15 o                         
  -3   9   4       4892.85       4265.05       188.03 o                         
  -2   9   4        109.15         68.82        31.21 o                         
  -1   9   4      10326.38       9602.27       284.75 o                         
   0   9   4       9933.08       9582.23       463.24 o                         
   1   9   4       2826.37       2523.24       150.56 o                         
   2   9   4        155.67        194.11        53.10 o                         
   3   9   4        161.01        136.50        39.10 o                         
   4   9   4        155.20        192.11        40.70 o                         
   5   9   4       1292.90       1249.69        88.66 o                         
   6   9   4       5447.76       5471.88       166.14 o                         
   7   9   4       1235.27       1228.94        80.62 o                         
   8   9   4         66.88         71.31        34.44 o                         
   9   9   4        950.99        954.52        82.36 o                         
  10   9   4       3201.26       3392.34       144.91 o                         
  11   9   4       1149.83       1160.15       119.35 o                         
  12   9   4         54.44        141.81        61.96 o                         
  13   9   4         56.10         42.56        47.19 o                         
  14   9   4        163.87        197.96        65.57 o                         
 -14  10   4        495.58        621.45       195.11 o                         
 -13  10   4          1.48          0.00        41.27 o                         
 -12  10   4        161.06        265.55        49.49 o                         
 -11  10   4       1647.36       1611.38       114.79 o                         
 -10  10   4        434.88        428.16        72.30 o                         
  -9  10   4        681.96        759.89        84.21 o                         
  -8  10   4       1383.13       1425.49       148.33 o                         
  -7  10   4          1.27         42.63        45.40 o                         
  -6  10   4        903.90        813.42       118.91 o                         
  -5  10   4        712.03        559.68       100.70 o                         
  -4  10   4       1488.85       1370.24       119.28 o                         
  -3  10   4       1197.90       1122.59       109.40 o                         
  -2  10   4        750.27        765.65        90.79 o                         
  -1  10   4         83.13         23.12        38.73 o                         
   0  10   4       1867.95       1853.55       134.41 o                         
   1  10   4       4091.13       4140.43       202.91 o                         
   2  10   4         81.55         27.57        40.69 o                         
   3  10   4         35.01         16.93        54.54 o                         
   4  10   4        302.56        408.88        60.77 o                         
   5  10   4        676.62        703.07        71.64 o                         
   6  10   4         48.12         42.14        32.00 o                         
   7  10   4       1449.65       1689.80        98.39 o                         
   8  10   4       2226.74       2514.79       144.22 o                         
   9  10   4        318.95        362.59        54.20 o                         
  10  10   4       1988.12       1931.27       125.48 o                         
  11  10   4        185.05        288.97        63.89 o                         
  12  10   4        262.15        320.42       108.70 o                         
  13  10   4        102.42        307.51        83.98 o                         
 -12  11   4         37.58         73.20        52.57 o                         
 -11  11   4         30.37          0.00        60.00 o                         
 -10  11   4        409.94        407.14        99.67 o                         
  -9  11   4        634.84        837.98       115.37 o                         
  -8  11   4        781.13        844.05        87.66 o                         
  -7  11   4        422.28        591.78        97.04 o                         
  -6  11   4       1707.68       1489.49       160.86 o                         
  -5  11   4        358.41        387.38       120.01 o                         
  -4  11   4        273.43         69.05       108.35 o                         
  -3  11   4        244.95         72.80        95.50 o                         
  -2  11   4        537.07        538.43       105.95 o                         
  -1  11   4       4254.27       4027.85       213.33 o                         
   0  11   4       4833.51       4568.33       228.14 o                         
   1  11   4       1049.46        852.43       106.46 o                         
   2  11   4        726.54        708.69        92.66 o                         
   3  11   4         29.71         84.46        51.55 o                         
   4  11   4        206.23        185.67        61.98 o                         
   5  11   4         91.96         54.94        46.61 o                         
   6  11   4       1436.03       1513.17       109.66 o                         
   7  11   4        386.05        465.59       105.60 o                         
   8  11   4        284.36        364.20        75.31 o                         
   9  11   4        441.68        539.27        86.77 o                         
  10  11   4       1016.91       1379.42       139.86 o                         
  11  11   4        355.01        412.43        97.87 o                         
 -10  12   4        658.33        860.24       133.54 o                         
  -9  12   4          6.51         67.75        69.49 o                         
  -8  12   4        909.37       1076.86       128.11 o                         
  -7  12   4        102.70        241.96        80.30 o                         
  -6  12   4        901.78       1053.64       214.30 o                         
  -5  12   4         73.73        187.40        91.45 o                         
  -4  12   4       1174.99       1321.04       164.49 o                         
  -3  12   4       3294.68       3286.00       384.74 o                         
  -2  12   4        722.24        910.73       182.33 o                         
  -1  12   4        144.17        168.00        89.18 o                         
   0  12   4        447.87        478.67       108.37 o                         
   1  12   4       1475.47       1681.59       153.63 o                         
   2  12   4        221.27        199.78        67.95 o                         
   3  12   4         63.54         78.78        50.80 o                         
   4  12   4         97.26        215.57        73.88 o                         
   5  12   4       2018.83       2295.08       175.56 o                         
   6  12   4        291.24        378.42        80.78 o                         
   7  12   4         28.02        134.95        73.94 o                         
   8  12   4       2502.39       2853.45       242.65 o                         
   9  12   4         23.71         40.17        64.58 o                         
  10  12   4          5.64         77.38        81.09 o                         
  -8  13   4        513.21        595.64       130.72 o                         
  -7  13   4         10.51         35.99        82.31 o                         
  -6  13   4        865.02       1107.11       165.29 o                         
  -5  13   4        226.04        377.98       121.39 o                         
  -4  13   4        396.96        581.29       174.14 o                         
  -3  13   4         29.09         21.96        59.74 o                         
  -2  13   4        648.50        681.07       267.46 o                         
  -1  13   4       1261.69       1327.56       179.61 o                         
   0  13   4        996.78       1257.60       171.13 o                         
   1  13   4        556.70        700.64       137.13 o                         
   2  13   4       1455.03       1727.08       202.92 o                         
   3  13   4          5.00        199.15        93.56 o                         
   4  13   4        265.39        231.32       124.58 o                         
   5  13   4         56.26        123.88        91.86 o                         
   6  13   4        199.85        326.05       118.69 o                         
   7  13   4         17.07        176.83       109.00 o                         
  -4  14   4        468.58        511.81       201.35 o                         
  -3  14   4        405.59        667.19       197.82 o                         
  -2  14   4        759.75        844.91       207.14 o                         
  -1  14   4        170.86        272.19       118.07 o                         
   0  14   4         34.20        286.58       124.15 o                         
   1  14   4       3260.89       4626.86       339.73 o                         
   2  14   4         21.17        222.01       117.49 o                         
   3  14   4        421.29        328.56       163.79 o                         
 -19   1   5         96.41          0.00       110.76 o                         
 -18   1   5        593.63        450.29       144.40 o                         
 -17   1   5        493.40        447.78        85.13 o                         
 -16   1   5       4053.50       4073.06       225.17 o                         
 -15   1   5       3876.10       3941.19       182.11 o                         
 -14   1   5       4944.70       4852.36       194.52 o                         
 -13   1   5       2174.96       2099.85       124.54 o                         
 -12   1   5       2489.63       2232.32       122.82 o                         
 -11   1   5        435.11        388.92        25.99 o                         
 -10   1   5       1514.59       1449.61        53.58 o                         
  -9   1   5        227.11        162.79        37.00 o                         
  -8   1   5      14359.95      14321.43       437.73 o                         
  -7   1   5       1670.24       1549.92        48.16 o                         
  -6   1   5        121.64        159.44        11.68 o                         
  -5   1   5      23120.76      23927.95       228.92 o                         
  -4   1   5      26605.33      28138.57       296.46 o                         
  -3   1   5        871.37       1005.38        23.69 o                         
  -2   1   5         53.84         83.31        14.51 o                         
  -1   1   5       3885.77       5128.49        75.94 o                         
   0   1   5      29837.53      35205.95       290.63 o                         
   1   1   5      22959.36      25496.85       598.27 o                         
   2   1   5      54271.39      57312.86       971.31 o                         
   3   1   5      22099.49      23600.95       227.53 o                         
   4   1   5        547.33        715.03        29.61 o                         
   5   1   5        196.17        105.55        16.78 o                         
   6   1   5        789.56        705.31        43.90 o                         
   7   1   5       7741.09       7893.75       148.24 o                         
   8   1   5      22437.15      22472.18       414.10 o                         
   9   1   5         97.87         99.38        38.08 o                         
  10   1   5        214.44        238.90        26.90 o                         
  11   1   5       1257.41       1161.18        59.67 o                         
  12   1   5       8890.71       9081.99       208.48 o                         
  13   1   5       1577.82       1588.85        99.75 o                         
  14   1   5        266.25        251.25        55.49 o                         
  15   1   5       3735.22       4206.46       252.85 o                         
  16   1   5        638.53        752.29       134.00 o                         
  17   1   5        925.90        831.72       136.60 o                         
  18   1   5       2974.63       3533.29       362.09 o                         
 -19   2   5         21.42        192.84       103.06 o                         
 -18   2   5         78.78         94.14        69.28 o                         
 -17   2   5        611.01        622.15       103.38 o                         
 -16   2   5         98.57         79.67        55.10 o                         
 -15   2   5         59.10         14.82        38.69 o                         
 -14   2   5        400.48        428.15        64.80 o                         
 -13   2   5        506.02        378.30        54.86 o                         
 -12   2   5         47.46         48.67        27.65 o                         
 -11   2   5         62.69         57.12        15.54 o                         
 -10   2   5          1.84          4.51        13.24 o                         
  -9   2   5        133.12        137.69        13.04 o                         
  -8   2   5        913.32        896.00        36.28 o                         
  -7   2   5       1024.42       1043.34        33.80 o                         
  -6   2   5      10264.94      11266.90       120.95 o                         
  -5   2   5        111.32        147.84        12.42 o                         
  -4   2   5       1481.94       1598.89        30.28 o                         
  -3   2   5        653.73        899.43        24.78 o                         
  -2   2   5         30.55         45.64         9.27 o                         
  -1   2   5         42.60         62.04        11.37 o                         
   0   2   5       1484.56       1559.39        48.21 o                         
   1   2   5          7.25         19.12         6.46 o                         
   2   2   5        635.77        663.16        25.54 o                         
   3   2   5        366.91        297.55        18.95 o                         
   4   2   5       5811.18       6225.40        88.34 o                         
   5   2   5        673.37        779.95        39.08 o                         
   6   2   5       5576.66       6157.75       108.86 o                         
   7   2   5       2199.24       2306.00        70.02 o                         
   8   2   5       1492.09       1355.12        66.64 o                         
   9   2   5       2083.18       1660.93        98.11 o                         
  10   2   5       1146.81        988.37        54.55 o                         
  11   2   5       1186.83       1115.48        55.16 o                         
  12   2   5        557.92        513.50        42.13 o                         
  13   2   5        397.99        369.51        53.26 o                         
  14   2   5          1.73          6.48        44.48 o                         
  15   2   5         17.41         32.02        47.03 o                         
  16   2   5        723.14        710.75       132.53 o                         
  17   2   5         42.45         46.52       172.92 o                         
  18   2   5        182.63        337.67       132.37 o                         
 -19   3   5         40.19          0.00        86.37 o                         
 -18   3   5       1411.91       1546.43       244.13 o                         
 -17   3   5         98.05        133.68       101.87 o                         
 -16   3   5       1720.77       1799.64       129.44 o                         
 -15   3   5       4331.41       4230.31       190.76 o                         
 -14   3   5       2492.56       2458.23       140.30 o                         
 -13   3   5       1823.45       1854.42       108.93 o                         
 -12   3   5       1604.42       1537.95        66.16 o                         
 -11   3   5       1648.95       1514.17        61.03 o                         
 -10   3   5         74.82        103.57        20.84 o                         
  -9   3   5        703.19        672.74        38.49 o                         
  -8   3   5       8546.43       8338.71       180.01 o                         
  -7   3   5       2373.83       2146.80        64.13 o                         
  -6   3   5       1849.70       1840.02        36.54 o                         
  -5   3   5      33060.89      34202.21       501.74 o                         
  -4   3   5       3698.43       3543.96        54.39 o                         
  -3   3   5        600.96        626.97        21.76 o                         
  -2   3   5       3803.45       3760.07        68.37 o                         
  -1   3   5        710.37        783.85        35.70 o                         
   0   3   5      29255.78      32265.93       336.26 o                         
   1   3   5      15130.06      16285.13       220.20 o                         
   2   3   5      16301.45      16685.82       309.17 o                         
   3   3   5      24914.94      25407.78       405.52 o                         
   4   3   5       3981.94       3873.64        83.99 o                         
   5   3   5          4.60         30.67        21.05 o                         
   6   3   5        282.08        226.73        27.77 o                         
   7   3   5        243.62        227.07        26.53 o                         
   8   3   5      16614.31      16454.39       350.48 o                         
   9   3   5        739.93        630.89        61.75 o                         
  10   3   5       1551.89       1353.72        72.49 o                         
  11   3   5      10626.88      10880.47       179.66 o                         
  12   3   5       2374.55       2455.98        81.81 o                         
  13   3   5        494.82        478.28        59.63 o                         
  14   3   5       2018.43       2023.51       112.12 o                         
  15   3   5        990.21        907.14        84.08 o                         
  16   3   5        711.79        722.37       130.52 o                         
  17   3   5       1377.78       1238.03       145.33 o                         
  18   3   5       1513.69       1665.88       304.37 o                         
 -18   4   5         46.39         26.37        78.33 o                         
 -17   4   5        206.68        244.21        83.18 o                         
 -16   4   5       1882.35       1801.41       130.02 o                         
 -15   4   5        110.21         40.47        46.23 o                         
 -14   4   5        556.29        515.84        67.52 o                         
 -13   4   5       1568.26       1367.43        82.23 o                         
 -12   4   5        297.07        227.35        34.83 o                         
 -11   4   5        882.41        821.01        47.13 o                         
 -10   4   5        810.68        800.18        35.47 o                         
  -9   4   5         55.35         76.04        13.19 o                         
  -8   4   5        361.19        282.11        20.36 o                         
  -7   4   5      10093.00       9916.33       182.03 o                         
  -6   4   5      11296.63      11441.88       225.46 o                         
  -5   4   5       6205.02       6132.50       100.06 o                         
  -4   4   5       2236.71       2387.32        66.31 o                         
  -3   4   5       2633.56       2888.79        76.44 o                         
  -2   4   5        474.41        557.07        41.49 o                         
  -1   4   5       4029.31       4394.85       128.49 o                         
   0   4   5       4287.22       4498.51       134.70 o                         
   1   4   5        157.71        192.30        17.60 o                         
   2   4   5         86.28        102.71        13.84 o                         
   3   4   5       3807.42       3429.26       166.50 o                         
   4   4   5       3640.73       3638.60        91.78 o                         
   5   4   5        386.03        385.62        39.87 o                         
   6   4   5          1.56         30.63        30.49 o                         
   7   4   5        322.82        269.95        34.76 o                         
   8   4   5        365.44        368.76        35.81 o                         
   9   4   5       7237.37       7500.91       139.03 o                         
  10   4   5       3080.99       3116.42        91.96 o                         
  11   4   5       1795.59       1784.27        70.90 o                         
  12   4   5        646.70        540.05        59.32 o                         
  13   4   5         45.79         83.17        30.59 o                         
  14   4   5       1362.39       1228.31        94.65 o                         
  15   4   5         19.17        135.15        43.98 o                         
  16   4   5       1139.38       1433.54       147.85 o                         
  17   4   5        498.69        744.10       133.22 o                         
 -18   5   5        118.81          0.00        91.69 o                         
 -17   5   5         92.10         94.60        68.54 o                         
 -16   5   5       1120.02       1256.20       128.24 o                         
 -15   5   5        604.66        529.87        75.68 o                         
 -14   5   5        240.91        130.66        50.50 o                         
 -13   5   5       2314.38       2208.65       101.57 o                         
 -12   5   5       1804.04       1644.89        71.16 o                         
 -11   5   5       3039.94       2989.76       108.23 o                         
 -10   5   5         20.00         38.16        22.62 o                         
  -9   5   5       3086.50       3098.20       131.03 o                         
  -8   5   5       1630.65       1328.00       123.78 o                         
  -7   5   5       9056.44       8548.53       265.77 o                         
  -6   5   5        623.03        586.75        35.25 o                         
  -5   5   5      13073.54      12697.26       191.52 o                         
  -4   5   5      14276.08      14730.66       311.68 o                         
  -3   5   5         22.54         34.27        17.15 o                         
  -2   5   5       1602.42       1419.73        80.65 o                         
  -1   5   5       4509.74       4516.19       145.63 o                         
   0   5   5      16424.89      17269.12       919.94 o                         
   1   5   5       1129.46        889.03        75.27 o                         
   2   5   5      10995.97      11719.65       147.87 o                         
   3   5   5      22533.52      22191.86       433.29 o                         
   4   5   5       4892.98       5018.46       143.79 o                         
   5   5   5       4455.59       4252.26       115.43 o                         
   6   5   5        752.91        799.16        54.16 o                         
   7   5   5        278.56        229.73        39.22 o                         
   8   5   5      12939.03      13408.04       367.68 o                         
   9   5   5        905.64        796.00        55.49 o                         
  10   5   5       2929.91       2818.50        98.43 o                         
  11   5   5       1658.89       1692.48        78.77 o                         
  12   5   5       1033.58       1038.80        87.47 o                         
  13   5   5        519.23        506.25        58.41 o                         
  14   5   5       1275.98       1275.78       106.43 o                         
  15   5   5        196.69        199.29        60.50 o                         
  16   5   5       1040.88       1141.70       179.19 o                         
  17   5   5         78.99        111.59       134.96 o                         
 -17   6   5        318.07        229.57        88.70 o                         
 -16   6   5       1298.01       1350.73       139.01 o                         
 -15   6   5         97.20          0.00        52.48 o                         
 -14   6   5        668.63        791.98        76.11 o                         
 -13   6   5       5555.81       5417.08       156.65 o                         
 -12   6   5       1102.83       1093.26        61.51 o                         
 -11   6   5         65.95         76.56        26.97 o                         
 -10   6   5          5.55         27.25        27.09 o                         
  -9   6   5         13.13         50.21        26.96 o                         
  -8   6   5        278.60        283.98        29.87 o                         
  -7   6   5       8662.02       8410.01       141.11 o                         
  -6   6   5       4176.51       4019.15       114.50 o                         
  -5   6   5      13546.91      13599.05       229.20 o                         
  -4   6   5       1045.34        976.37        62.35 o                         
  -3   6   5       1579.40       1577.84        78.99 o                         
  -2   6   5        660.44        747.61        55.42 o                         
  -1   6   5       3459.29       3851.30       179.50 o                         
   0   6   5       4187.27       4305.13       189.81 o                         
   1   6   5        384.26        344.38        46.52 o                         
   2   6   5        430.33        557.76        38.98 o                         
   3   6   5      10634.80      10636.82       244.81 o                         
   4   6   5       9710.64       9822.52       169.97 o                         
   5   6   5       1191.57        906.91        99.64 o                         
   6   6   5        210.27        154.07        32.01 o                         
   7   6   5       1859.09       1621.25        82.01 o                         
   8   6   5       2163.80       2041.21       109.29 o                         
   9   6   5       4521.62       4614.51       163.38 o                         
  10   6   5       5758.25       5553.20       155.60 o                         
  11   6   5       3469.90       3707.46       138.09 o                         
  12   6   5         19.52          0.00        48.54 o                         
  13   6   5         11.81          0.00        49.10 o                         
  14   6   5        307.17        182.47        48.71 o                         
  15   6   5        163.94        153.56        50.64 o                         
  16   6   5        420.66        615.86       139.23 o                         
 -17   7   5         32.44        116.74        79.16 o                         
 -16   7   5        791.80        803.06       111.96 o                         
 -15   7   5         70.18         84.58        48.18 o                         
 -14   7   5          5.57          0.00        53.15 o                         
 -13   7   5       1591.89       1558.62        83.33 o                         
 -12   7   5       1607.40       1583.65        76.21 o                         
 -11   7   5       1725.30       1699.98       105.20 o                         
 -10   7   5        946.34        932.32        69.82 o                         
  -9   7   5         59.41         59.27        27.86 o                         
  -8   7   5        610.17        599.67        46.60 o                         
  -7   7   5        554.47        507.59        48.17 o                         
  -6   7   5       1126.24       1067.22        71.23 o                         
  -5   7   5       8348.00       7787.61       189.88 o                         
  -4   7   5        143.12         97.18        28.89 o                         
  -3   7   5         35.59         20.30        27.90 o                         
  -2   7   5       5103.47       4872.32       194.30 o                         
  -1   7   5        803.20        784.41        73.10 o                         
   0   7   5       8780.22       8796.34       240.96 o                         
   1   7   5        860.43        763.46        78.26 o                         
   2   7   5       2006.30       2074.76        91.02 o                         
   3   7   5       9158.70       9116.20       192.61 o                         
   4   7   5       1971.72       1854.83        70.06 o                         
   5   7   5       8736.76       8673.28       174.19 o                         
   6   7   5          1.89         26.96        27.06 o                         
   7   7   5         22.57         11.45        26.99 o                         
   8   7   5        834.50        717.54        61.27 o                         
   9   7   5         17.15         32.31        44.12 o                         
  10   7   5       2359.38       2337.53       134.32 o                         
  11   7   5        135.47        172.95        44.88 o                         
  12   7   5        122.11        121.02        43.16 o                         
  13   7   5          0.36          0.00        42.39 o                         
  14   7   5        691.90        687.73        78.41 o                         
  15   7   5        229.69        153.27        99.85 o                         
  16   7   5        830.07        949.78       257.36 o                         
 -16   8   5        790.53        928.07       109.62 o                         
 -15   8   5         55.36        239.54        65.02 o                         
 -14   8   5        834.50       1042.14       104.68 o                         
 -13   8   5       1256.35       1409.01        94.81 o                         
 -12   8   5       2426.72       2455.66       104.92 o                         
 -11   8   5          2.74         31.30        29.96 o                         
 -10   8   5         43.36        103.29        33.08 o                         
  -9   8   5          0.83         49.97        27.10 o                         
  -8   8   5       3518.40       3712.84       219.19 o                         
  -7   8   5       2318.77       2380.50       107.68 o                         
  -6   8   5       6476.05       5962.82       179.45 o                         
  -5   8   5       6303.75       5792.66       176.16 o                         
  -4   8   5       1050.80        914.37        79.81 o                         
  -3   8   5        165.32        118.81        47.24 o                         
  -2   8   5       2260.97       2052.79       150.29 o                         
  -1   8   5        660.25        656.32        79.60 o                         
   0   8   5       8685.50       8308.12       455.82 o                         
   1   8   5        636.63        568.82       117.75 o                         
   2   8   5        504.84        506.65        71.86 o                         
   3   8   5       5807.60       5620.38       163.86 o                         
   4   8   5       7744.76       7616.09       312.31 o                         
   5   8   5       1788.64       1819.14        89.38 o                         
   6   8   5          7.77         31.08        57.01 o                         
   7   8   5       1754.47       1729.45        95.76 o                         
   8   8   5       4837.20       4516.77       164.37 o                         
   9   8   5       1245.47       1312.70        84.85 o                         
  10   8   5       6974.62       6661.33       263.35 o                         
  11   8   5       2800.46       3266.72       156.64 o                         
  12   8   5        115.36        159.63        53.24 o                         
  13   8   5         79.00         50.17        68.83 o                         
  14   8   5        386.62        349.58        66.27 o                         
  15   8   5        178.20        240.28        54.96 o                         
 -15   9   5        103.36        204.62        73.77 o                         
 -14   9   5         45.64        129.52        72.65 o                         
 -13   9   5         25.90          2.04        41.31 o                         
 -12   9   5         40.70         17.07        35.61 o                         
 -11   9   5       1021.23       1109.18        76.94 o                         
 -10   9   5        492.27        506.71        61.05 o                         
  -9   9   5        133.62        138.27        33.94 o                         
  -8   9   5         94.82        136.69        40.29 o                         
  -7   9   5       4070.86       4642.29       322.11 o                         
  -6   9   5        861.08        833.42        87.32 o                         
  -5   9   5        289.29        220.19        55.41 o                         
  -4   9   5        677.99        571.79        70.61 o                         
  -3   9   5       1003.46        865.95        85.44 o                         
  -2   9   5       2892.95       2760.19       153.79 o                         
  -1   9   5         19.52         17.98        43.82 o                         
   0   9   5       1099.17       1060.37       101.14 o                         
   1   9   5        403.22        427.84        67.22 o                         
   2   9   5         42.77         95.86        47.44 o                         
   3   9   5        921.21        947.71        73.23 o                         
   4   9   5        769.40        732.47        66.04 o                         
   5   9   5       3284.39       3387.47       121.02 o                         
   6   9   5        130.91        108.17        52.38 o                         
   7   9   5        509.25        460.74        55.42 o                         
   8   9   5         73.84        106.51        31.74 o                         
   9   9   5        359.69        375.05        55.88 o                         
  10   9   5        110.68        185.81        47.78 o                         
  11   9   5         21.54        149.74        64.52 o                         
  12   9   5        143.69        165.06       113.48 o                         
  13   9   5        159.70        219.93        80.85 o                         
  14   9   5        295.80        195.27        64.23 o                         
 -14  10   5        468.25        524.47       128.54 o                         
 -13  10   5        619.44        773.94        99.12 o                         
 -12  10   5        410.81        542.76        95.03 o                         
 -11  10   5        207.38        273.91        67.09 o                         
 -10  10   5         57.57        123.61        56.32 o                         
  -9  10   5         11.53         24.59        40.67 o                         
  -8  10   5       4534.65       4840.26       380.01 o                         
  -7  10   5       2623.06       2660.17       221.28 o                         
  -6  10   5       7153.76       7404.52       326.22 o                         
  -5  10   5        938.67        873.84       116.98 o                         
  -4  10   5        345.94        209.47        53.47 o                         
  -3  10   5        137.84        102.70        43.88 o                         
  -2  10   5        650.70        582.94        83.87 o                         
  -1  10   5         41.01        127.14        53.60 o                         
   0  10   5       3757.73       3748.55       319.40 o                         
   1  10   5       1223.80       1199.55       115.82 o                         
   2  10   5         92.14        167.68        70.73 o                         
   3  10   5       3920.12       3713.84       152.62 o                         
   4  10   5       1917.98       2101.99       116.94 o                         
   5  10   5       2187.26       2121.94       104.19 o                         
   6  10   5          8.72         47.91        46.67 o                         
   7  10   5        101.11        157.98        42.09 o                         
   8  10   5       1453.81       1558.47       101.11 o                         
   9  10   5        972.90       1105.81        87.01 o                         
  10  10   5       4063.62       4465.59       197.54 o                         
  11  10   5       2021.68       2452.14       270.50 o                         
  12  10   5        181.76        243.74        89.07 o                         
  13  10   5         20.14          0.00        72.65 o                         
 -12  11   5        304.26        459.28        82.89 o                         
 -11  11   5        185.30        167.62        56.90 o                         
 -10  11   5        349.82        436.13        97.53 o                         
  -9  11   5        150.93        203.54        69.29 o                         
  -8  11   5         65.38         31.29        52.42 o                         
  -7  11   5       4096.61       4206.24       270.80 o                         
  -6  11   5       1351.07       1592.39       165.13 o                         
  -5  11   5        182.16        212.00        72.29 o                         
  -4  11   5        185.71        236.59        67.18 o                         
  -3  11   5        699.60        658.71        93.39 o                         
  -2  11   5       2284.07       2384.07       161.07 o                         
  -1  11   5         63.78         61.96        52.65 o                         
   0  11   5        616.09        719.60        97.27 o                         
   1  11   5        169.63        140.73        57.60 o                         
   2  11   5       1200.88       1199.90       116.97 o                         
   3  11   5        434.84        311.50        75.99 o                         
   4  11   5         26.92          0.00        50.76 o                         
   5  11   5       3149.31       3365.37       198.77 o                         
   6  11   5          2.53          0.00        50.09 o                         
   7  11   5          1.11          0.00        45.21 o                         
   8  11   5          4.68          1.14        79.31 o                         
   9  11   5       1043.96       1345.09       117.49 o                         
  10  11   5        659.61        835.28       122.90 o                         
  11  11   5        208.49        428.78       106.91 o                         
 -10  12   5          4.17          0.00        62.30 o                         
  -9  12   5         24.77         73.70        63.04 o                         
  -8  12   5       1880.57       1932.82       209.15 o                         
  -7  12   5       2108.05       2225.74       210.69 o                         
  -6  12   5       1630.45       1737.86       182.43 o                         
  -5  12   5       1008.18       1080.88       147.50 o                         
  -4  12   5        120.66         93.51       169.28 o                         
  -3  12   5        133.58        159.49        91.57 o                         
  -2  12   5        244.68        241.09        90.52 o                         
  -1  12   5       1320.14       1366.13       134.94 o                         
   0  12   5        673.23        780.34       113.22 o                         
   1  12   5          7.72        121.63        68.63 o                         
   2  12   5         11.73        124.12        69.13 o                         
   3  12   5       1733.53       1803.62       157.45 o                         
   4  12   5        263.60        415.31       120.44 o                         
   5  12   5       1150.60       1150.00       126.44 o                         
   6  12   5        127.47        150.54        65.65 o                         
   7  12   5         29.03        217.31        69.37 o                         
   8  12   5         91.47        135.12        63.49 o                         
   9  12   5        748.77        875.24       155.89 o                         
  -8  13   5        157.48        164.05        87.23 o                         
  -7  13   5        901.95       1172.16       203.95 o                         
  -6  13   5        341.80        451.64       124.56 o                         
  -5  13   5         25.98         94.35       125.62 o                         
  -4  13   5        161.26        237.86       108.93 o                         
  -3  13   5        385.81        505.69       121.61 o                         
  -2  13   5       5119.82       5976.04       367.97 o                         
  -1  13   5       1032.08       1268.51       182.10 o                         
   0  13   5        337.73        401.71       107.21 o                         
   1  13   5        273.53        368.98       109.45 o                         
   2  13   5       1129.10       1375.36       182.06 o                         
   3  13   5         19.55         59.33        72.75 o                         
   4  13   5        216.75        431.35       126.29 o                         
   5  13   5       1486.63       1865.07       213.89 o                         
   6  13   5        222.72        333.07       182.32 o                         
   7  13   5         34.61        390.92       224.49 o                         
  -3  14   5        859.56       1003.68       239.65 o                         
  -2  14   5        252.53        318.10       162.64 o                         
  -1  14   5        247.36        394.11       129.31 o                         
   0  14   5          8.89         93.18       158.62 o                         
   1  14   5          0.19        230.14       124.63 o                         
 -19   0   6        185.05        274.10       104.54 o                         
 -18   0   6          1.22          0.00       143.31 o                         
 -17   0   6        112.21          0.00       145.31 o                         
 -16   0   6        432.68        287.76        71.78 o                         
 -15   0   6        921.46        922.62       129.55 o                         
 -14   0   6        118.18        125.40        70.69 o                         
 -13   0   6       1328.42       1249.11       137.58 o                         
 -12   0   6       4498.13       4809.19       252.15 o                         
 -11   0   6      13011.02      13288.18       520.86 o                         
 -10   0   6         79.20         50.42        44.41 o                         
  -9   0   6      29648.61      30977.27       437.24 o                         
  -8   0   6      29264.25      30189.21       959.43 o                         
  -7   0   6       1979.20       2058.36       128.30 o                         
  -6   0   6      33482.84      37552.90       762.64 o                         
  -5   0   6      28884.62      33058.90       611.38 o                         
  -4   0   6      20313.73      21193.23       375.09 o                         
  -3   0   6      16370.59      19174.39       174.74 o                         
  -2   0   6         17.41         46.76        13.35 o                         
  -1   0   6      23110.06      26861.70       413.77 o                         
   0   0   6       2989.54       3800.51        87.02 o                         
   1   0   6      18070.92      20349.66       528.80 o                         
   2   0   6        177.73        219.70        18.81 o                         
   3   0   6      26902.04      29756.77       267.72 o                         
   4   0   6      18570.97      20152.69       690.04 o                         
   5   0   6      20839.44      20697.40       876.80 o                         
   6   0   6       1658.10       1393.94       132.00 o                         
   7   0   6      39257.82      40625.10       555.05 o                         
   8   0   6       3388.98       3262.86       133.04 o                         
   9   0   6         84.37         80.38        40.10 o                         
  10   0   6         80.81        117.15        48.79 o                         
  11   0   6       2716.75       2672.13       156.40 o                         
  12   0   6      20975.59      20852.93       453.18 o                         
  13   0   6       6181.34       6787.51       297.70 o                         
  14   0   6       4184.52       4574.29       500.52 o                         
  15   0   6        455.47        511.30        88.92 o                         
  16   0   6        145.13        248.37       143.35 o                         
  17   0   6       3590.38       4022.32       428.21 o                         
  18   0   6         29.32          0.00       154.89 o                         
 -19   1   6         46.07          6.15        63.64 o                         
 -18   1   6          7.15         87.14        79.94 o                         
 -17   1   6         10.59         88.49        47.65 o                         
 -16   1   6          7.78          0.00        46.65 o                         
 -15   1   6        153.40        182.34        51.97 o                         
 -14   1   6        191.40        100.38        52.00 o                         
 -13   1   6        107.45         42.42        53.67 o                         
 -12   1   6         12.73         34.32        39.97 o                         
 -11   1   6         56.72         27.37        22.27 o                         
 -10   1   6        252.11        217.48        29.96 o                         
  -9   1   6       1083.17       1042.64        51.38 o                         
  -8   1   6        306.50        237.79        30.84 o                         
  -7   1   6         66.76         84.45        11.49 o                         
  -6   1   6        950.65       1178.54        38.90 o                         
  -5   1   6       1952.23       1965.72        56.80 o                         
  -4   1   6       2552.26       2968.02        43.20 o                         
  -3   1   6        910.62       1004.54        26.37 o                         
  -2   1   6       4782.18       5751.06        74.18 o                         
  -1   1   6       2404.05       2952.77        46.87 o                         
   0   1   6       2814.30       3642.74        81.78 o                         
   1   1   6       4089.47       4454.21       111.64 o                         
   2   1   6       4979.79       5632.81        97.71 o                         
   3   1   6       3671.13       3648.04       115.99 o                         
   4   1   6        637.58        603.85        23.93 o                         
   5   1   6       1528.69       1533.79        79.08 o                         
   6   1   6          1.55          0.00        12.96 o                         
   7   1   6        286.85        252.26        30.86 o                         
   8   1   6        812.77        784.73        53.90 o                         
   9   1   6        462.36        465.56        43.78 o                         
  10   1   6        512.65        521.39        43.01 o                         
  11   1   6        670.57        589.33        44.74 o                         
  12   1   6         14.33          7.60        26.94 o                         
  13   1   6        137.70        150.90        49.38 o                         
  14   1   6         41.59         62.69        51.92 o                         
  15   1   6        229.77        227.75        67.91 o                         
  16   1   6         74.48        207.45       116.83 o                         
  17   1   6        479.23        616.36       142.70 o                         
  18   1   6          9.63         59.85       101.59 o                         
 -19   2   6        298.05        431.07       114.07 o                         
 -18   2   6          1.21        135.24        73.03 o                         
 -17   2   6        286.33        338.07        83.86 o                         
 -16   2   6         80.62         48.29        42.65 o                         
 -15   2   6       3200.18       3250.88       202.22 o                         
 -14   2   6         23.07         53.05        36.68 o                         
 -13   2   6        655.64        611.15        63.60 o                         
 -12   2   6       5163.76       4964.97       128.59 o                         
 -11   2   6      13512.26      13509.33       364.86 o                         
 -10   2   6         67.73         85.90        15.09 o                         
  -9   2   6       7109.73       7001.34       131.69 o                         
  -8   2   6       1006.51        846.90        45.92 o                         
  -7   2   6       3114.58       3033.29        80.55 o                         
  -6   2   6      14267.59      14631.66       195.22 o                         
  -5   2   6      11997.35      12086.72       169.90 o                         
  -4   2   6      62365.93      69897.26       756.70 o                         
  -3   2   6        130.18        161.58        12.95 o                         
  -2   2   6      16737.38      18865.56       268.23 o                         
  -1   2   6      10979.37      12570.60       215.01 o                         
   0   2   6       4969.71       5617.89        90.37 o                         
   1   2   6      14014.46      14380.09       315.10 o                         
   2   2   6       1983.42       1923.40       147.79 o                         
   3   2   6      28366.47      29598.45       453.38 o                         
   4   2   6       3703.50       3782.22        89.95 o                         
   5   2   6      18427.26      19268.31       202.67 o                         
   6   2   6       3290.69       3463.88        84.34 o                         
   7   2   6      15222.83       9795.89      1836.50 o                         
   8   2   6       2244.64       1549.31       157.32 o                         
   9   2   6        330.57        315.93        28.21 o                         
  10   2   6       1353.70       1176.63        63.56 o                         
  11   2   6       3770.84       3332.84       134.54 o                         
  12   2   6      17467.81      17618.18       377.74 o                         
  13   2   6        562.12        616.08        58.89 o                         
  14   2   6       3524.82       3384.08       161.45 o                         
  15   2   6         14.51         22.11        81.49 o                         
  16   2   6        109.90        111.37        75.05 o                         
  17   2   6       1119.65       1220.71       178.54 o                         
  18   2   6         60.58         33.54       100.20 o                         
 -19   3   6          9.24        159.06        91.70 o                         
 -18   3   6        124.90        114.96        98.69 o                         
 -17   3   6        472.47        643.55       129.70 o                         
 -16   3   6        308.27        214.53        63.54 o                         
 -15   3   6        127.25        153.14        55.33 o                         
 -14   3   6        118.52        188.29        47.21 o                         
 -13   3   6       2660.28       2663.11       126.86 o                         
 -12   3   6        641.01        541.19        38.82 o                         
 -11   3   6        151.99        123.54        27.40 o                         
 -10   3   6        239.26        249.25        27.86 o                         
  -9   3   6       3394.54       3388.71        76.40 o                         
  -8   3   6        846.27        829.84        36.46 o                         
  -7   3   6        798.25        725.17        37.24 o                         
  -6   3   6        370.29        375.88        23.14 o                         
  -5   3   6       1244.09       1360.67        31.88 o                         
  -4   3   6      20251.67      22524.69       310.20 o                         
  -3   3   6       2681.17       3376.19        74.39 o                         
  -2   3   6       1359.21       1090.66       104.80 o                         
  -1   3   6       2506.26       2544.44        72.85 o                         
   0   3   6       2288.01       2524.06        75.40 o                         
   1   3   6       2718.64       3015.66        92.70 o                         
   2   3   6       9927.68      10816.32       348.09 o                         
   3   3   6       5726.80       5540.71       134.66 o                         
   4   3   6      16188.61      16486.98       194.48 o                         
   5   3   6       3891.56       4109.06       106.90 o                         
   6   3   6          9.59          0.00        16.37 o                         
   7   3   6       1024.21        897.52        46.74 o                         
   8   3   6        874.12        797.30        49.20 o                         
   9   3   6        103.66         93.55        24.30 o                         
  10   3   6        802.92        733.95        64.16 o                         
  11   3   6       4300.71       4080.29       132.29 o                         
  12   3   6        764.53        708.43        48.54 o                         
  13   3   6        581.72        612.27        59.44 o                         
  14   3   6       1356.82       1298.34        94.02 o                         
  15   3   6        464.41        571.80        70.07 o                         
  16   3   6         11.50          0.00        76.19 o                         
  17   3   6        199.72        191.84       113.82 o                         
 -18   4   6         23.11         99.36        74.19 o                         
 -17   4   6         13.63          0.00        58.86 o                         
 -16   4   6        332.38        370.62        66.82 o                         
 -15   4   6       2859.50       2756.44       142.29 o                         
 -14   4   6        546.58        565.98        64.47 o                         
 -13   4   6        116.52         49.04        35.78 o                         
 -12   4   6       2350.51       2289.33        76.97 o                         
 -11   4   6       6394.75       5812.07       131.81 o                         
 -10   4   6       2485.90       2300.37        73.62 o                         
  -9   4   6       5323.03       4934.38       164.92 o                         
  -8   4   6        228.11        204.64        18.36 o                         
  -7   4   6         38.55         35.74         9.56 o                         
  -6   4   6       6425.28       6308.22        93.47 o                         
  -5   4   6        464.45        382.29        22.59 o                         
  -4   4   6      80382.68      84519.77      1236.36 o                         
  -3   4   6       2142.45       2519.88        74.87 o                         
  -2   4   6       4383.48       4316.79       214.58 o                         
  -1   4   6         22.95         35.88        26.20 o                         
   0   4   6       1079.00        816.57        97.02 o                         
   1   4   6      19015.75      19400.14       665.49 o                         
   2   4   6         13.90         61.69        48.21 o                         
   3   4   6       7841.36       7916.19       252.79 o                         
   4   4   6        659.08        627.89        74.20 o                         
   5   4   6       6329.33       5961.06       190.07 o                         
   6   4   6       1812.33       1794.28        89.03 o                         
   7   4   6       7829.93       7538.70       187.50 o                         
   8   4   6         49.49         42.78        21.41 o                         
   9   4   6        937.89        876.16        50.13 o                         
  10   4   6       1126.77       1111.46        59.43 o                         
  11   4   6        352.97        395.14        36.34 o                         
  12   4   6      13229.29      12549.23       300.68 o                         
  13   4   6        152.09         22.64        32.67 o                         
  14   4   6       1793.69       1806.24       113.30 o                         
  15   4   6          0.01          0.00        35.60 o                         
  16   4   6        218.08        294.46        78.19 o                         
  17   4   6        777.85       1057.32       233.87 o                         
 -18   5   6        481.07        504.22       132.49 o                         
 -17   5   6        145.23         77.82        61.03 o                         
 -16   5   6        279.90        310.04        74.00 o                         
 -15   5   6        579.09        602.68        83.97 o                         
 -14   5   6        561.44        483.87        55.96 o                         
 -13   5   6       3683.20       3785.13       134.85 o                         
 -12   5   6       4615.15       4435.02       114.80 o                         
 -11   5   6         96.59        163.20        27.89 o                         
 -10   5   6        110.88        109.10        28.31 o                         
  -9   5   6         61.30         75.27        17.47 o                         
  -8   5   6        757.98        661.49        30.40 o                         
  -7   5   6       2253.17       2077.44        61.02 o                         
  -6   5   6       3517.27       3299.18       117.25 o                         
  -5   5   6       1640.41       1760.66        60.65 o                         
  -4   5   6       4203.75       4220.16       151.71 o                         
  -3   5   6       4408.44       4231.43       222.71 o                         
  -2   5   6       6793.32       7028.23       182.95 o                         
  -1   5   6         15.59         49.29        21.88 o                         
   0   5   6       3016.62       3130.50       156.25 o                         
   1   5   6         78.81         42.18        10.88 o                         
   2   5   6       3265.50       3070.00        76.23 o                         
   3   5   6       8291.55       7864.45       180.39 o                         
   4   5   6      19128.81      19787.82       438.81 o                         
   5   5   6       2164.89       2097.21        99.94 o                         
   6   5   6         67.46         38.39        24.89 o                         
   7   5   6       1729.17       1572.10        91.28 o                         
   8   5   6       1563.93       1604.05        95.76 o                         
   9   5   6        494.95        459.32        43.31 o                         
  10   5   6       2141.36       2037.68        87.53 o                         
  11   5   6       2132.24       2075.53        88.41 o                         
  12   5   6        251.00        220.22        45.73 o                         
  13   5   6        362.05        311.35        55.17 o                         
  14   5   6       3478.95       3702.53       177.10 o                         
  15   5   6       1134.11       1225.32       105.70 o                         
  16   5   6          0.01         95.10        68.90 o                         
  17   5   6         31.61          0.00        90.39 o                         
 -17   6   6        151.49        159.74       105.90 o                         
 -16   6   6         48.23        107.98        67.39 o                         
 -15   6   6       1032.62       1090.10       101.00 o                         
 -14   6   6        714.34        748.92        73.52 o                         
 -13   6   6         79.36         52.69        27.51 o                         
 -12   6   6       1990.45       1856.81        79.81 o                         
 -11   6   6       5126.24       5218.42       139.89 o                         
 -10   6   6          7.08         58.49        28.27 o                         
  -9   6   6       2732.15       2644.52       113.97 o                         
  -8   6   6        980.07       1024.39        53.70 o                         
  -7   6   6       2258.65       2217.02        78.06 o                         
  -6   6   6       3588.10       3432.70        95.82 o                         
  -5   6   6        400.40        407.02        43.21 o                         
  -4   6   6      11662.65      11506.77       215.95 o                         
  -3   6   6         51.36         29.44        27.94 o                         
  -2   6   6       1642.84       1657.86        88.35 o                         
  -1   6   6        517.28        547.33       114.90 o                         
   0   6   6       1049.82       1197.13        84.55 o                         
   1   6   6      11083.65      10452.69       171.50 o                         
   2   6   6       4265.34       4148.27        83.24 o                         
   3   6   6       5905.23       5826.65       130.24 o                         
   4   6   6         16.60         11.28        17.71 o                         
   5   6   6       5574.85       5465.11       195.02 o                         
   6   6   6        443.97        427.66        45.28 o                         
   7   6   6       5837.27       5715.14       176.30 o                         
   8   6   6         78.88        133.01        35.93 o                         
   9   6   6        788.57        802.85        75.41 o                         
  10   6   6        980.77        872.11        61.41 o                         
  11   6   6        140.82        142.34        32.22 o                         
  12   6   6       4656.88       4699.25       197.87 o                         
  13   6   6        165.62        110.87        46.78 o                         
  14   6   6        823.98        915.45        84.68 o                         
  15   6   6        331.48        405.68        71.19 o                         
  16   6   6        140.08        382.01       120.69 o                         
 -17   7   6          5.51          0.00        65.83 o                         
 -16   7   6        422.29        561.01        86.99 o                         
 -15   7   6        260.35        220.39        61.60 o                         
 -14   7   6        785.57        879.17        81.51 o                         
 -13   7   6       2505.36       2610.86       111.16 o                         
 -12   7   6       5001.55       4946.14       134.74 o                         
 -11   7   6        377.51        396.21        45.45 o                         
 -10   7   6        162.51        159.66        27.99 o                         
  -9   7   6         11.40         41.93        22.38 o                         
  -8   7   6          9.41         46.71        24.72 o                         
  -7   7   6       1912.77       1902.44        77.49 o                         
  -6   7   6       8710.18       8582.36       191.58 o                         
  -5   7   6         59.75         58.80        26.60 o                         
  -4   7   6        298.69        271.85        44.71 o                         
  -3   7   6      13742.11      13803.34       256.23 o                         
  -2   7   6       8653.31       8498.22       234.79 o                         
  -1   7   6       2459.88       2383.12       130.79 o                         
   0   7   6        215.33        258.21        49.61 o                         
   1   7   6        144.16        199.17        31.83 o                         
   2   7   6         81.01         74.80        17.05 o                         
   3   7   6       5944.05       6128.43       168.07 o                         
   4   7   6      10854.93      10742.67       218.57 o                         
   5   7   6       4392.26       4474.09       149.55 o                         
   6   7   6          2.68         50.08        25.69 o                         
   7   7   6        166.60        192.84        37.42 o                         
   8   7   6         34.18          8.75        30.97 o                         
   9   7   6        438.24        447.78        61.57 o                         
  10   7   6       1554.72       1603.31        96.17 o                         
  11   7   6       2088.79       1999.54       111.87 o                         
  12   7   6        138.85         63.11        49.78 o                         
  13   7   6       1766.47       1859.00       136.16 o                         
  14   7   6       1989.37       2102.84       148.02 o                         
  15   7   6        330.81        346.79        63.32 o                         
 -16   8   6        202.82        110.76        54.35 o                         
 -15   8   6        297.83        325.87        82.79 o                         
 -14   8   6       1236.78       1170.37       101.27 o                         
 -13   8   6         79.46        105.57        37.72 o                         
 -12   8   6        396.00        294.07        43.39 o                         
 -11   8   6        965.27        935.64        75.63 o                         
 -10   8   6        635.34        567.96        58.39 o                         
  -9   8   6       4282.71       4446.69       131.87 o                         
  -8   8   6        163.60        214.42        33.64 o                         
  -7   8   6        442.56        451.41        49.30 o                         
  -6   8   6        463.69        389.04        68.11 o                         
  -5   8   6       2057.27       1888.81       102.99 o                         
  -4   8   6       1215.01       1043.31       105.46 o                         
  -3   8   6        241.71        244.34        44.38 o                         
  -2   8   6       1883.90       1852.95       121.22 o                         
  -1   8   6        543.98        490.38        67.97 o                         
   0   8   6       2616.08       2558.88       143.84 o                         
   1   8   6       1956.14       1936.38       124.86 o                         
   2   8   6       3974.49       3755.09       129.43 o                         
   3   8   6       1441.56       1399.67        83.79 o                         
   4   8   6         42.55         54.06        22.35 o                         
   5   8   6        548.81        569.09        76.19 o                         
   6   8   6       2404.41       2174.31       107.85 o                         
   7   8   6       1982.47       2070.32       104.83 o                         
   8   8   6        300.55        244.01        49.01 o                         
   9   8   6       1525.35       1405.32       105.00 o                         
  10   8   6        124.41        194.98        44.06 o                         
  11   8   6          6.26         65.43        43.06 o                         
  12   8   6       1950.07       2123.91       146.47 o                         
  13   8   6         87.58         30.03        60.65 o                         
  14   8   6        639.72        707.84        93.59 o                         
  15   8   6        480.92        427.31        76.31 o                         
 -15   9   6         38.09         80.71        84.38 o                         
 -14   9   6       1097.49       1148.10       143.94 o                         
 -13   9   6       1800.75       2133.90       126.75 o                         
 -12   9   6       3558.95       3825.65       164.73 o                         
 -11   9   6        386.83        439.10        55.00 o                         
 -10   9   6        161.97        192.91        41.36 o                         
  -9   9   6        571.11        595.95        62.15 o                         
  -8   9   6          2.83          2.21        30.96 o                         
  -7   9   6        470.87        449.34        53.26 o                         
  -6   9   6       3770.61       3659.82       173.08 o                         
  -5   9   6          7.61          0.00        60.93 o                         
  -4   9   6         27.30         25.67        36.88 o                         
  -3   9   6       4731.08       4485.09       243.16 o                         
  -2   9   6       7400.73       7046.03       251.29 o                         
  -1   9   6       2879.28       2805.41       156.07 o                         
   0   9   6          0.59         17.13        36.71 o                         
   1   9   6         99.78        123.60        43.02 o                         
   2   9   6       1642.71       1429.70       119.21 o                         
   3   9   6       3759.25       3815.45       178.71 o                         
   4   9   6       9184.83       9821.42       217.20 o                         
   5   9   6       3520.72       3638.50       125.21 o                         
   6   9   6          6.12          3.54        43.11 o                         
   7   9   6          8.35         46.08        34.04 o                         
   8   9   6        351.24        294.22        52.76 o                         
   9   9   6         13.88          0.00        53.34 o                         
  10   9   6       2121.72       2257.02       174.03 o                         
  11   9   6        457.63        629.14       119.31 o                         
  12   9   6         59.80         96.97        61.60 o                         
  13   9   6        440.58        463.30        84.58 o                         
 -13  10   6         13.96         93.68        52.24 o                         
 -12  10   6        152.60        217.10       110.69 o                         
 -11  10   6          8.88         58.03        76.88 o                         
 -10  10   6        132.76        175.13        67.65 o                         
  -9  10   6       2154.12       2377.31       142.50 o                         
  -8  10   6         82.44         64.38        62.37 o                         
  -7  10   6       1546.10       1704.87       155.73 o                         
  -6  10   6         91.40         16.95        66.25 o                         
  -5  10   6       1302.48       1351.19       118.30 o                         
  -4  10   6        800.11        742.83        89.99 o                         
  -3  10   6        105.90         79.88        50.21 o                         
  -2  10   6       1391.23       1440.07       121.97 o                         
  -1  10   6         22.39         71.26        47.02 o                         
   0  10   6         45.72         46.39        46.48 o                         
   1  10   6        150.68        136.30        58.93 o                         
   2  10   6       2731.96       2712.76       178.68 o                         
   3  10   6         13.40         13.99        53.04 o                         
   4  10   6         11.69          0.00        33.94 o                         
   5  10   6        911.33        785.90        78.93 o                         
   6  10   6       1495.16       1270.11       124.57 o                         
   7  10   6       1849.02       1999.91       190.64 o                         
   8  10   6        810.63        829.16       103.40 o                         
   9  10   6        863.52       1008.74        98.82 o                         
  10  10   6        942.25        985.49       111.64 o                         
  11  10   6        696.68        844.91       119.55 o                         
  12  10   6         19.31        135.28        63.12 o                         
 -12  11   6       1656.85       2051.28       217.51 o                         
 -11  11   6         20.73          2.62        79.47 o                         
 -10  11   6         81.67         65.26        57.35 o                         
  -9  11   6         51.30        103.88        64.74 o                         
  -8  11   6         33.73         90.59        64.66 o                         
  -7  11   6        297.75        358.34        84.71 o                         
  -6  11   6       1129.99       1158.44       145.27 o                         
  -5  11   6         30.35         26.48        45.00 o                         
  -4  11   6       1624.72       1416.87       128.41 o                         
  -3  11   6        911.84        844.45       103.48 o                         
  -2  11   6       1019.41        993.49       107.26 o                         
  -1  11   6        233.78        139.19        51.52 o                         
   0  11   6        426.88        318.65        84.79 o                         
   1  11   6          9.03          3.47        46.74 o                         
   2  11   6       1656.53       1599.12       142.98 o                         
   3  11   6       2275.60       2383.96       176.03 o                         
   4  11   6       4773.81       4688.61       314.68 o                         
   5  11   6       1457.23       1607.62       142.02 o                         
   6  11   6        404.18        615.84       126.73 o                         
   7  11   6         10.88         68.89        74.10 o                         
   8  11   6          5.05         80.82        51.88 o                         
   9  11   6          9.09          3.57        57.36 o                         
  10  11   6        638.03        658.12       117.72 o                         
  11  11   6        476.68        709.50       129.13 o                         
 -10  12   6        684.33        861.36       122.29 o                         
  -9  12   6        838.81       1117.14       142.79 o                         
  -8  12   6         65.55        147.25       183.35 o                         
  -7  12   6        398.70        484.49        96.24 o                         
  -6  12   6          0.15         51.91        73.24 o                         
  -5  12   6        722.48        766.27       160.48 o                         
  -4  12   6          3.70        111.36        74.55 o                         
  -3  12   6       3041.23       3251.08       235.73 o                         
  -2  12   6       1695.55       1928.36       162.25 o                         
  -1  12   6        388.00        521.18       101.33 o                         
   0  12   6          3.37         79.50        55.81 o                         
   1  12   6          8.37         65.17        65.56 o                         
   2  12   6       2087.03       2228.51       173.70 o                         
   3  12   6         10.59        102.96        68.97 o                         
   4  12   6         32.29         40.23        63.05 o                         
   5  12   6        131.98         10.26        54.77 o                         
   6  12   6       1896.02       1929.58       181.17 o                         
   7  12   6        939.83       1155.20       121.90 o                         
   8  12   6        175.85        146.68        58.94 o                         
   9  12   6        870.81        943.46       127.10 o                         
  -7  13   6        219.93        417.06       123.68 o                         
  -6  13   6         17.21          0.00       136.39 o                         
  -5  13   6         65.67         87.17        86.04 o                         
  -4  13   6        608.31        600.84       141.58 o                         
  -3  13   6        117.75         95.07        72.54 o                         
  -2  13   6        848.46       1165.16       201.46 o                         
  -1  13   6        459.19        697.19       139.84 o                         
   0  13   6        216.76        285.02        81.21 o                         
   1  13   6        384.32        528.07       107.67 o                         
   2  13   6       1048.24       1155.91       139.10 o                         
   3  13   6        561.12        734.17       125.62 o                         
   4  13   6       1206.42       1399.80       160.41 o                         
   5  13   6       1329.86       1554.41       163.91 o                         
   6  13   6        217.81        325.80        82.18 o                         
  -2  14   6        382.05        887.77       238.92 o                         
  -1  14   6         30.05        197.99       156.75 o                         
   0  14   6          5.08        124.52       127.84 o                         
 -19   1   7          1.89          0.00       112.45 o                         
 -18   1   7       1916.22       1604.63       210.13 o                         
 -17   1   7        234.28        171.34        74.01 o                         
 -16   1   7       5944.91       5458.98       272.17 o                         
 -15   1   7         46.23         24.35        45.63 o                         
 -14   1   7        236.26        155.28        53.80 o                         
 -13   1   7       3078.49       3090.74       178.55 o                         
 -12   1   7       1582.89       1529.80       104.53 o                         
 -11   1   7      18589.20      18793.25       395.58 o                         
 -10   1   7       4017.07       3961.50       138.32 o                         
  -9   1   7       2041.54       1737.17       110.86 o                         
  -8   1   7         73.87         53.61         9.84 o                         
  -7   1   7       8292.42       8435.55       186.28 o                         
  -6   1   7        928.01        778.11        56.88 o                         
  -5   1   7       1996.41       2279.55        45.29 o                         
  -4   1   7      11498.71      12509.10       110.21 o                         
  -3   1   7       2907.03       3410.36        49.56 o                         
  -2   1   7      26100.93      31217.65       388.35 o                         
  -1   1   7        185.55        248.57        14.98 o                         
   0   1   7      59264.31      71399.46      1291.34 o                         
   1   1   7       1683.81       1706.92        42.80 o                         
   2   1   7       1667.60       1898.04        38.46 o                         
   3   1   7         73.77        181.23        15.61 o                         
   4   1   7        399.40        468.08        24.48 o                         
   5   1   7      39085.73      40179.92       440.48 o                         
   6   1   7      15486.63      15972.63       246.02 o                         
   7   1   7      16777.00      16794.39       378.03 o                         
   8   1   7       1945.06       1648.54       115.95 o                         
   9   1   7       2174.45       2119.80        91.39 o                         
  10   1   7       2521.89       2456.49        94.00 o                         
  11   1   7         10.85          0.00        19.28 o                         
  12   1   7       4525.08       4779.32       164.81 o                         
  13   1   7       1150.90       1242.29        88.16 o                         
  14   1   7        589.23        589.84        76.77 o                         
  15   1   7        382.76        414.45        62.16 o                         
  16   1   7       5218.90       5669.23       335.73 o                         
  17   1   7        101.45         60.16       125.67 o                         
  18   1   7         52.45        100.28        94.06 o                         
 -19   2   7        101.02        242.26       138.94 o                         
 -18   2   7         19.82        114.24        73.94 o                         
 -17   2   7          0.77         89.52        70.56 o                         
 -16   2   7        136.17        105.48        74.71 o                         
 -15   2   7        235.96        282.63        84.31 o                         
 -14   2   7        120.48        124.45        54.44 o                         
 -13   2   7       1077.60        898.23        76.43 o                         
 -12   2   7       1074.67        977.05        75.22 o                         
 -11   2   7          6.46          0.00        21.58 o                         
 -10   2   7         23.75         16.99        14.03 o                         
  -9   2   7       1796.91       1684.10        48.80 o                         
  -8   2   7       1857.98       1812.77        68.06 o                         
  -7   2   7       1493.37       1594.77        61.02 o                         
  -6   2   7        432.16        471.02        18.64 o                         
  -5   2   7       1027.26       1236.59        31.19 o                         
  -4   2   7        315.04        352.01        19.18 o                         
  -3   2   7       4938.10       5548.46        95.03 o                         
  -2   2   7      15125.73      17509.56       386.36 o                         
  -1   2   7       9331.30      11615.80       179.70 o                         
   0   2   7       9057.07      10607.11       286.88 o                         
   1   2   7       8139.33       9415.40       232.68 o                         
   2   2   7       2106.29       2242.36       135.65 o                         
   3   2   7       1561.27       1538.56        40.53 o                         
   4   2   7         52.46         44.90        15.73 o                         
   5   2   7          5.60         14.54        16.20 o                         
   6   2   7        133.23         85.96        26.48 o                         
   7   2   7       1031.32       1060.88        51.71 o                         
   8   2   7       1301.49        691.49       173.19 o                         
   9   2   7       1352.74        898.33       159.62 o                         
  10   2   7        377.02        324.81        44.84 o                         
  11   2   7        302.40        241.21        37.03 o                         
  12   2   7        139.06        137.14        29.88 o                         
  13   2   7        464.92        371.84        59.24 o                         
  14   2   7       1738.70       1903.42       144.10 o                         
  15   2   7        121.85        124.89        49.99 o                         
  16   2   7        300.75        271.55       213.80 o                         
  17   2   7        161.02        265.86       196.11 o                         
 -19   3   7        147.76        363.21       124.12 o                         
 -18   3   7       1978.03       2139.83       182.07 o                         
 -17   3   7         18.44        151.98        60.55 o                         
 -16   3   7       4795.80       4938.88       283.52 o                         
 -15   3   7         47.15        109.48        68.56 o                         
 -14   3   7         73.57         25.58        43.71 o                         
 -13   3   7       2830.33       2710.83       128.91 o                         
 -12   3   7        389.31        472.23        45.61 o                         
 -11   3   7      13004.37      12713.15       183.68 o                         
 -10   3   7       2906.43       2742.42       143.13 o                         
  -9   3   7       3740.69       3626.34        80.22 o                         
  -8   3   7        338.11        342.36        25.91 o                         
  -7   3   7       4362.66       4131.58        88.12 o                         
  -6   3   7        861.60        840.14        33.53 o                         
  -5   3   7       1015.51       1081.02        35.05 o                         
  -4   3   7      36851.55      39680.52       889.48 o                         
  -3   3   7         18.56         71.08        16.65 o                         
  -2   3   7      38335.64      44415.82       987.13 o                         
  -1   3   7       1011.70       1270.35        61.34 o                         
   0   3   7      33552.41      36043.15       279.06 o                         
   1   3   7        150.62        142.91        17.32 o                         
   2   3   7        478.27        410.90        26.79 o                         
   3   3   7       2568.88       2589.25        66.34 o                         
   4   3   7        803.35        786.48        37.44 o                         
   5   3   7      31718.52      31795.24       697.84 o                         
   6   3   7       6738.39       6716.82       134.38 o                         
   7   3   7      13219.76      12730.92       178.56 o                         
   8   3   7        101.63         94.89        30.91 o                         
   9   3   7         17.47          0.00        30.85 o                         
  10   3   7       2218.62       2134.34        96.80 o                         
  11   3   7       1052.32       1003.54        68.28 o                         
  12   3   7       3898.27       3819.19       135.96 o                         
  13   3   7       2998.45       3009.21       135.80 o                         
  14   3   7        285.88        226.26        75.29 o                         
  15   3   7         93.77         82.89        40.58 o                         
  16   3   7       3022.93       3230.96       268.99 o                         
  17   3   7        124.69        166.77       101.98 o                         
 -18   4   7        723.56        926.82       174.66 o                         
 -17   4   7         21.61        188.73        62.23 o                         
 -16   4   7        358.15        365.53        66.43 o                         
 -15   4   7        723.09        807.80        80.66 o                         
 -14   4   7        268.25        235.86        44.80 o                         
 -13   4   7        803.48        723.05        67.96 o                         
 -12   4   7       1810.08       1729.56        79.71 o                         
 -11   4   7        480.12        448.77        34.83 o                         
 -10   4   7        500.76        488.12        42.48 o                         
  -9   4   7       1109.37       1093.50        50.49 o                         
  -8   4   7       1831.27       1745.99        62.25 o                         
  -7   4   7       3439.87       3400.88        84.56 o                         
  -6   4   7       3593.51       3509.99        65.59 o                         
  -5   4   7         61.20         53.21         9.57 o                         
  -4   4   7       5783.59       5849.28       175.17 o                         
  -3   4   7      13576.56      11519.49       621.88 o                         
  -2   4   7      12116.73      13097.29       202.29 o                         
  -1   4   7       4539.14       4660.01       124.54 o                         
   0   4   7       1460.70       1743.54        79.07 o                         
   1   4   7       2243.23       2179.89        90.48 o                         
   2   4   7       1802.89       2205.42       108.20 o                         
   3   4   7        367.80        212.50        60.46 o                         
   4   4   7       2272.00       2285.77       143.59 o                         
   5   4   7       5593.86       5448.51       131.43 o                         
   6   4   7       2170.91       2222.84        98.14 o                         
   7   4   7       3018.74       3021.27       107.38 o                         
   8   4   7        607.89        555.64        43.43 o                         
   9   4   7       1489.39       1549.43        75.92 o                         
  10   4   7       1057.02        988.58        57.70 o                         
  11   4   7        204.12        184.69        33.82 o                         
  12   4   7         95.48         30.95        31.00 o                         
  13   4   7       1591.11       1541.54       102.61 o                         
  14   4   7       1888.75       1947.24       118.41 o                         
  15   4   7       1317.18       1272.84        99.96 o                         
  16   4   7          4.75         88.02        47.94 o                         
  17   4   7        199.88        397.79       117.06 o                         
 -18   5   7       1554.76       1608.01       159.52 o                         
 -17   5   7        550.93        632.49       107.27 o                         
 -16   5   7       3582.66       3512.48       167.35 o                         
 -15   5   7        150.23        221.99        48.95 o                         
 -14   5   7         91.56         14.24        51.96 o                         
 -13   5   7        344.16        364.90        46.32 o                         
 -12   5   7         38.72         51.72        40.33 o                         
 -11   5   7       5940.57       6088.01       145.32 o                         
 -10   5   7        297.88        330.78        33.95 o                         
  -9   5   7       4781.35       4766.58       103.12 o                         
  -8   5   7        337.29        283.28        21.66 o                         
  -7   5   7       3269.75       3038.96        73.69 o                         
  -6   5   7      21932.26      21712.87       227.05 o                         
  -5   5   7       9227.32       9298.58       128.92 o                         
  -4   5   7       4613.80       4593.61        86.22 o                         
  -3   5   7         19.33         28.34        15.59 o                         
  -2   5   7       5837.43       6045.07       199.84 o                         
  -1   5   7         19.59         34.79        17.37 o                         
   0   5   7      16326.02      17652.10       375.00 o                         
   1   5   7        161.47        141.89        24.93 o                         
   2   5   7       2748.44       2902.49       130.59 o                         
   3   5   7       4343.94       4327.84       165.06 o                         
   4   5   7         27.40          1.19        34.62 o                         
   5   5   7      13817.02      14037.71       253.35 o                         
   6   5   7        422.01        467.20        52.11 o                         
   7   5   7      10257.37      10297.57       234.11 o                         
   8   5   7        511.53        404.38        42.30 o                         
   9   5   7        859.57        833.33        59.55 o                         
  10   5   7       5360.92       5358.21       145.12 o                         
  11   5   7         10.81         16.50        28.27 o                         
  12   5   7       3648.71       3502.24       167.47 o                         
  13   5   7        777.13        600.75        94.22 o                         
  14   5   7        260.01        257.44        50.81 o                         
  15   5   7         22.36         77.58        41.66 o                         
  16   5   7       1685.38       2204.56       151.82 o                         
 -17   6   7        153.21        101.58        76.89 o                         
 -16   6   7        293.07        265.98        64.80 o                         
 -15   6   7        134.83        129.68        69.90 o                         
 -14   6   7        424.04        438.97        55.45 o                         
 -13   6   7        614.35        728.69        58.55 o                         
 -12   6   7       1108.54       1113.44        69.82 o                         
 -11   6   7         23.91         34.03        27.47 o                         
 -10   6   7       2019.14       1976.22        87.06 o                         
  -9   6   7       4768.05       4738.13       113.21 o                         
  -8   6   7       3495.22       3319.05        98.88 o                         
  -7   6   7       1689.19       1607.13        67.23 o                         
  -6   6   7       1232.44       1233.81        58.37 o                         
  -5   6   7         45.04         22.88        22.12 o                         
  -4   6   7       3815.93       3850.58       100.11 o                         
  -3   6   7      16153.92      16186.64       263.93 o                         
  -2   6   7       7828.20       7791.53       184.92 o                         
  -1   6   7       2533.41       2454.64       104.86 o                         
   0   6   7        157.90         80.66        28.12 o                         
   1   6   7        650.01        599.14        32.31 o                         
   2   6   7        553.97        457.04        30.92 o                         
   3   6   7       1175.89       1142.31        46.51 o                         
   4   6   7       5598.65       5676.10       153.07 o                         
   5   6   7       4869.36       5114.37       168.89 o                         
   6   6   7        478.87        450.12        59.00 o                         
   7   6   7       6209.18       6255.11       189.15 o                         
   8   6   7       6539.66       6852.70       203.19 o                         
   9   6   7        280.97        246.20        37.39 o                         
  10   6   7          8.47         49.13        26.76 o                         
  11   6   7         50.80         27.65        72.94 o                         
  12   6   7         47.88         25.54        38.93 o                         
  13   6   7       1831.16       1678.24       126.61 o                         
  14   6   7       3427.07       3699.33       217.78 o                         
  15   6   7       1477.40       1491.47       130.02 o                         
  16   6   7        136.20        220.06        82.57 o                         
 -17   7   7         84.06         64.58       132.63 o                         
 -16   7   7       1858.29       1770.79       142.64 o                         
 -15   7   7          0.94         50.47        43.75 o                         
 -14   7   7        392.01        469.63        55.90 o                         
 -13   7   7        605.37        680.89        63.48 o                         
 -12   7   7        915.82       1004.58        68.20 o                         
 -11   7   7       3385.44       3419.57       144.00 o                         
 -10   7   7        184.07        162.16        35.20 o                         
  -9   7   7       1450.29       1455.32        68.12 o                         
  -8   7   7       1039.99       1018.93        59.25 o                         
  -7   7   7        347.78        300.25        33.74 o                         
  -6   7   7       4342.07       4089.75       109.89 o                         
  -5   7   7      10132.41       9781.99       266.42 o                         
  -4   7   7        932.53        941.81        69.54 o                         
  -3   7   7         33.83        105.41        34.47 o                         
  -2   7   7       1170.26       1163.71        92.72 o                         
  -1   7   7        215.67        206.60        43.89 o                         
   0   7   7       3814.84       3054.91       229.35 o                         
   1   7   7         39.48         23.82        15.56 o                         
   2   7   7       1210.95       1247.60        47.88 o                         
   3   7   7       4342.42       4457.92       110.04 o                         
   4   7   7          2.60         26.02        24.69 o                         
   5   7   7      11436.53      11365.56       302.68 o                         
   6   7   7       1098.72       1068.53       113.07 o                         
   7   7   7        904.59        881.41        89.88 o                         
   8   7   7       1574.05       1588.22       108.09 o                         
   9   7   7        276.96        308.47        53.59 o                         
  10   7   7       2576.36       2736.75       123.51 o                         
  11   7   7        205.17        260.87        51.07 o                         
  12   7   7       1631.65       1522.89       120.23 o                         
  13   7   7         94.39         16.33        59.13 o                         
  14   7   7        207.69        206.43        68.14 o                         
  15   7   7         31.28         32.16        79.12 o                         
 -16   8   7          1.84         94.63        75.84 o                         
 -15   8   7         95.07         93.54        62.45 o                         
 -14   8   7        742.63        890.94        89.64 o                         
 -13   8   7       1051.78       1129.03        80.65 o                         
 -12   8   7         66.25         74.15        39.57 o                         
 -11   8   7        352.95        428.66        57.27 o                         
 -10   8   7       1672.17       1790.06       102.92 o                         
  -9   8   7       3871.78       3771.25       147.15 o                         
  -8   8   7       2755.31       2707.10        99.33 o                         
  -7   8   7          3.71          0.00        33.04 o                         
  -6   8   7         78.32         71.46        27.31 o                         
  -5   8   7        716.61        712.39        65.93 o                         
  -4   8   7       4077.41       3669.44       146.08 o                         
  -3   8   7       6599.57       6175.65       224.76 o                         
  -2   8   7       7763.81       7566.75       239.87 o                         
  -1   8   7       2795.06       2672.24       151.38 o                         
   0   8   7       1037.52       1013.34        95.29 o                         
   1   8   7        941.13        806.69        59.98 o                         
   2   8   7        113.69         86.16        33.20 o                         
   3   8   7       1748.75       1885.40        90.90 o                         
   4   8   7       4039.42       4220.43       171.72 o                         
   5   8   7       2215.66       2019.82       107.33 o                         
   6   8   7       1805.11       1742.72        95.45 o                         
   7   8   7       4070.76       4112.29       173.09 o                         
   8   8   7       5356.07       5177.44       194.64 o                         
   9   8   7        698.74        714.27        79.01 o                         
  10   8   7       1062.85       1131.46       101.45 o                         
  11   8   7        153.30        110.66        42.92 o                         
  12   8   7        278.55        469.37        76.91 o                         
  13   8   7       1269.34       1388.91       125.31 o                         
  14   8   7       1881.28       2047.98       154.47 o                         
 -15   9   7         80.93        107.99       143.48 o                         
 -14   9   7        307.21        438.75        82.69 o                         
 -13   9   7        981.11       1160.45       108.63 o                         
 -12   9   7        924.52       1054.31        95.54 o                         
 -11   9   7       2710.30       2882.42       174.14 o                         
 -10   9   7       1056.10       1223.83        87.27 o                         
  -9   9   7        175.84        244.80        42.52 o                         
  -8   9   7          6.24         44.64        29.19 o                         
  -7   9   7         27.92         42.03        32.15 o                         
  -6   9   7        883.44        842.81        79.69 o                         
  -5   9   7       1443.04       1237.36       103.52 o                         
  -4   9   7        535.72        603.70        95.53 o                         
  -3   9   7        421.97        397.61        64.39 o                         
  -2   9   7        440.00        393.42        63.03 o                         
  -1   9   7       2929.83       2664.66       225.34 o                         
   0   9   7       1524.85       1187.04       109.74 o                         
   1   9   7        169.37        184.31        55.25 o                         
   2   9   7        138.61        124.61        40.76 o                         
   3   9   7       3587.42       3516.69       138.72 o                         
   4   9   7         80.05         91.17        32.32 o                         
   5   9   7       1658.17       1629.66        99.43 o                         
   6   9   7        879.55        967.84        74.91 o                         
   7   9   7       1206.09       1101.61        79.48 o                         
   8   9   7       1903.44       1883.12       127.73 o                         
   9   9   7        187.29        228.81        49.28 o                         
  10   9   7       1746.72       1938.09       135.23 o                         
  11   9   7        339.05        515.03        98.23 o                         
  12   9   7        107.96        172.87        59.66 o                         
  13   9   7         14.25         23.37        54.92 o                         
 -13  10   7        318.07        353.71        85.45 o                         
 -12  10   7        318.55        332.48        80.41 o                         
 -11  10   7        199.91        231.48        64.61 o                         
 -10  10   7       1471.22       1576.25       123.20 o                         
  -9  10   7       1023.61       1154.93       159.83 o                         
  -8  10   7       1313.27       1321.86       125.83 o                         
  -7  10   7         69.18         65.84        48.68 o                         
  -6  10   7        592.68        571.44        79.82 o                         
  -5  10   7         37.74          0.02        51.00 o                         
  -4  10   7       3436.86       3103.75       178.69 o                         
  -3  10   7       3970.49       4040.25       200.04 o                         
  -2  10   7       4013.13       3944.14       201.77 o                         
  -1  10   7       1115.82        990.36       105.53 o                         
   0  10   7        232.60        193.01        56.30 o                         
   1  10   7        388.85        393.91        72.83 o                         
   2  10   7         80.57         77.63        47.71 o                         
   3  10   7        448.84        323.27        72.06 o                         
   4  10   7        714.87        704.24        84.90 o                         
   5  10   7        980.57        899.42       110.04 o                         
   6  10   7       1168.34       1013.86       112.47 o                         
   7  10   7       1038.60        981.75       115.48 o                         
   8  10   7       2477.41       2600.70       154.79 o                         
   9  10   7        534.80        382.53        95.86 o                         
  10  10   7        133.27        130.34        50.42 o                         
  11  10   7        172.23        274.71       110.49 o                         
  12  10   7        111.83        258.99       105.92 o                         
 -12  11   7        658.93        856.74       127.52 o                         
 -11  11   7         31.50        189.00        84.21 o                         
 -10  11   7       1268.09       1380.08       150.92 o                         
  -9  11   7         16.81         92.18        77.42 o                         
  -8  11   7        182.83        150.24        77.20 o                         
  -7  11   7          0.95          0.00        53.40 o                         
  -6  11   7         36.64        147.74        62.89 o                         
  -5  11   7        628.71        624.79        89.20 o                         
  -4  11   7        344.22        332.35        78.89 o                         
  -3  11   7         34.24         41.10        55.17 o                         
  -2  11   7        446.65        381.95        78.93 o                         
  -1  11   7       2349.80       2141.10       161.08 o                         
   0  11   7       1260.21       1168.41       119.82 o                         
   1  11   7        744.28        688.50       114.55 o                         
   2  11   7        282.06        315.83        75.51 o                         
   3  11   7       1737.27       1988.75       160.98 o                         
   4  11   7        126.01        187.34        67.55 o                         
   5  11   7         49.90         15.93        46.67 o                         
   6  11   7        921.73       1138.16       125.70 o                         
   7  11   7         17.02        116.69        59.41 o                         
   8  11   7        966.12       1175.40       140.73 o                         
   9  11   7         41.24         98.31        45.44 o                         
  10  11   7       2011.16       2529.78       322.26 o                         
 -10  12   7        336.49        141.29       111.67 o                         
  -9  12   7        381.93        434.50        95.94 o                         
  -8  12   7       1050.47       1413.16       302.53 o                         
  -7  12   7        876.09       1135.82       183.25 o                         
  -6  12   7        316.93        203.16        87.68 o                         
  -5  12   7        786.23        814.93       105.93 o                         
  -4  12   7        329.36        280.18        79.38 o                         
  -3  12   7       1831.14       1911.40       156.28 o                         
  -2  12   7       1459.27       1530.86       141.36 o                         
  -1  12   7       1056.55       1175.62       126.63 o                         
   0  12   7       1365.51       1368.50       136.01 o                         
   1  12   7         89.64        213.91        75.92 o                         
   2  12   7        257.89        231.83        64.43 o                         
   3  12   7        502.28        669.19       107.77 o                         
   4  12   7        123.66        201.91        69.67 o                         
   5  12   7         23.00          0.00        62.04 o                         
   6  12   7        180.51        268.82        66.33 o                         
   7  12   7        393.61        607.43       127.35 o                         
   8  12   7        919.07       1157.55       132.40 o                         
  -7  13   7         12.80         72.25        97.04 o                         
  -6  13   7        216.46        317.27       109.60 o                         
  -5  13   7       2113.85       2360.20       233.80 o                         
  -4  13   7        452.44        489.63       124.18 o                         
  -3  13   7        227.89        263.58        87.03 o                         
  -2  13   7         35.22         54.85        69.06 o                         
  -1  13   7       3179.69       3736.03       239.16 o                         
   0  13   7         50.77         67.02        63.26 o                         
   1  13   7         88.56        140.41        72.03 o                         
   2  13   7       1148.44       1514.75       163.11 o                         
   3  13   7        423.79        545.01        99.69 o                         
   4  13   7        456.87        538.28       110.83 o                         
   5  13   7         19.47         60.56        56.89 o                         
   6  13   7       1302.52       1838.93       237.52 o                         
 -19   0   8         43.06         70.78        84.06 o                         
 -18   0   8       3150.19       2678.47       370.98 o                         
 -17   0   8       2617.14       2533.89       349.10 o                         
 -16   0   8        812.25        412.65       137.83 o                         
 -15   0   8         78.04        242.91       129.41 o                         
 -14   0   8        824.32        800.02       179.97 o                         
 -13   0   8         58.47        100.11        53.43 o                         
 -12   0   8         26.85         77.96        52.93 o                         
 -11   0   8       3040.27       2790.00       189.17 o                         
 -10   0   8       2789.51       2669.86        81.53 o                         
  -9   0   8         79.24         88.76        41.69 o                         
  -8   0   8        501.15        511.33        57.55 o                         
  -7   0   8      15229.72      14745.97       615.76 o                         
  -6   0   8      10818.14      11748.60       227.86 o                         
  -5   0   8       1918.34       2197.01        54.68 o                         
  -4   0   8       4012.04       4257.19        96.52 o                         
  -3   0   8       4667.43       5250.61       171.75 o                         
  -2   0   8      10851.55      12022.75       381.21 o                         
  -1   0   8      35615.59      42342.14      1058.70 o                         
   0   0   8      38148.98      43350.43       574.27 o                         
   1   0   8      23295.12      26222.41       301.38 o                         
   2   0   8      10923.71      12201.36       179.16 o                         
   3   0   8       1616.65       2073.29        60.15 o                         
   4   0   8        809.96       1109.78        54.23 o                         
   5   0   8       9719.47      10695.13       271.34 o                         
   6   0   8       5033.70       4567.72       253.10 o                         
   7   0   8        944.00       1031.90        69.29 o                         
   8   0   8        967.91        840.69        98.88 o                         
   9   0   8      24150.99      23580.53       472.56 o                         
  10   0   8       6885.76       6703.78       255.82 o                         
  11   0   8        660.30        717.32        91.49 o                         
  12   0   8        653.65        673.98        94.19 o                         
  13   0   8       1519.93       1748.40       148.36 o                         
  14   0   8       2339.85       2585.27       205.36 o                         
  15   0   8       1437.70       1711.67       173.52 o                         
  16   0   8       3142.44       3404.96       377.17 o                         
  17   0   8       6336.76       7638.93       583.22 o                         
 -19   1   8         90.15        150.03        73.82 o                         
 -18   1   8         59.12         85.68        60.49 o                         
 -17   1   8         96.74        223.33        92.46 o                         
 -16   1   8        184.88        106.55        66.14 o                         
 -15   1   8        198.06        254.18        67.04 o                         
 -14   1   8        496.05        494.47        83.29 o                         
 -13   1   8          3.75          0.00        39.18 o                         
 -12   1   8         54.36         22.37        35.92 o                         
 -11   1   8        123.45        123.17        32.67 o                         
 -10   1   8        142.61         94.05        16.72 o                         
  -9   1   8        860.66        645.72        63.16 o                         
  -8   1   8        189.73        221.21        17.88 o                         
  -7   1   8        115.99         79.03        25.53 o                         
  -6   1   8         55.00         47.50         9.21 o                         
  -5   1   8       1681.66       1976.14        40.71 o                         
  -4   1   8        529.90        523.31        20.19 o                         
  -3   1   8          2.75          4.56         8.75 o                         
  -2   1   8        722.94        815.68        27.03 o                         
  -1   1   8        859.44        981.09        31.95 o                         
   0   1   8          1.51         14.23        11.73 o                         
   1   1   8       1486.93       1734.38        62.31 o                         
   2   1   8       6058.05       6752.61       111.71 o                         
   3   1   8        408.53        477.28        23.55 o                         
   4   1   8       1220.60       1238.32        52.89 o                         
   5   1   8        647.08        623.62        44.47 o                         
   6   1   8         37.47         26.51        13.30 o                         
   7   1   8        317.54        258.42        33.39 o                         
   8   1   8         20.84         24.40        14.42 o                         
   9   1   8       1098.88        886.00       102.97 o                         
  10   1   8        814.30        796.61        67.78 o                         
  11   1   8         10.16          0.00        26.73 o                         
  12   1   8          6.46         14.26        26.17 o                         
  13   1   8        359.54        340.02        53.57 o                         
  14   1   8          8.34          6.20        57.57 o                         
  15   1   8          1.96          7.32        46.84 o                         
  16   1   8        295.52        377.50       111.02 o                         
  17   1   8          1.81        132.28       107.81 o                         
 -19   2   8        313.25        593.74       323.48 o                         
 -18   2   8       3789.92       4116.49       289.61 o                         
 -17   2   8        714.79        824.28       121.13 o                         
 -16   2   8       1237.31       1240.32       146.36 o                         
 -15   2   8       1524.46       1655.93       151.72 o                         
 -14   2   8       1757.30       1840.42       138.73 o                         
 -13   2   8         80.15         82.09        37.88 o                         
 -12   2   8        263.90        308.62        45.70 o                         
 -11   2   8       1566.18       1429.92        60.03 o                         
 -10   2   8       3357.21       2904.51       143.50 o                         
  -9   2   8       1037.23        891.40        39.95 o                         
  -8   2   8       2510.70       2625.35        55.18 o                         
  -7   2   8      20661.00      21098.72       223.72 o                         
  -6   2   8       3716.10       3741.32        93.74 o                         
  -5   2   8        129.15        168.92        15.30 o                         
  -4   2   8       5214.55       5585.38        74.66 o                         
  -3   2   8        437.14        380.30        18.47 o                         
  -2   2   8      41520.33      45373.43       639.98 o                         
  -1   2   8      14186.58      15077.24       201.63 o                         
   0   2   8      19805.63      21113.61       236.91 o                         
   1   2   8      20665.28      23158.40       365.34 o                         
   2   2   8        566.81        517.43        30.21 o                         
   3   2   8        180.86        163.71        19.32 o                         
   4   2   8       2454.46       2477.41        66.29 o                         
   5   2   8       5107.09       5053.35       108.33 o                         
   6   2   8      11321.51      11590.93       174.68 o                         
   7   2   8        594.43        536.33        46.42 o                         
   8   2   8       1017.87       1040.36        59.47 o                         
   9   2   8      11301.50      11721.02       200.36 o                         
  10   2   8       7608.35       7349.48       165.64 o                         
  11   2   8       1758.46       1631.54        89.02 o                         
  12   2   8         34.36         62.18        26.15 o                         
  13   2   8       2689.94       2676.62       145.33 o                         
  14   2   8       2844.79       2931.24       180.27 o                         
  15   2   8       3051.63       3210.45       192.46 o                         
  16   2   8       3730.64       4204.21       289.68 o                         
  17   2   8       2699.69       3393.25       278.55 o                         
 -19   3   8        579.21        676.70       153.79 o                         
 -18   3   8         27.39        200.39        79.54 o                         
 -17   3   8          0.14          0.00        63.65 o                         
 -16   3   8        284.88        201.89        84.17 o                         
 -15   3   8        312.72        424.60        61.79 o                         
 -14   3   8        579.17        447.36        64.59 o                         
 -13   3   8         20.99         11.01        34.25 o                         
 -12   3   8         30.09         50.99        25.05 o                         
 -11   3   8        626.93        472.98        57.10 o                         
 -10   3   8       2812.68       2118.37       226.55 o                         
  -9   3   8       7388.56       7109.18       218.60 o                         
  -8   3   8       2039.50       2065.47        71.24 o                         
  -7   3   8       2956.79       2924.07        65.72 o                         
  -6   3   8        245.58        253.86        21.81 o                         
  -5   3   8       3757.28       4021.74        69.73 o                         
  -4   3   8        305.70        429.83        26.03 o                         
  -3   3   8        502.18        468.66        29.07 o                         
  -2   3   8       1601.52       1813.88        68.44 o                         
  -1   3   8        765.50        731.09        44.32 o                         
   0   3   8        781.08        709.40        48.13 o                         
   1   3   8        892.08        645.16        74.50 o                         
   2   3   8       1926.66       1851.74        74.21 o                         
   3   3   8        204.44        196.21        22.53 o                         
   4   3   8          2.51          6.66        12.85 o                         
   5   3   8        511.70        604.74        44.06 o                         
   6   3   8        120.84         97.36        21.98 o                         
   7   3   8       6366.32       6148.51       127.42 o                         
   8   3   8         93.41         70.42        19.11 o                         
   9   3   8       7878.71       7835.77       155.53 o                         
  10   3   8         81.27         68.72        28.91 o                         
  11   3   8        568.73        591.39        56.61 o                         
  12   3   8        327.26        298.34        45.07 o                         
  13   3   8        692.58        608.92        66.31 o                         
  14   3   8        163.56        175.96        39.45 o                         
  15   3   8        318.86        334.27        58.27 o                         
  16   3   8        259.59        390.62        98.64 o                         
  17   3   8        652.31        603.88       124.50 o                         
 -18   4   8       3079.73       3301.80       273.48 o                         
 -17   4   8        154.22        191.48        65.50 o                         
 -16   4   8        370.92        231.18        45.08 o                         
 -15   4   8        572.63        537.77        67.51 o                         
 -14   4   8       1540.33       1535.44       104.98 o                         
 -13   4   8       1467.50       1250.77        84.38 o                         
 -12   4   8        148.44        110.21        30.50 o                         
 -11   4   8        249.79        229.28        30.66 o                         
 -10   4   8        508.10        474.78        41.59 o                         
  -9   4   8       3085.50       3112.64        99.81 o                         
  -8   4   8         46.89         38.72        14.52 o                         
  -7   4   8      25626.85      25357.78       433.06 o                         
  -6   4   8       2482.67       2534.07        69.34 o                         
  -5   4   8         20.28         27.52        11.50 o                         
  -4   4   8       8480.36       8477.95       207.45 o                         
  -3   4   8       3294.39       3493.05       108.64 o                         
  -2   4   8      18739.48      19809.36       300.16 o                         
  -1   4   8       7007.90       7043.47       142.61 o                         
   0   4   8      14529.19      15813.29       339.69 o                         
   1   4   8      14228.31      13989.11       352.74 o                         
   2   4   8       7229.19       7606.18       243.99 o                         
   3   4   8       4448.35       4602.11       167.30 o                         
   4   4   8       1574.07       1484.19        68.34 o                         
   5   4   8       3606.39       3520.40       108.00 o                         
   6   4   8       7902.47       8049.80       171.40 o                         
   7   4   8         56.93         23.69        25.48 o                         
   8   4   8         46.01         57.46        23.31 o                         
   9   4   8       5751.90       5777.23       148.50 o                         
  10   4   8       1440.70       1396.27        76.81 o                         
  11   4   8       1404.38       1364.73        71.54 o                         
  12   4   8       1453.52       1288.27        85.58 o                         
  13   4   8        524.38        455.59        68.23 o                         
  14   4   8       1197.39       1309.60        97.68 o                         
  15   4   8        735.33        779.85        98.25 o                         
  16   4   8       2511.30       2932.97       151.42 o                         
  17   4   8       2228.65       2730.12       378.05 o                         
 -18   5   8       1042.33       1028.22       168.95 o                         
 -17   5   8        252.93        168.34        77.10 o                         
 -16   5   8        780.31        748.61        85.60 o                         
 -15   5   8       1153.03       1204.15        99.41 o                         
 -14   5   8         90.53         11.90        54.46 o                         
 -13   5   8         44.14         60.02        35.06 o                         
 -12   5   8         14.67         13.95        26.12 o                         
 -11   5   8        345.23        332.99        35.09 o                         
 -10   5   8       4481.12       4401.86       115.14 o                         
  -9   5   8       2760.15       2782.09        79.57 o                         
  -8   5   8       6066.39       6060.07       123.61 o                         
  -7   5   8       4356.13       4176.00        89.21 o                         
  -6   5   8       3182.00       3077.31        74.55 o                         
  -5   5   8       1166.67       1166.46        40.24 o                         
  -4   5   8        462.52        451.98        32.02 o                         
  -3   5   8         37.11         23.28         9.98 o                         
  -2   5   8       2526.41       2475.45       103.52 o                         
  -1   5   8       2208.97       2196.99       112.09 o                         
   0   5   8        377.37        253.91        52.55 o                         
   1   5   8      15891.67      16765.89       311.92 o                         
   2   5   8       5488.85       5747.59       186.92 o                         
   3   5   8       3191.06       2457.09       350.86 o                         
   4   5   8        959.04        929.18        83.86 o                         
   5   5   8        997.22        993.43        75.03 o                         
   6   5   8       4905.13       5080.48       163.44 o                         
   7   5   8       9836.27      10177.86       239.19 o                         
   8   5   8       2324.39       2342.77       104.03 o                         
   9   5   8       5153.33       5025.35       143.12 o                         
  10   5   8         12.87         32.58        24.97 o                         
  11   5   8        625.20        593.63        48.97 o                         
  12   5   8         36.16          0.00        37.32 o                         
  13   5   8        244.02        214.73        61.67 o                         
  14   5   8       1286.09       1384.70       117.35 o                         
  15   5   8         78.03         49.55        61.93 o                         
  16   5   8          9.62         79.03        51.67 o                         
 -17   6   8          4.55        106.29       124.06 o                         
 -16   6   8        312.30        341.66        80.04 o                         
 -15   6   8        220.01        233.99        46.54 o                         
 -14   6   8       1329.22       1282.61        88.84 o                         
 -13   6   8       3314.77       3585.05       143.51 o                         
 -12   6   8        234.30        250.14        42.72 o                         
 -11   6   8        311.13        324.52        38.64 o                         
 -10   6   8        586.77        560.61        50.29 o                         
  -9   6   8       4798.47       4698.91       131.58 o                         
  -8   6   8        115.70        118.77        22.74 o                         
  -7   6   8      13652.96      13361.55       191.72 o                         
  -6   6   8        651.20        712.80        45.72 o                         
  -5   6   8         14.12         48.55        15.73 o                         
  -4   6   8       2493.00       2292.46        80.82 o                         
  -3   6   8        116.21         94.37        13.36 o                         
  -2   6   8       4626.46       4738.21       147.96 o                         
  -1   6   8       2218.90       2274.45       104.48 o                         
   0   6   8       3706.92       3854.75       159.12 o                         
   1   6   8       7386.21       7281.45       222.94 o                         
   2   6   8       5688.32       5681.95       197.97 o                         
   3   6   8       4379.24       3885.89       200.64 o                         
   4   6   8       2245.93       1124.16       417.29 o                         
   5   6   8       1845.30       1834.48       105.19 o                         
   6   6   8       2204.28       2282.90       114.84 o                         
   7   6   8          2.02         15.99        29.41 o                         
   8   6   8       1065.84       1044.76        87.83 o                         
   9   6   8       2671.31       2818.64       121.82 o                         
  10   6   8       1182.93       1206.22        76.53 o                         
  11   6   8        456.99        406.83        53.98 o                         
  12   6   8       1334.92       1246.82       106.63 o                         
  13   6   8         24.42         96.31        74.43 o                         
  14   6   8        596.52        601.68        93.50 o                         
  15   6   8        155.42        116.88        76.46 o                         
 -16   7   8        405.05        283.99        60.03 o                         
 -15   7   8       1520.53       1737.90       132.91 o                         
 -14   7   8       1050.18       1142.04        99.60 o                         
 -13   7   8         45.75         85.24        54.02 o                         
 -12   7   8          2.18         49.29        32.97 o                         
 -11   7   8          6.44         23.36        35.68 o                         
 -10   7   8       1554.75       1515.36        82.09 o                         
  -9   7   8       2846.28       2797.19        98.18 o                         
  -8   7   8       7061.10       7172.99       152.25 o                         
  -7   7   8        995.68       1049.93        61.82 o                         
  -6   7   8       3529.98       3532.73       101.87 o                         
  -5   7   8       1822.74       1766.20       106.29 o                         
  -4   7   8         60.92         85.81        22.96 o                         
  -3   7   8       2615.70       2513.37        79.51 o                         
  -2   7   8       5968.63       5622.30       184.41 o                         
  -1   7   8        480.88        470.26        65.15 o                         
   0   7   8       4043.65       3690.26       176.83 o                         
   1   7   8      10577.96      10281.16       300.73 o                         
   2   7   8       4596.88       4697.06       145.64 o                         
   3   7   8       2065.37       2058.70       130.29 o                         
   4   7   8         13.03          0.00        31.97 o                         
   5   7   8        359.41        390.44        66.35 o                         
   6   7   8       3632.72       3772.28       163.83 o                         
   7   7   8       1720.57       1592.61       106.18 o                         
   8   7   8       9521.54       8796.41       258.74 o                         
   9   7   8       2957.22       3288.10       205.28 o                         
  10   7   8        233.72        162.95        36.21 o                         
  11   7   8        178.10        252.44        47.04 o                         
  12   7   8        177.59        121.38        48.74 o                         
  13   7   8         12.91         22.72        50.34 o                         
  14   7   8       2753.05       2744.54       175.93 o                         
  15   7   8        834.67        963.25       142.81 o                         
 -16   8   8         28.09          0.00       161.61 o                         
 -15   8   8        284.74        520.78       101.62 o                         
 -14   8   8         49.08         82.75        58.94 o                         
 -13   8   8        367.04        490.46        73.34 o                         
 -12   8   8        611.87        692.84        63.50 o                         
 -11   8   8          2.34         27.94        51.03 o                         
 -10   8   8          1.30         65.61        30.28 o                         
  -9   8   8       4629.87       4614.55       180.27 o                         
  -8   8   8        630.06        691.68        52.49 o                         
  -7   8   8        241.77        268.73        36.46 o                         
  -6   8   8         35.39         87.26        29.25 o                         
  -5   8   8        577.15        544.20        47.29 o                         
  -4   8   8       1010.60       1039.70        79.15 o                         
  -3   8   8         94.97         92.62        50.47 o                         
  -2   8   8       3548.19       3238.07       162.80 o                         
  -1   8   8       1916.04       1701.16       123.14 o                         
   0   8   8        209.18        157.47        49.90 o                         
   1   8   8        268.19        275.71        27.85 o                         
   2   8   8         38.60         31.35        26.66 o                         
   3   8   8       2479.95       2561.12       108.82 o                         
   4   8   8       1109.30       1011.22        73.27 o                         
   5   8   8         13.58         98.91        47.39 o                         
   6   8   8       1093.95       1100.49        91.95 o                         
   7   8   8       1741.51       1803.67       117.66 o                         
   8   8   8       1567.28       1547.53       117.50 o                         
   9   8   8        653.42        692.50        80.97 o                         
  10   8   8         10.43         22.87        42.50 o                         
  11   8   8          0.77         36.54        46.48 o                         
  12   8   8        709.96        677.66        99.41 o                         
  13   8   8          9.70          0.00        54.53 o                         
  14   8   8         85.65          0.00        49.77 o                         
 -14   9   8       1098.66       1220.73       131.00 o                         
 -13   9   8         12.63          0.00        50.95 o                         
 -12   9   8        183.57        281.46        59.01 o                         
 -11   9   8        171.84        244.93        57.15 o                         
 -10   9   8       2133.56       2420.77       146.71 o                         
  -9   9   8       3280.30       3351.52       160.72 o                         
  -8   9   8       3543.18       3247.03       152.89 o                         
  -7   9   8        580.56        541.19        58.45 o                         
  -6   9   8        190.45        112.78        36.32 o                         
  -5   9   8        145.26         87.23        41.26 o                         
  -4   9   8          4.24          0.00        40.34 o                         
  -3   9   8       3609.89       3295.24       172.55 o                         
  -2   9   8        886.67        799.86        92.41 o                         
  -1   9   8        221.74        171.17        53.27 o                         
   0   9   8        749.71        684.99        88.95 o                         
   1   9   8       5133.07       5436.82       279.32 o                         
   2   9   8       4979.56       4642.29       215.76 o                         
   3   9   8        100.71         61.10        56.19 o                         
   4   9   8          3.91         26.23        64.85 o                         
   5   9   8        234.03        281.87        64.65 o                         
   6   9   8       2649.28       2586.54       180.04 o                         
   7   9   8       1791.58       1907.12       131.63 o                         
   8   9   8       6695.88       7006.23       286.58 o                         
   9   9   8       2352.26       2562.03       151.82 o                         
  10   9   8          3.36         46.55        55.50 o                         
  11   9   8        336.58        361.01        79.16 o                         
  12   9   8        481.10        445.90        91.45 o                         
  13   9   8        340.63        298.15       102.92 o                         
 -13  10   8          9.99        294.44        81.37 o                         
 -12  10   8        127.54        200.82        65.92 o                         
 -11  10   8        313.59        430.99        73.73 o                         
 -10  10   8       1255.42       1223.45       121.97 o                         
  -9  10   8        854.28        804.11       131.88 o                         
  -8  10   8        891.62        986.66        91.58 o                         
  -7  10   8        192.97        161.88        49.02 o                         
  -6  10   8        232.64        287.80        62.36 o                         
  -5  10   8         54.72          0.00        38.57 o                         
  -4  10   8       3622.11       3426.53       222.95 o                         
  -3  10   8        349.66        337.43        70.53 o                         
  -2  10   8       2526.49       2630.84       236.58 o                         
  -1  10   8       1198.90       1160.32       119.65 o                         
   0  10   8        133.99         62.68        57.61 o                         
   1  10   8         57.15         98.93        49.15 o                         
   2  10   8        162.79        117.44        59.75 o                         
   3  10   8        884.99        855.20       101.82 o                         
   4  10   8        406.50        328.05        75.06 o                         
   5  10   8         50.44         60.98        56.78 o                         
   6  10   8          2.54         56.67        49.15 o                         
   7  10   8       1125.25       1260.60       109.20 o                         
   8  10   8       1054.97       1132.04       109.52 o                         
   9  10   8        308.61        266.03        59.52 o                         
  10  10   8        251.17        225.54        58.86 o                         
  11  10   8        114.44        184.16        96.29 o                         
  12  10   8        327.24        517.14       101.61 o                         
 -12  11   8         12.84         59.30        64.45 o                         
 -11  11   8        278.25        395.48       129.24 o                         
 -10  11   8       2331.05       2696.99       204.38 o                         
  -9  11   8        984.04       1284.70       336.96 o                         
  -8  11   8       2095.37       2343.65       213.45 o                         
  -7  11   8        272.56        453.03        78.15 o                         
  -6  11   8         12.47          7.95        47.79 o                         
  -5  11   8        181.22        218.53        62.64 o                         
  -4  11   8         11.88          0.00        49.69 o                         
  -3  11   8         47.33        105.73        54.66 o                         
  -2  11   8       2810.46       2693.34       180.16 o                         
  -1  11   8         50.64         84.82        57.62 o                         
   0  11   8       1593.52       1508.87       138.51 o                         
   1  11   8       1867.61       1996.92       158.61 o                         
   2  11   8       2091.07       2178.65       297.77 o                         
   3  11   8       1011.48        968.88       117.23 o                         
   4  11   8          9.08         14.08        54.68 o                         
   5  11   8         20.90         60.46        68.15 o                         
   6  11   8       1276.07       1369.51       145.41 o                         
   7  11   8       1799.07       2148.86       157.20 o                         
   8  11   8       2390.26       2751.38       174.52 o                         
   9  11   8       1571.81       1785.88       143.92 o                         
  10  11   8        105.74        115.82        63.15 o                         
 -10  12   8        237.04        361.03       118.60 o                         
  -9  12   8        719.02        694.15       134.80 o                         
  -8  12   8        486.00        677.16       138.30 o                         
  -7  12   8         19.46         96.27        79.28 o                         
  -6  12   8        232.10        243.11        77.90 o                         
  -5  12   8        228.66        237.36        73.96 o                         
  -4  12   8       1800.60       1730.89       156.30 o                         
  -3  12   8        853.22       1018.65       132.82 o                         
  -2  12   8       1313.38       1272.64       170.54 o                         
  -1  12   8       1159.48       1478.07       148.10 o                         
   0  12   8        855.92       1004.11       126.29 o                         
   1  12   8         41.30        103.01        59.06 o                         
   2  12   8         11.61        206.33        81.47 o                         
   3  12   8       2118.45       2492.15       185.96 o                         
   4  12   8         38.39        103.88        77.76 o                         
   5  12   8         20.27         76.42        70.55 o                         
   6  12   8         23.70         95.85        54.82 o                         
   7  12   8        730.07        891.00       111.27 o                         
   8  12   8        216.60        351.30        87.37 o                         
  -7  13   8        752.70        874.85       265.55 o                         
  -6  13   8        363.20        405.08       119.61 o                         
  -5  13   8        142.62         37.88        83.36 o                         
  -4  13   8        558.75        667.01       109.97 o                         
  -3  13   8         11.42         87.58       120.41 o                         
  -2  13   8         50.72         85.20        68.66 o                         
  -1  13   8         31.82        276.19        94.27 o                         
   0  13   8         10.24         89.31        75.58 o                         
   1  13   8        884.13       1098.15       134.83 o                         
   2  13   8        422.45        582.93       109.07 o                         
   3  13   8       1074.31       1052.78       134.35 o                         
   4  13   8         80.62        122.05        74.77 o                         
   5  13   8         43.81        113.50       158.15 o                         
 -19   1   9        161.73        368.86       120.33 o                         
 -18   1   9         45.99          0.00        74.08 o                         
 -17   1   9        534.22        578.75       127.62 o                         
 -16   1   9        566.35        345.87       104.64 o                         
 -15   1   9          5.25         14.52        62.25 o                         
 -14   1   9       5654.50       5832.46       333.95 o                         
 -13   1   9       3292.46       3191.81       188.32 o                         
 -12   1   9       2116.26       2062.97       149.08 o                         
 -11   1   9       5886.11       5645.27       139.73 o                         
 -10   1   9       2828.75       2864.62        89.86 o                         
  -9   1   9       7243.03       7503.36       117.09 o                         
  -8   1   9       4636.11       4761.56        85.89 o                         
  -7   1   9      10869.28      11301.77       321.58 o                         
  -6   1   9      34872.72      36236.80       843.63 o                         
  -5   1   9       2027.89       2519.25        47.49 o                         
  -4   1   9       1270.88       1714.33        38.21 o                         
  -3   1   9       1859.09       1996.62        45.73 o                         
  -2   1   9        686.09        831.50        50.09 o                         
  -1   1   9      11853.46      13200.86       324.11 o                         
   0   1   9         46.37         76.52        20.52 o                         
   1   1   9       9271.19       8802.73       406.23 o                         
   2   1   9      13607.78      14269.87       179.68 o                         
   3   1   9      17091.18      17960.98       220.79 o                         
   4   1   9       2082.49       1900.34        54.67 o                         
   5   1   9      23992.75      24899.93       315.62 o                         
   6   1   9      13864.54      14463.53       252.42 o                         
   7   1   9       4003.70       3908.05       120.95 o                         
   8   1   9       1542.07       1087.12       116.54 o                         
   9   1   9       6243.54       5961.85       177.54 o                         
  10   1   9      23863.92      23833.64       362.73 o                         
  11   1   9       1081.65       1074.66        74.07 o                         
  12   1   9       3386.60       3357.46       129.03 o                         
  13   1   9       1492.67       1494.32       102.08 o                         
  14   1   9        170.66         68.47        98.34 o                         
  15   1   9       1963.98       2022.92       155.98 o                         
  16   1   9         16.27        169.11        76.25 o                         
  17   1   9       2712.95       2917.65       267.68 o                         
 -19   2   9         10.93         37.52       173.69 o                         
 -18   2   9         15.47        187.24       111.06 o                         
 -17   2   9         15.18        145.69       242.75 o                         
 -16   2   9       1038.71       1005.16       119.75 o                         
 -15   2   9         96.90         93.76        52.32 o                         
 -14   2   9        738.69        656.76        80.06 o                         
 -13   2   9        215.56        155.16        35.51 o                         
 -12   2   9         34.59         86.13        33.77 o                         
 -11   2   9        339.04        320.45        31.79 o                         
 -10   2   9        811.66        693.95        62.62 o                         
  -9   2   9         37.90         37.06        16.06 o                         
  -8   2   9        887.04        819.63        45.16 o                         
  -7   2   9         75.81         47.81        12.47 o                         
  -6   2   9        531.47        494.33        25.49 o                         
  -5   2   9        174.35        146.71        13.92 o                         
  -4   2   9       2177.86       2301.39        53.58 o                         
  -3   2   9         15.31         16.35        10.46 o                         
  -2   2   9       2646.53       2908.98        81.35 o                         
  -1   2   9       1013.23       1087.84        59.43 o                         
   0   2   9       5099.58       5651.82       158.35 o                         
   1   2   9       1013.45       1076.04        55.50 o                         
   2   2   9       9513.36      10028.43       222.10 o                         
   3   2   9        897.18        971.50        44.14 o                         
   4   2   9        187.21        151.71        19.81 o                         
   5   2   9        695.20        656.11        41.95 o                         
   6   2   9        179.99        153.11        26.68 o                         
   7   2   9          4.27         17.97        22.44 o                         
   8   2   9       2943.43       2858.32       108.75 o                         
   9   2   9        334.08        293.91        33.86 o                         
  10   2   9        642.75        582.54        48.97 o                         
  11   2   9         64.50        112.67        30.70 o                         
  12   2   9       1868.79       1876.42       104.29 o                         
  13   2   9        271.30        163.21        49.50 o                         
  14   2   9        291.69        360.93        74.31 o                         
  15   2   9         28.66          0.00        55.90 o                         
  16   2   9          2.82          0.00        64.62 o                         
  17   2   9         14.45        123.04       163.16 o                         
 -18   3   9          1.66          0.00        66.80 o                         
 -17   3   9       2915.01       3022.55       212.83 o                         
 -16   3   9        552.47        645.35       114.42 o                         
 -15   3   9        168.07        142.54        42.27 o                         
 -14   3   9       5855.42       5560.85       192.46 o                         
 -13   3   9       3447.65       3049.30       138.49 o                         
 -12   3   9         33.18         18.96        29.69 o                         
 -11   3   9       2525.59       2572.06        77.63 o                         
 -10   3   9       2252.38       2293.69        76.71 o                         
  -9   3   9        898.82        825.40        39.56 o                         
  -8   3   9       6307.67       6435.76       143.96 o                         
  -7   3   9       6067.29       6095.90       142.38 o                         
  -6   3   9      16874.77      17576.69       315.94 o                         
  -5   3   9        490.74        526.88        33.58 o                         
  -4   3   9        395.58        345.16        29.06 o                         
  -3   3   9       1195.92       1096.64        47.78 o                         
  -2   3   9       4359.28       4960.27       114.39 o                         
  -1   3   9       9890.14      10367.71       166.67 o                         
   0   3   9       2301.04       2382.06        79.33 o                         
   1   3   9      14722.18      15336.96       241.19 o                         
   2   3   9       8483.87       8002.11       249.00 o                         
   3   3   9      13165.16      12703.05       246.06 o                         
   4   3   9       7256.26       7190.29       150.90 o                         
   5   3   9      16944.95      17066.70       216.58 o                         
   6   3   9       2673.57       2661.09        83.64 o                         
   7   3   9        518.71        509.78        39.47 o                         
   8   3   9       6232.18       6093.35       136.23 o                         
   9   3   9       3799.32       3735.78       121.54 o                         
  10   3   9      13080.75      13633.28       274.60 o                         
  11   3   9       1604.96       1536.67        91.36 o                         
  12   3   9       2603.48       2478.14       120.12 o                         
  13   3   9        213.23        150.71        39.54 o                         
  14   3   9         21.92         55.84        46.47 o                         
  15   3   9       1392.95       1459.90       121.91 o                         
  16   3   9          9.14          0.00        71.72 o                         
  17   3   9       1883.58       2056.58       313.41 o                         
 -18   4   9          3.04          0.00        63.38 o                         
 -17   4   9         27.80        156.95        77.51 o                         
 -16   4   9        283.60        292.41        54.10 o                         
 -15   4   9       1486.04       1427.45       105.36 o                         
 -14   4   9       2315.71       2108.24       121.99 o                         
 -13   4   9         95.85        118.11        46.98 o                         
 -12   4   9        185.51        130.34        27.44 o                         
 -11   4   9        414.83        354.38        30.11 o                         
 -10   4   9         24.84         11.76        17.01 o                         
  -9   4   9       1214.57        830.22       132.00 o                         
  -8   4   9        518.19        514.95        33.05 o                         
  -7   4   9         12.58         24.76        17.52 o                         
  -6   4   9       1652.43       1644.51        65.84 o                         
  -5   4   9       1880.35       1682.24        70.52 o                         
  -4   4   9       3115.80       3111.67        79.08 o                         
  -3   4   9       1514.48       1926.65        75.63 o                         
  -2   4   9       2270.77       2524.69        88.91 o                         
  -1   4   9       3157.96       3578.67       104.20 o                         
   0   4   9       2155.85       2059.89        77.86 o                         
   1   4   9       8535.03       8600.48       206.88 o                         
   2   4   9      13599.96      14435.79       316.81 o                         
   3   4   9       2757.99       2757.75       135.32 o                         
   4   4   9        271.09        230.59        29.96 o                         
   5   4   9       4681.96       4507.84       123.73 o                         
   6   4   9         71.11         54.55        31.74 o                         
   7   4   9        978.89        946.91        53.86 o                         
   8   4   9       2312.00       2136.73        91.37 o                         
   9   4   9        148.68         94.36        27.06 o                         
  10   4   9        231.94        205.25        33.91 o                         
  11   4   9       1407.57       1270.24        86.02 o                         
  12   4   9       4155.59       3967.85       151.91 o                         
  13   4   9        513.41        549.73        73.11 o                         
  14   4   9        175.59        185.09        54.70 o                         
  15   4   9         53.58         39.37        50.11 o                         
  16   4   9          2.60          0.00        88.72 o                         
 -18   5   9         73.94         42.37        55.55 o                         
 -17   5   9        524.41        364.08        66.79 o                         
 -16   5   9       1163.14       1229.73       102.77 o                         
 -15   5   9        520.89        519.59        64.85 o                         
 -14   5   9       3680.75       3359.09       144.37 o                         
 -13   5   9       3848.28       3631.22       132.14 o                         
 -12   5   9         48.58          0.00        25.54 o                         
 -11   5   9       3803.95       3855.29       110.10 o                         
 -10   5   9        145.82        114.02        25.37 o                         
  -9   5   9         41.33         68.33        23.35 o                         
  -8   5   9       3978.90       3871.12        99.02 o                         
  -7   5   9       1167.83       1164.04        53.79 o                         
  -6   5   9      19680.12      20073.62       259.04 o                         
  -5   5   9       2976.86       3116.23        82.56 o                         
  -4   5   9        579.74        464.33        58.90 o                         
  -3   5   9        619.84        501.51        47.54 o                         
  -2   5   9          7.56          0.00        28.66 o                         
  -1   5   9       6757.38       6778.47       140.50 o                         
   0   5   9        795.85        771.94        54.88 o                         
   1   5   9       7861.95       7281.14       281.88 o                         
   2   5   9       1151.33        837.41       117.01 o                         
   3   5   9      17077.76      17873.15       432.64 o                         
   4   5   9         70.49         73.62        32.52 o                         
   5   5   9       8163.17       8290.88       357.98 o                         
   6   5   9       2103.61       2199.58       129.37 o                         
   7   5   9        255.57        238.59        56.13 o                         
   8   5   9        623.36        561.39        58.39 o                         
   9   5   9       1074.11       1115.73        65.48 o                         
  10   5   9       6099.90       5961.64       160.18 o                         
  11   5   9        197.83        143.09        31.55 o                         
  12   5   9       2040.80       2056.93       117.17 o                         
  13   5   9         65.46         50.47        43.84 o                         
  14   5   9          0.33          0.00        91.21 o                         
  15   5   9       1091.88       1121.03       113.03 o                         
  16   5   9         40.44        115.84        58.10 o                         
 -17   6   9          6.97          0.00        56.37 o                         
 -16   6   9        990.51        982.05        96.97 o                         
 -15   6   9       1948.58       2019.00       126.87 o                         
 -14   6   9        864.60        738.38        65.17 o                         
 -13   6   9        101.27         87.83        34.87 o                         
 -12   6   9          9.74         81.59        32.83 o                         
 -11   6   9        133.78        154.30        29.88 o                         
 -10   6   9         13.42         10.67        26.23 o                         
  -9   6   9       1448.89       1446.31        67.91 o                         
  -8   6   9       1399.50       1537.24        68.32 o                         
  -7   6   9       2548.46       2517.68        84.71 o                         
  -6   6   9       7482.88       7511.56       146.01 o                         
  -5   6   9       9025.63       8235.93       263.18 o                         
  -4   6   9       2267.51       2185.49        74.01 o                         
  -3   6   9       1003.88        974.90        70.57 o                         
  -2   6   9        191.75        224.76        34.82 o                         
  -1   6   9         13.91          7.96        34.91 o                         
   0   6   9       1428.69       1455.10        89.86 o                         
   1   6   9      13950.91      13878.62       313.10 o                         
   2   6   9       4549.43       4734.98       188.26 o                         
   3   6   9       2051.81       1470.86       203.10 o                         
   4   6   9         53.42        111.10        38.26 o                         
   5   6   9       2975.44       2997.63       134.46 o                         
   6   6   9        657.54        621.22        68.11 o                         
   7   6   9        806.99        760.10        71.11 o                         
   8   6   9       2396.39       2372.17       130.75 o                         
   9   6   9        409.96        364.08        50.11 o                         
  10   6   9         66.60         34.61        27.75 o                         
  11   6   9       3582.05       3680.85       152.17 o                         
  12   6   9       2315.50       2359.66       148.31 o                         
  13   6   9       1753.76       1820.25       132.31 o                         
  14   6   9          1.03          0.00        55.31 o                         
  15   6   9        251.97        190.81        62.71 o                         
 -16   7   9        804.51        727.53        97.22 o                         
 -15   7   9         34.64         25.66        51.14 o                         
 -14   7   9        862.57        917.43        79.94 o                         
 -13   7   9       1282.93       1279.94        90.39 o                         
 -12   7   9         28.82         73.89        34.26 o                         
 -11   7   9       3077.22       3344.01       114.43 o                         
 -10   7   9        486.14        498.82        50.71 o                         
  -9   7   9       1573.13       1513.51        74.88 o                         
  -8   7   9       5130.44       5160.52       136.09 o                         
  -7   7   9       1348.37       1306.83        64.31 o                         
  -6   7   9       8555.42       8443.41       156.59 o                         
  -5   7   9        147.22        178.49        28.17 o                         
  -4   7   9       2416.34       2359.23        79.85 o                         
  -3   7   9        389.03        230.54        93.92 o                         
  -2   7   9         50.94         68.25        32.16 o                         
  -1   7   9        839.44        839.60        81.91 o                         
   0   7   9         17.96          0.00        40.82 o                         
   1   7   9        735.73        740.60        70.07 o                         
   2   7   9        627.91        595.25        71.46 o                         
   3   7   9       1496.01       1358.20       113.46 o                         
   4   7   9       1457.09       1402.34       117.87 o                         
   5   7   9       9448.65       9508.40       246.68 o                         
   6   7   9        160.71        251.89        52.13 o                         
   7   7   9        386.40        333.01        60.77 o                         
   8   7   9       1609.71       1484.64       105.82 o                         
   9   7   9          7.98         44.95        33.95 o                         
  10   7   9       2208.63       2263.53       110.12 o                         
  11   7   9        158.72        133.89        43.87 o                         
  12   7   9       1495.36       1374.83       111.40 o                         
  13   7   9         98.36         66.81        45.73 o                         
  14   7   9         22.20          0.00        55.24 o                         
 -15   8   9       2925.98       3110.99       199.80 o                         
 -14   8   9       1392.40       1573.56       121.27 o                         
 -13   8   9          6.12         39.75        42.40 o                         
 -12   8   9        674.72        766.17        80.81 o                         
 -11   8   9         24.16         59.06        41.85 o                         
 -10   8   9        169.97        203.62        53.17 o                         
  -9   8   9       2270.09       2151.05       123.89 o                         
  -8   8   9        496.97        501.56        47.72 o                         
  -7   8   9        847.20        704.43        61.83 o                         
  -6   8   9       3238.06       3060.37       148.34 o                         
  -5   8   9       7242.67       6656.16       225.88 o                         
  -4   8   9       4114.54       3732.50       151.79 o                         
  -3   8   9       1584.44       1342.58        97.32 o                         
  -2   8   9        117.96        110.24        46.63 o                         
  -1   8   9        447.82        538.13        71.66 o                         
   0   8   9         88.50         56.57        39.25 o                         
   1   8   9       6887.94       6622.79       244.12 o                         
   2   8   9       7833.08       7622.08       265.13 o                         
   3   8   9       3298.23       3145.77       174.72 o                         
   4   8   9         42.04         76.95        51.98 o                         
   5   8   9        461.63        252.68        66.17 o                         
   6   8   9         28.23         72.71        47.68 o                         
   7   8   9        572.21        498.24        93.45 o                         
   8   8   9       2937.07       2943.09       158.00 o                         
   9   8   9        560.22        546.69        70.98 o                         
  10   8   9        436.28        366.18       101.23 o                         
  11   8   9       3120.93       3249.83       180.96 o                         
  12   8   9        695.10        658.63        85.32 o                         
  13   8   9        498.84        482.16        68.26 o                         
 -14   9   9         26.61         31.37        58.35 o                         
 -13   9   9        244.53        319.25        62.64 o                         
 -12   9   9         30.20         90.36        48.61 o                         
 -11   9   9       1301.99       1507.15       123.46 o                         
 -10   9   9        620.23        590.80        68.73 o                         
  -9   9   9       1406.79       1360.88       106.50 o                         
  -8   9   9        159.43        147.46        37.35 o                         
  -7   9   9        203.77        256.77        45.60 o                         
  -6   9   9       1495.21       1368.71        89.82 o                         
  -5   9   9        239.79        246.63        51.89 o                         
  -4   9   9       1546.85       1412.91       116.78 o                         
  -3   9   9          1.59         68.23        50.16 o                         
  -2   9   9       1032.38       1012.33       101.65 o                         
  -1   9   9         89.41         41.42        43.02 o                         
   0   9   9       4526.84       4257.95       204.14 o                         
   1   9   9        201.69        289.26        64.95 o                         
   2   9   9         44.17         35.54        40.80 o                         
   3   9   9        325.56        380.42        76.83 o                         
   4   9   9        817.73        783.67        96.72 o                         
   5   9   9       3333.34       3109.55       190.88 o                         
   6   9   9        101.05        134.35        50.32 o                         
   7   9   9       2123.82       2118.39       144.87 o                         
   8   9   9        110.15        135.46        47.62 o                         
   9   9   9        492.21        481.36        90.43 o                         
  10   9   9       1583.96       1743.89       132.13 o                         
  11   9   9        294.38        364.70        72.15 o                         
  12   9   9        921.51        942.55       108.07 o                         
 -13  10   9        258.61        540.06       106.45 o                         
 -12  10   9        138.04        280.35        68.20 o                         
 -11  10   9         24.15         82.77        52.81 o                         
 -10  10   9         36.61         59.72        73.31 o                         
  -9  10   9       1134.32       1141.40       114.18 o                         
  -8  10   9         93.86        226.18        47.39 o                         
  -7  10   9        125.17        107.18        51.34 o                         
  -6  10   9       1352.39       1178.43       109.51 o                         
  -5  10   9       3194.25       3043.23       178.95 o                         
  -4  10   9       3322.99       2955.53       175.55 o                         
  -3  10   9        564.11        509.06        83.04 o                         
  -2  10   9        629.80        598.93        88.48 o                         
  -1  10   9        209.35        239.89        64.06 o                         
   0  10   9       1996.89       1778.09       146.34 o                         
   1  10   9       5556.97       5214.72       239.22 o                         
   2  10   9       4085.42       4419.02       300.49 o                         
   3  10   9       1752.13       1781.62       149.75 o                         
   4  10   9         50.25        146.00        65.55 o                         
   5  10   9         88.06        100.63        55.04 o                         
   6  10   9        374.08        290.52        75.02 o                         
   7  10   9        421.80        547.88        85.43 o                         
   8  10   9        145.95        116.15        50.94 o                         
   9  10   9        502.14        516.48        85.17 o                         
  10  10   9        366.50        478.91        84.92 o                         
  11  10   9        217.55        291.32        77.94 o                         
 -11  11   9       1034.75       1502.23       310.85 o                         
 -10  11   9         62.60         61.72        91.68 o                         
  -9  11   9        938.78       1257.80       170.24 o                         
  -8  11   9        394.78        537.63        93.48 o                         
  -7  11   9        354.62        486.36        78.19 o                         
  -6  11   9        226.28        263.83        59.50 o                         
  -5  11   9        581.52        679.94        93.30 o                         
  -4  11   9       2050.95       1974.57       149.49 o                         
  -3  11   9          5.68          0.00        75.57 o                         
  -2  11   9        854.89        903.50       109.66 o                         
  -1  11   9        145.73        137.44        68.24 o                         
   0  11   9       5148.99       5301.72       256.92 o                         
   1  11   9        793.08        853.88       110.57 o                         
   2  11   9        171.76        110.33        54.46 o                         
   3  11   9        463.65        459.24        93.50 o                         
   4  11   9        268.95        341.31        80.79 o                         
   5  11   9        435.66        443.53        87.63 o                         
   6  11   9          9.71         20.61        52.49 o                         
   7  11   9       2253.64       2394.78       161.31 o                         
   8  11   9         15.43        124.13        69.84 o                         
   9  11   9        431.87        547.72        88.92 o                         
  -9  12   9        220.19        293.43       101.28 o                         
  -8  12   9         26.37        153.35       100.19 o                         
  -7  12   9         16.30         65.58        79.01 o                         
  -6  12   9       1060.09       1005.23       117.03 o                         
  -5  12   9       1022.08       1069.27       125.51 o                         
  -4  12   9        105.23        239.27        73.71 o                         
  -3  12   9        712.16        800.25       114.56 o                         
  -2  12   9         14.57         95.61        68.33 o                         
  -1  12   9        208.10        287.75        87.33 o                         
   0  12   9       1411.34       1483.53       184.90 o                         
   1  12   9       1631.47       1929.95       167.15 o                         
   2  12   9       2197.08       2552.94       190.79 o                         
   3  12   9        994.68       1101.74       146.99 o                         
   4  12   9         22.85         78.08        78.25 o                         
   5  12   9         59.61        110.14        67.08 o                         
   6  12   9          9.81         99.59        60.74 o                         
   7  12   9        359.07        373.41        86.03 o                         
  -6  13   9         10.73        145.80        91.58 o                         
  -5  13   9       1317.96       1467.37       155.62 o                         
  -4  13   9        884.12       1176.28       138.00 o                         
  -3  13   9         17.65         96.38        66.04 o                         
  -2  13   9         65.30        131.40        78.79 o                         
  -1  13   9         47.18        239.78        80.53 o                         
   0  13   9       1725.77       1901.22       201.46 o                         
   1  13   9          7.12        128.21        74.96 o                         
   2  13   9        336.70        389.23        80.78 o                         
   3  13   9       1742.20       2101.75       189.96 o                         
   4  13   9        618.36        517.50       184.58 o                         
 -19   0  10        267.14        387.58       163.22 o                         
 -18   0  10       2580.78       2753.76       396.53 o                         
 -17   0  10         66.48         35.24        75.55 o                         
 -16   0  10          1.38         21.21        93.84 o                         
 -15   0  10        900.63       1191.98       236.54 o                         
 -14   0  10        909.49        808.76       190.23 o                         
 -13   0  10      15342.76      16002.07       758.22 o                         
 -12   0  10        108.27         94.54       101.37 o                         
 -11   0  10        116.51        150.49        28.50 o                         
 -10   0  10        851.88        793.71        99.59 o                         
  -9   0  10       7120.76       7280.63       311.08 o                         
  -8   0  10       3298.83       3127.07       128.93 o                         
  -7   0  10        626.61        654.98        47.40 o                         
  -6   0  10       5924.79       6584.86       286.68 o                         
  -5   0  10         67.03         88.45        21.14 o                         
  -4   0  10      26612.08      30445.65       719.17 o                         
  -3   0  10        288.58        276.50        36.32 o                         
  -2   0  10      55174.68      61741.43      1114.18 o                         
  -1   0  10        550.88        757.44        60.93 o                         
   0   0  10       1788.86       1995.99        95.29 o                         
   1   0  10       1338.89       1321.22        66.20 o                         
   2   0  10         82.31         69.90        22.47 o                         
   3   0  10      61810.47      66514.09       539.45 o                         
   4   0  10      11561.40      12454.46       310.84 o                         
   5   0  10      12476.79      13273.79       340.93 o                         
   6   0  10       2193.50       1881.79       135.68 o                         
   7   0  10       5642.41       5161.32       235.18 o                         
   8   0  10       5838.65       5641.45       337.90 o                         
   9   0  10       2180.89       1778.03       196.68 o                         
  10   0  10       8831.67       8373.23       306.76 o                         
  11   0  10       2561.07       2576.20       176.58 o                         
  12   0  10       3650.59       3747.84       220.99 o                         
  13   0  10        925.47        917.12       118.15 o                         
  14   0  10       6409.84       6519.36       333.18 o                         
  15   0  10        389.23        360.24        93.70 o                         
  16   0  10        517.60        553.58       140.43 o                         
  17   0  10         92.38        190.50       130.35 o                         
 -19   1  10         71.52         72.29       106.21 o                         
 -18   1  10         17.37        145.09        81.78 o                         
 -17   1  10        124.29        137.51        80.51 o                         
 -16   1  10         22.48         80.53        69.33 o                         
 -15   1  10        123.74        167.91       169.76 o                         
 -14   1  10        238.70        188.68        64.34 o                         
 -13   1  10        714.07        597.47        84.24 o                         
 -12   1  10        346.50        391.32        70.88 o                         
 -11   1  10        387.93        367.87        47.70 o                         
 -10   1  10         53.24         10.34        15.87 o                         
  -9   1  10        240.71        204.54        24.67 o                         
  -8   1  10         10.93          9.10        11.74 o                         
  -7   1  10        742.99        702.04        24.97 o                         
  -6   1  10        690.48        698.44        34.62 o                         
  -5   1  10       4061.21       4646.44        75.27 o                         
  -4   1  10        488.99        499.29        20.51 o                         
  -3   1  10        154.22        160.90        13.80 o                         
  -2   1  10         13.84         32.35        14.42 o                         
  -1   1  10       2303.62       2786.80        96.72 o                         
   0   1  10        231.02        294.37        30.10 o                         
   1   1  10       2678.69       3020.06       131.31 o                         
   2   1  10        696.09        746.86        29.48 o                         
   3   1  10       2895.93       2903.31        56.71 o                         
   4   1  10        419.14        386.37        27.15 o                         
   5   1  10        330.30        342.72        28.82 o                         
   6   1  10       1399.53       1140.70       142.86 o                         
   7   1  10        217.52        115.77        40.58 o                         
   8   1  10        442.32        389.39        52.03 o                         
   9   1  10        383.77        427.55        52.20 o                         
  10   1  10        303.42        289.50        59.36 o                         
  11   1  10        209.71        256.17        44.86 o                         
  12   1  10        146.36        170.29        54.69 o                         
  13   1  10        192.52        177.66        45.57 o                         
  14   1  10         21.30          2.27        52.78 o                         
  15   1  10         58.07        142.00        57.24 o                         
  16   1  10         81.14        202.45       135.13 o                         
  17   1  10         37.59         94.52       103.88 o                         
 -18   2  10       1668.46       1651.50       213.82 o                         
 -17   2  10        267.35        240.53       103.74 o                         
 -16   2  10        227.39        193.36        65.01 o                         
 -15   2  10       2124.84       1931.93       161.13 o                         
 -14   2  10         92.80         54.12        39.71 o                         
 -13   2  10       8373.05       8235.82       306.03 o                         
 -12   2  10        383.94        392.89        51.07 o                         
 -11   2  10       4791.30       4698.12       125.61 o                         
 -10   2  10        205.50        172.02        22.60 o                         
  -9   2  10       8463.66       8436.32       194.22 o                         
  -8   2  10       5465.71       5740.48       137.14 o                         
  -7   2  10         51.84         73.23        11.83 o                         
  -6   2  10       3428.15       3573.46        70.73 o                         
  -5   2  10        162.77        153.54        15.56 o                         
  -4   2  10      11315.72      11927.17       142.47 o                         
  -3   2  10       4670.54       5082.41        82.36 o                         
  -2   2  10      35201.23      37885.00       300.63 o                         
  -1   2  10        428.32        526.15        44.20 o                         
   0   2  10        713.74       1004.81        58.15 o                         
   1   2  10       1192.74       1264.25        62.72 o                         
   2   2  10       3193.30       3641.16        76.16 o                         
   3   2  10      50384.36      50255.31      1389.42 o                         
   4   2  10       2592.01       2101.28       126.35 o                         
   5   2  10      12394.66      12162.93       213.26 o                         
   6   2  10       1175.65       1230.86        68.93 o                         
   7   2  10       5728.90       5632.12       148.81 o                         
   8   2  10       2998.15       2765.03       111.33 o                         
   9   2  10        593.63        500.05        44.76 o                         
  10   2  10       4559.48       4516.10       136.57 o                         
  11   2  10        710.19        718.47        59.57 o                         
  12   2  10       1356.71       1327.84        80.89 o                         
  13   2  10        606.66        549.68        62.04 o                         
  14   2  10       7487.35       7976.20       305.34 o                         
  15   2  10         34.69        139.78        73.65 o                         
  16   2  10         97.79        133.70        66.02 o                         
 -18   3  10        272.33        271.46       105.89 o                         
 -17   3  10        153.50        331.51       104.64 o                         
 -16   3  10        295.96        243.59       175.00 o                         
 -15   3  10        360.92        242.88        47.68 o                         
 -14   3  10         87.87         90.86        41.09 o                         
 -13   3  10        176.71        197.97        39.78 o                         
 -12   3  10        993.06        904.33        68.39 o                         
 -11   3  10        225.05        222.75        36.44 o                         
 -10   3  10         99.71        103.42        26.53 o                         
  -9   3  10       1268.50       1174.69        63.12 o                         
  -8   3  10       2585.54       2741.28        66.90 o                         
  -7   3  10       1695.52       1748.23        55.23 o                         
  -6   3  10       1364.01       1370.45        50.56 o                         
  -5   3  10      10911.92      11560.48       159.11 o                         
  -4   3  10       2629.62       2948.60        80.86 o                         
  -3   3  10       1703.66       1761.38        62.09 o                         
  -2   3  10         79.90        121.96        22.76 o                         
  -1   3  10      11680.27      12423.60       190.04 o                         
   0   3  10          3.08          3.10        18.13 o                         
   1   3  10       3933.09       3792.06       164.56 o                         
   2   3  10        535.18        455.79        25.26 o                         
   3   3  10       1729.17       1659.86        46.81 o                         
   4   3  10       3852.62       3659.02        91.21 o                         
   5   3  10       4720.20       4851.58       107.49 o                         
   6   3  10        319.72        288.24        29.01 o                         
   7   3  10        276.12        218.67        29.07 o                         
   8   3  10         67.81         55.25        23.19 o                         
   9   3  10         69.53         74.84        25.17 o                         
  10   3  10         12.81         16.51        27.85 o                         
  11   3  10       1540.47       1402.33        89.54 o                         
  12   3  10       2396.27       2334.80       121.55 o                         
  13   3  10        817.02        740.32        76.22 o                         
  14   3  10         45.98         99.32        48.41 o                         
  15   3  10        291.89        319.36        62.95 o                         
  16   3  10         16.35         53.43        60.20 o                         
 -18   4  10       2679.19       2817.05       210.88 o                         
 -17   4  10        285.71        266.96        54.70 o                         
 -16   4  10         85.90         68.64        45.07 o                         
 -15   4  10        877.79        800.35        77.56 o                         
 -14   4  10         34.19         31.20        38.19 o                         
 -13   4  10       8171.37       7999.46       208.44 o                         
 -12   4  10         23.38          0.41        25.72 o                         
 -11   4  10       1636.45       1701.31        66.49 o                         
 -10   4  10         81.18         64.66        18.57 o                         
  -9   4  10        574.44        505.16        34.41 o                         
  -8   4  10       2491.43       2471.13        62.09 o                         
  -7   4  10        680.25        647.28        35.99 o                         
  -6   4  10       4937.06       5105.27        98.40 o                         
  -5   4  10       3970.49       4050.91        86.42 o                         
  -4   4  10       3284.70       3303.89        90.53 o                         
  -3   4  10        471.11        518.16        45.13 o                         
  -2   4  10      16035.59      15760.94       223.67 o                         
  -1   4  10        379.50        522.25        42.14 o                         
   0   4  10        694.36        715.46        49.29 o                         
   1   4  10       1805.01       1701.25        71.64 o                         
   2   4  10         28.86         20.94        15.67 o                         
   3   4  10      33777.18      33039.98       820.02 o                         
   4   4  10       3349.72       3212.77       100.09 o                         
   5   4  10       1051.78        964.62        59.46 o                         
   6   4  10        703.68        745.80        51.14 o                         
   7   4  10         37.19         12.98        21.48 o                         
   8   4  10        434.88        340.93        35.11 o                         
   9   4  10        114.32        127.80        42.91 o                         
  10   4  10       7944.39       7837.42       185.54 o                         
  11   4  10        103.10         94.22        36.08 o                         
  12   4  10       1228.72       1182.03        77.21 o                         
  13   4  10        714.07        658.24        81.49 o                         
  14   4  10       4134.29       4359.30       181.85 o                         
  15   4  10         11.18         56.41        42.21 o                         
  16   4  10        333.16        434.65        88.44 o                         
 -17   5  10         23.68         89.81        52.74 o                         
 -16   5  10        200.42        154.51        72.10 o                         
 -15   5  10        317.11        281.77        46.51 o                         
 -14   5  10        464.17        451.34        59.02 o                         
 -13   5  10         52.88        105.31        39.90 o                         
 -12   5  10        907.46        915.41        58.63 o                         
 -11   5  10       4212.14       4098.33       111.68 o                         
 -10   5  10       1965.73       1915.18        75.05 o                         
  -9   5  10        203.70        157.81        24.33 o                         
  -8   5  10       3464.63       3490.37        95.59 o                         
  -7   5  10        977.51        988.15        52.13 o                         
  -6   5  10       5100.10       5221.39       111.37 o                         
  -5   5  10       5287.23       5049.31       129.91 o                         
  -4   5  10       4675.60       4646.96       126.56 o                         
  -3   5  10       1210.04       1245.26        61.77 o                         
  -2   5  10        146.89        162.07        30.00 o                         
  -1   5  10       3638.52       3394.75       100.43 o                         
   0   5  10         61.38         67.73        21.89 o                         
   1   5  10        477.31        516.90        49.22 o                         
   2   5  10       3462.59       3097.28       252.06 o                         
   3   5  10         65.21         68.82        33.68 o                         
   4   5  10        239.54        156.08        31.95 o                         
   5   5  10       9031.99       8715.34       220.87 o                         
   6   5  10       1369.95       1313.12       105.25 o                         
   7   5  10       3518.90       3628.76       150.89 o                         
   8   5  10         24.36         70.21        33.32 o                         
   9   5  10        274.31        238.75        32.06 o                         
  10   5  10         71.51         64.14        30.84 o                         
  11   5  10       3886.90       4016.08       130.73 o                         
  12   5  10       4826.75       4910.41       206.53 o                         
  13   5  10        501.03        554.14        80.00 o                         
  14   5  10         38.71        102.17        69.90 o                         
  15   5  10        976.25       1059.46       109.47 o                         
 -17   6  10        170.66        210.01        74.47 o                         
 -16   6  10        331.48        289.63        80.69 o                         
 -15   6  10         57.31         45.64        40.73 o                         
 -14   6  10        843.97        911.18        70.40 o                         
 -13   6  10       4509.78       4866.76       238.92 o                         
 -12   6  10          2.70         23.55        28.47 o                         
 -11   6  10        537.50        543.94        45.52 o                         
 -10   6  10          0.05         34.76        27.25 o                         
  -9   6  10        368.18        341.42        35.79 o                         
  -8   6  10        489.77        422.25        38.08 o                         
  -7   6  10       3970.92       4075.89       115.97 o                         
  -6   6  10       3216.01       3296.28        92.35 o                         
  -5   6  10        736.07        647.07        45.90 o                         
  -4   6  10       4207.73       4159.47       143.21 o                         
  -3   6  10         63.79         41.25        27.32 o                         
  -2   6  10       7795.84       7548.99       210.02 o                         
  -1   6  10         15.20         17.33        25.94 o                         
   0   6  10       4541.09       4432.62       152.31 o                         
   1   6  10       7538.22       7649.43       238.46 o                         
   2   6  10        375.98        368.30        59.97 o                         
   3   6  10       4371.65       3012.02       522.98 o                         
   4   6  10         19.78         51.42        54.29 o                         
   5   6  10       2252.85       2367.69       120.67 o                         
   6   6  10         28.15          7.70        29.99 o                         
   7   6  10         86.17         91.50        38.62 o                         
   8   6  10       1976.88       1926.48       105.36 o                         
   9   6  10        117.11         91.65        28.53 o                         
  10   6  10       4618.22       4658.91       154.13 o                         
  11   6  10          5.62          6.70        36.22 o                         
  12   6  10        228.27        179.82        54.16 o                         
  13   6  10          0.31          0.62        71.91 o                         
  14   6  10       2229.86       2314.74       243.20 o                         
  15   6  10          1.06          2.03        52.80 o                         
 -16   7  10        126.20        330.41        98.68 o                         
 -15   7  10        666.27        653.03        81.63 o                         
 -14   7  10        123.85        212.88        46.65 o                         
 -13   7  10         43.42         90.80        40.22 o                         
 -12   7  10       1705.04       1871.82       113.81 o                         
 -11   7  10       2360.92       2434.87       100.58 o                         
 -10   7  10       1877.46       1821.26        93.25 o                         
  -9   7  10        189.34        194.30        39.12 o                         
  -8   7  10         17.91         53.13        24.47 o                         
  -7   7  10        547.42        515.68        39.24 o                         
  -6   7  10       4694.65       4749.28       115.67 o                         
  -5   7  10       7033.74       6748.02       141.62 o                         
  -4   7  10       3738.10       3866.93       181.81 o                         
  -3   7  10       1304.07       1164.58        92.18 o                         
  -2   7  10        252.38        271.79        45.49 o                         
  -1   7  10        747.79        594.26        70.98 o                         
   0   7  10        300.65        275.53        44.15 o                         
   1   7  10       1785.62       1634.41       117.82 o                         
   2   7  10      12535.54      12078.24       320.40 o                         
   3   7  10        222.47        208.40        67.18 o                         
   4   7  10       3700.96       3689.02       183.63 o                         
   5   7  10       7296.62       7075.40       238.67 o                         
   6   7  10       1647.00       1570.81       108.69 o                         
   7   7  10       2086.12       1913.03       120.93 o                         
   8   7  10        530.59        456.23        74.85 o                         
   9   7  10         79.27         72.54        35.88 o                         
  10   7  10        461.96        515.74        55.55 o                         
  11   7  10       2477.46       2690.37       138.08 o                         
  12   7  10       4177.00       4226.91       207.95 o                         
  13   7  10        245.90        146.25        55.26 o                         
  14   7  10         12.27          0.00        73.67 o                         
 -15   8  10        146.69        141.28        73.23 o                         
 -14   8  10          1.00         36.21        47.49 o                         
 -13   8  10        691.17        719.36        82.09 o                         
 -12   8  10        703.27        779.62        87.92 o                         
 -11   8  10        420.01        496.42        63.54 o                         
 -10   8  10        401.76        487.48        68.19 o                         
  -9   8  10       1098.75        929.91        82.53 o                         
  -8   8  10        977.45        879.26        68.14 o                         
  -7   8  10       6110.73       5940.54       171.41 o                         
  -6   8  10          3.51         50.30        31.05 o                         
  -5   8  10         63.67         66.08        53.67 o                         
  -4   8  10       1850.09       1683.45       104.93 o                         
  -3   8  10       1534.49       1470.84       102.43 o                         
  -2   8  10       3752.48       3508.56       175.61 o                         
  -1   8  10         43.01         60.60        41.24 o                         
   0   8  10       2247.64       2227.68       142.44 o                         
   1   8  10       1485.97       1491.82       121.91 o                         
   2   8  10         93.25         74.80        40.83 o                         
   3   8  10       2303.89       2095.31       163.08 o                         
   4   8  10        956.42        946.92       154.54 o                         
   5   8  10       3678.16       3595.84       167.13 o                         
   6   8  10        724.27        718.97        82.81 o                         
   7   8  10        634.30        723.62        95.38 o                         
   8   8  10       5166.42       5227.74       211.63 o                         
   9   8  10        710.85        806.15        91.38 o                         
  10   8  10        370.80        335.88        66.82 o                         
  11   8  10        368.58        442.16        63.18 o                         
  12   8  10         87.56        153.04        58.43 o                         
  13   8  10        515.81        616.41        92.09 o                         
 -14   9  10        152.21        154.33        90.17 o                         
 -13   9  10          3.07         84.10        54.85 o                         
 -12   9  10       2577.75       2876.31       206.26 o                         
 -11   9  10       1379.15       1590.90       126.54 o                         
 -10   9  10        837.90        940.67        81.67 o                         
  -9   9  10        341.36        295.37        45.26 o                         
  -8   9  10         14.30         13.92        36.05 o                         
  -7   9  10          6.59          0.31        41.64 o                         
  -6   9  10       3297.85       3299.46       135.51 o                         
  -5   9  10       4574.26       4175.34       174.40 o                         
  -4   9  10       3029.46       2897.86       167.12 o                         
  -3   9  10       3791.72       3316.61       179.31 o                         
  -2   9  10       1552.30       1465.18       122.54 o                         
  -1   9  10         13.83         94.71        47.62 o                         
   0   9  10        376.79        342.83        67.94 o                         
   1   9  10        615.28        564.24        71.89 o                         
   2   9  10       1351.30       1256.54       120.19 o                         
   3   9  10        420.33        476.00        78.40 o                         
   4   9  10       2011.06       1823.84       152.20 o                         
   5   9  10       2496.58       2648.83       175.87 o                         
   6   9  10       4555.97       4662.23       208.20 o                         
   7   9  10        272.54        369.47        68.99 o                         
   8   9  10          0.16         18.25        44.90 o                         
   9   9  10         48.00          3.80        46.28 o                         
  10   9  10        917.31        930.23       106.54 o                         
  11   9  10       2320.78       2394.42       166.02 o                         
  12   9  10       2225.02       2808.52       210.81 o                         
 -13  10  10        259.13        496.36       109.50 o                         
 -12  10  10        657.00        850.17       105.83 o                         
 -11  10  10         41.97        212.09        63.99 o                         
 -10  10  10        414.54        401.58        59.91 o                         
  -9  10  10        168.46        145.58        43.54 o                         
  -8  10  10        565.98        533.59        73.24 o                         
  -7  10  10       2150.24       2194.43       161.30 o                         
  -6  10  10         36.07         89.37        40.96 o                         
  -5  10  10        107.97        230.91        56.94 o                         
  -4  10  10         76.97         19.55        49.31 o                         
  -3  10  10       1614.24       1403.91       120.89 o                         
  -2  10  10       2740.29       2417.31       165.23 o                         
  -1  10  10       3218.78       2818.12       181.54 o                         
   0  10  10       1664.36       1468.98       133.32 o                         
   1  10  10       2546.36       2505.62       147.92 o                         
   2  10  10       2296.25       2134.53       164.20 o                         
   3  10  10        779.31        870.30       135.28 o                         
   4  10  10        554.62        641.84        87.03 o                         
   5  10  10        207.52        173.60       119.46 o                         
   6  10  10        358.59        337.06        66.90 o                         
   7  10  10          6.63          0.00        55.47 o                         
   8  10  10       1673.76       1568.55       132.17 o                         
   9  10  10       1022.54       1117.87       113.76 o                         
  10  10  10          0.32          0.00        67.77 o                         
  11  10  10        420.17        529.24       110.48 o                         
 -11  11  10        876.07       1069.85       146.29 o                         
 -10  11  10        699.34       1011.58       164.38 o                         
  -9  11  10        752.75        858.19       109.09 o                         
  -8  11  10         31.17         66.82        50.16 o                         
  -7  11  10        318.88        347.93        67.71 o                         
  -6  11  10       1185.70       1298.79       111.09 o                         
  -5  11  10       3071.86       3194.04       193.08 o                         
  -4  11  10        277.60        323.80        66.09 o                         
  -3  11  10       1395.51       1215.59       126.41 o                         
  -2  11  10         85.16        176.25        60.77 o                         
  -1  11  10         81.39        109.04        58.68 o                         
   0  11  10        245.58        257.70        78.58 o                         
   1  11  10         13.95         38.48        41.84 o                         
   2  11  10         75.93        132.26        58.21 o                         
   3  11  10         66.45         92.55        70.78 o                         
   4  11  10       1437.29       1740.80       154.46 o                         
   5  11  10        714.85        942.91       118.54 o                         
   6  11  10       1155.67       1285.02       126.05 o                         
   7  11  10        258.20        118.82        61.07 o                         
   8  11  10         46.58         48.85        71.10 o                         
   9  11  10          4.87         47.59        58.85 o                         
  -9  12  10        159.51        213.08       100.12 o                         
  -8  12  10        129.76        312.26       162.91 o                         
  -7  12  10        828.89       1067.94       128.13 o                         
  -6  12  10        436.13        495.29        80.18 o                         
  -5  12  10        171.63        193.36        63.50 o                         
  -4  12  10          1.70         46.25        63.51 o                         
  -3  12  10       2574.31       2708.47       194.91 o                         
  -2  12  10        677.17        748.94       110.19 o                         
  -1  12  10        631.42        697.36       100.95 o                         
   0  12  10       1492.93       1628.55       162.10 o                         
   1  12  10        453.11        621.98        92.30 o                         
   2  12  10        615.51        837.99       121.81 o                         
   3  12  10         94.74        145.08        68.03 o                         
   4  12  10       2961.15       3623.41       236.20 o                         
   5  12  10         89.46        221.70        85.32 o                         
   6  12  10        383.17        548.35        94.44 o                         
   7  12  10         75.67        136.36        93.62 o                         
  -5  13  10        729.76        959.71       134.74 o                         
  -4  13  10        820.59        775.14       118.10 o                         
  -3  13  10        152.25        182.03        76.61 o                         
  -2  13  10         81.27        235.90        78.15 o                         
  -1  13  10        210.96        248.59        86.56 o                         
   0  13  10        342.90        371.56       102.28 o                         
   1  13  10          0.93         13.66        81.08 o                         
   2  13  10         16.25         22.64        75.94 o                         
   3  13  10          4.12          0.00       149.94 o                         
 -18   1  11        383.99        237.43        82.72 o                         
 -17   1  11         63.13        183.82        84.23 o                         
 -16   1  11       2439.09       2458.61       240.65 o                         
 -15   1  11         43.18         31.18        62.60 o                         
 -14   1  11        132.09        125.37        55.79 o                         
 -13   1  11        878.28        721.23        93.98 o                         
 -12   1  11       1300.91       1321.75       118.76 o                         
 -11   1  11       4101.27       4062.20       178.57 o                         
 -10   1  11        178.67        180.65        22.52 o                         
  -9   1  11      21149.38      21851.90       445.97 o                         
  -8   1  11        555.15        522.78        23.46 o                         
  -7   1  11       2266.49       2542.12        57.80 o                         
  -6   1  11         54.60         55.38        15.67 o                         
  -5   1  11       1469.67       1532.25        49.20 o                         
  -4   1  11      41122.44      48037.95       840.09 o                         
  -3   1  11      10188.99      10497.06       221.27 o                         
  -2   1  11      19820.91      19404.49      1564.50 o                         
  -1   1  11       9740.05      10659.74       196.54 o                         
   0   1  11       6787.42       7637.20       148.37 o                         
   1   1  11        624.04        644.01        31.30 o                         
   2   1  11        292.26        205.28        15.91 o                         
   3   1  11        187.11        143.10        15.82 o                         
   4   1  11      13851.04      14573.09       322.83 o                         
   5   1  11        654.34        598.00        38.60 o                         
   6   1  11        225.34        223.95        42.50 o                         
   7   1  11      36997.23      37497.20       658.53 o                         
   8   1  11       2442.05       2320.44       120.14 o                         
   9   1  11       1746.30       1756.02       110.63 o                         
  10   1  11        659.12        697.30        68.33 o                         
  11   1  11       1092.53       1211.97        91.56 o                         
  12   1  11       3442.39       3457.06       139.71 o                         
  13   1  11       3764.94       3779.14       149.68 o                         
  14   1  11       4659.09       4730.79       242.42 o                         
  15   1  11       5271.76       5871.91       271.39 o                         
  16   1  11         23.77          0.00        89.99 o                         
 -18   2  11         23.95          0.00        66.45 o                         
 -17   2  11        108.37        126.11        79.83 o                         
 -16   2  11        261.27        155.35       205.47 o                         
 -15   2  11        158.57         86.85        45.90 o                         
 -14   2  11        184.49        177.54        51.20 o                         
 -13   2  11        221.75        217.67        55.33 o                         
 -12   2  11        109.87         53.10        41.71 o                         
 -11   2  11       2205.54       2158.00       102.68 o                         
 -10   2  11         98.90        124.32        27.13 o                         
  -9   2  11       3496.40       3665.86       127.09 o                         
  -8   2  11       2469.72       2242.93       109.06 o                         
  -7   2  11       3411.03       3485.11        95.19 o                         
  -6   2  11        380.90        360.22        25.92 o                         
  -5   2  11        149.65        140.36        13.70 o                         
  -4   2  11        516.28        547.54        26.32 o                         
  -3   2  11        420.94        405.64        24.83 o                         
  -2   2  11        236.97        202.23        26.80 o                         
  -1   2  11        170.12        134.05        19.42 o                         
   0   2  11       2025.01       2143.95        87.34 o                         
   1   2  11          9.84         13.85        11.95 o                         
   2   2  11       1615.35       1797.64        48.78 o                         
   3   2  11         42.45         52.09        13.34 o                         
   4   2  11       1098.55        959.42        49.13 o                         
   5   2  11       1824.16       1685.40        90.66 o                         
   6   2  11        845.59        784.76        57.27 o                         
   7   2  11        253.21        215.38        33.28 o                         
   8   2  11         55.05         54.52        26.68 o                         
   9   2  11         14.00         12.08        26.17 o                         
  10   2  11         80.97        109.97        29.68 o                         
  11   2  11        612.86        628.87        65.31 o                         
  12   2  11         82.73        105.77        30.32 o                         
  13   2  11        260.23        255.06        41.06 o                         
  14   2  11         97.89         54.51        56.93 o                         
  15   2  11        631.56        655.76        99.76 o                         
  16   2  11        252.59        394.79        97.07 o                         
 -18   3  11        380.51        448.77       126.32 o                         
 -17   3  11       1005.51       1030.37       161.26 o                         
 -16   3  11       2607.25       2708.98       198.73 o                         
 -15   3  11        669.15        495.30        83.66 o                         
 -14   3  11        590.78        547.85        71.86 o                         
 -13   3  11        809.44        773.71        73.27 o                         
 -12   3  11         42.19         20.63        36.37 o                         
 -11   3  11       1206.24       1263.92        88.86 o                         
 -10   3  11        779.91        609.60        71.36 o                         
  -9   3  11      22169.71      23465.49       568.99 o                         
  -8   3  11        445.27        385.53        25.13 o                         
  -7   3  11        296.39        317.23        26.66 o                         
  -6   3  11       1382.76       1399.28        52.63 o                         
  -5   3  11        966.80        926.03        48.40 o                         
  -4   3  11      17401.00      18293.88       179.63 o                         
  -3   3  11       7781.76       7891.20       146.82 o                         
  -2   3  11      10906.22      11008.61       290.07 o                         
  -1   3  11       7835.75       8328.95       162.43 o                         
   0   3  11       2010.25       1443.05       193.76 o                         
   1   3  11        538.91        465.90        30.82 o                         
   2   3  11       1150.11       1057.82        37.27 o                         
   3   3  11       9256.09       9204.12       117.75 o                         
   4   3  11        946.62        875.48        50.33 o                         
   5   3  11        788.20        687.30        43.94 o                         
   6   3  11         51.68         49.15        20.81 o                         
   7   3  11      11813.94      11545.30       186.12 o                         
   8   3  11       6092.27       5964.16       154.82 o                         
   9   3  11        222.86        234.31        36.39 o                         
  10   3  11        761.89        735.45        60.35 o                         
  11   3  11       1133.02       1106.44        75.26 o                         
  12   3  11       3907.38       3938.29       156.39 o                         
  13   3  11       1471.01       1472.18       119.53 o                         
  14   3  11       4211.10       4274.56       205.77 o                         
  15   3  11       2617.73       2915.30       199.14 o                         
  16   3  11         44.80         90.97        96.14 o                         
 -18   4  11        764.33        653.26       149.67 o                         
 -17   4  11        345.88        394.44        92.86 o                         
 -16   4  11        260.54        223.74        60.62 o                         
 -15   4  11        282.85        259.37        53.22 o                         
 -14   4  11         23.11         54.00        32.27 o                         
 -13   4  11        111.18        111.71        35.98 o                         
 -12   4  11       1804.95       1672.64        94.00 o                         
 -11   4  11       4255.55       4325.49       123.51 o                         
 -10   4  11       2250.01       2350.78       100.11 o                         
  -9   4  11       1787.09       1496.14        90.96 o                         
  -8   4  11       3411.15       3491.02        86.35 o                         
  -7   4  11        112.77        117.66        19.22 o                         
  -6   4  11         18.79          0.00        14.11 o                         
  -5   4  11        443.27        445.38        36.81 o                         
  -4   4  11       3476.13       3472.22        95.38 o                         
  -3   4  11        183.68        223.04        28.21 o                         
  -2   4  11       3314.38       3308.87       106.44 o                         
  -1   4  11       1026.00       1051.53        60.36 o                         
   0   4  11       8453.10       8425.40       166.37 o                         
   1   4  11         28.69          5.88        18.27 o                         
   2   4  11         20.40         35.19        19.26 o                         
   3   4  11        403.34        333.15        39.79 o                         
   4   4  11       2156.48       2079.90        84.16 o                         
   5   4  11        528.55        503.05        45.95 o                         
   6   4  11      12028.55      11764.04       206.21 o                         
   7   4  11       1908.14       1868.60        78.68 o                         
   8   4  11        501.67        450.12        42.28 o                         
   9   4  11        253.97        200.59        34.81 o                         
  10   4  11         25.28          9.64        32.09 o                         
  11   4  11        152.42        144.47        43.02 o                         
  12   4  11        661.17        637.93        68.84 o                         
  13   4  11         86.83         78.99        55.74 o                         
  14   4  11        717.75        670.65        77.23 o                         
  15   4  11       1082.29       1217.45       131.08 o                         
 -17   5  11        177.95        241.83        63.23 o                         
 -16   5  11       1299.62       1360.96       110.64 o                         
 -15   5  11       2091.07       2160.21       129.90 o                         
 -14   5  11       1214.82       1263.36        92.56 o                         
 -13   5  11        230.02        172.29        50.49 o                         
 -12   5  11        223.15        230.14        32.59 o                         
 -11   5  11       2091.98       2051.98        89.34 o                         
 -10   5  11       1139.55       1047.23        58.69 o                         
  -9   5  11       5841.34       5652.93       120.22 o                         
  -8   5  11         20.56         70.81        22.70 o                         
  -7   5  11       3221.37       3129.09        91.17 o                         
  -6   5  11       2215.67       2189.72        75.47 o                         
  -5   5  11       1398.04       1332.12        54.66 o                         
  -4   5  11       9827.72       9668.10       153.91 o                         
  -3   5  11       3681.79       3768.97       108.17 o                         
  -2   5  11       3206.49       3005.00       106.08 o                         
  -1   5  11       2088.05       2064.16        88.27 o                         
   0   5  11       3021.79       2977.13       103.38 o                         
   1   5  11       1818.48       1726.02        78.65 o                         
   2   5  11       1791.35       1632.32        82.07 o                         
   3   5  11       4273.52       4416.17       188.42 o                         
   4   5  11       1425.88       1438.84        91.05 o                         
   5   5  11        252.40        162.11        40.87 o                         
   6   5  11        865.23        818.76        76.34 o                         
   7   5  11       4028.41       4112.60       140.18 o                         
   8   5  11       1390.13       1400.69        79.09 o                         
   9   5  11       1325.94       1310.90        79.35 o                         
  10   5  11       3058.10       3155.98       114.13 o                         
  11   5  11       1061.75       1076.07        69.86 o                         
  12   5  11       2821.91       2824.91       159.79 o                         
  13   5  11        658.93        605.85       104.72 o                         
  14   5  11       1943.00       1712.71       196.96 o                         
  15   5  11        541.36        693.84        92.23 o                         
 -17   6  11        812.53        792.45       149.09 o                         
 -16   6  11        397.36        443.48        73.62 o                         
 -15   6  11         51.22         73.10        39.29 o                         
 -14   6  11          0.73          0.00        34.80 o                         
 -13   6  11        201.93        170.69        40.89 o                         
 -12   6  11       2926.55       2977.50       111.48 o                         
 -11   6  11       2108.49       2162.15        85.12 o                         
 -10   6  11       3429.42       3550.64       121.91 o                         
  -9   6  11         12.36         48.75        29.04 o                         
  -8   6  11        246.91        285.05        33.22 o                         
  -7   6  11         35.18         26.95        26.36 o                         
  -6   6  11         70.04         41.09        23.12 o                         
  -5   6  11       1512.22       1526.42        72.16 o                         
  -4   6  11       6628.16       6530.55       164.29 o                         
  -3   6  11        101.95        118.73        25.59 o                         
  -2   6  11       1384.93       1329.61        85.89 o                         
  -1   6  11      10379.11       9237.24       208.66 o                         
   0   6  11       5735.88       5510.12       317.84 o                         
   1   6  11       1016.56        910.99        80.97 o                         
   2   6  11        857.90        822.65        77.24 o                         
   3   6  11       1352.93       1280.85       109.75 o                         
   4   6  11       6471.23       6389.51       197.21 o                         
   5   6  11       4660.31       4380.45       238.31 o                         
   6   6  11       5870.90       5815.42       199.61 o                         
   7   6  11       1497.67       1494.41       111.13 o                         
   8   6  11        142.77        128.43        32.46 o                         
   9   6  11       1527.69       1414.45        84.18 o                         
  10   6  11        133.10        145.46        38.96 o                         
  11   6  11        241.63        208.12        42.46 o                         
  12   6  11       1615.15       1552.03       124.12 o                         
  13   6  11        153.61        167.45        62.09 o                         
  14   6  11         55.68         95.37        73.22 o                         
 -16   7  11        261.21        124.63        88.28 o                         
 -15   7  11        138.40        130.87        56.83 o                         
 -14   7  11        129.00        169.38        51.43 o                         
 -13   7  11        139.96         91.98        56.70 o                         
 -12   7  11        478.55        454.17        56.37 o                         
 -11   7  11       2127.99       2188.05       106.90 o                         
 -10   7  11        112.92        125.67        35.31 o                         
  -9   7  11       3375.34       3237.23       162.13 o                         
  -8   7  11          4.93         37.59        27.89 o                         
  -7   7  11        281.60        263.02        41.93 o                         
  -6   7  11       4066.39       3889.66       132.80 o                         
  -5   7  11        129.15        140.45        46.45 o                         
  -4   7  11       5952.97       5787.97       182.82 o                         
  -3   7  11        309.99        265.13        39.71 o                         
  -2   7  11        140.09        103.64        30.86 o                         
  -1   7  11        982.17        897.36        73.09 o                         
   0   7  11        159.65        161.08        46.44 o                         
   1   7  11         68.54         53.63        33.98 o                         
   2   7  11        857.57        705.32        99.33 o                         
   3   7  11       1203.48       1056.04       108.06 o                         
   4   7  11         10.47          4.55        68.27 o                         
   5   7  11          9.70         64.70        45.13 o                         
   6   7  11        722.70        862.47        91.79 o                         
   7   7  11       5691.79       6040.74       221.05 o                         
   8   7  11        382.84        323.43        53.35 o                         
   9   7  11        305.02        273.99        52.34 o                         
  10   7  11       1340.59       1350.19        89.31 o                         
  11   7  11        362.18        328.82        54.74 o                         
  12   7  11       1494.94       1383.79       134.42 o                         
  13   7  11         99.14        114.67       108.60 o                         
  14   7  11        284.01        247.74        75.24 o                         
 -15   8  11        428.27        484.40        72.90 o                         
 -14   8  11          0.09        100.71        61.16 o                         
 -13   8  11         40.44         85.25        59.57 o                         
 -12   8  11        904.88       1061.38        92.55 o                         
 -11   8  11       2229.08       2428.58       125.85 o                         
 -10   8  11       1799.16       1809.94       120.21 o                         
  -9   8  11         61.38        102.70        47.35 o                         
  -8   8  11         84.95        122.43        32.64 o                         
  -7   8  11        492.98        378.98        59.11 o                         
  -6   8  11        218.44        239.03        43.17 o                         
  -5   8  11       1687.95       1528.62       101.63 o                         
  -4   8  11       3180.87       3056.15       142.37 o                         
  -3   8  11       1871.52       1759.66       113.40 o                         
  -2   8  11       1471.82       1546.44       107.75 o                         
  -1   8  11      15432.14      14760.47       320.45 o                         
   0   8  11        144.23        181.56        62.85 o                         
   1   8  11       1457.80       1258.78       115.79 o                         
   2   8  11        110.40        131.49        51.14 o                         
   3   8  11         11.29          0.00        37.52 o                         
   4   8  11       1987.67       1906.28       145.36 o                         
   5   8  11       7378.67       7457.83       285.93 o                         
   6   8  11       4316.98       4353.61       189.07 o                         
   7   8  11       2042.61       2192.57       134.93 o                         
   8   8  11        185.00        258.02        55.67 o                         
   9   8  11        189.34        102.55        43.03 o                         
  10   8  11        454.45        541.52        67.91 o                         
  11   8  11        142.65         88.72        51.78 o                         
  12   8  11       2419.22       2688.91       171.83 o                         
  13   8  11        391.19        385.35        73.22 o                         
 -14   9  11        271.19        242.12        67.03 o                         
 -13   9  11        518.79        684.30        80.72 o                         
 -12   9  11        467.95        538.73        86.55 o                         
 -11   9  11        410.40        420.51        65.37 o                         
 -10   9  11        269.23        206.03        67.17 o                         
  -9   9  11        144.51        151.45        48.63 o                         
  -8   9  11         21.57         32.92        41.74 o                         
  -7   9  11          6.49         27.92        34.62 o                         
  -6   9  11       3465.74       3311.53       140.53 o                         
  -5   9  11        654.36        632.36        73.32 o                         
  -4   9  11       3473.75       2990.61       242.58 o                         
  -3   9  11        122.62        122.31        46.87 o                         
  -2   9  11         75.17        104.26        48.47 o                         
  -1   9  11        132.76        151.48        45.90 o                         
   0   9  11        509.60        550.27        76.57 o                         
   1   9  11       1682.16       1547.31       137.74 o                         
   2   9  11          3.02         11.63        54.04 o                         
   3   9  11          0.32          0.00        48.84 o                         
   4   9  11          9.41          0.00        56.87 o                         
   5   9  11       2066.21       2076.46       137.91 o                         
   6   9  11       1186.96       1204.95       105.98 o                         
   7   9  11        945.60       1073.56       101.06 o                         
   8   9  11        369.32        389.29        83.66 o                         
   9   9  11         25.54        177.53        73.41 o                         
  10   9  11        663.06        716.77        94.31 o                         
  11   9  11          4.91          0.00        46.47 o                         
 -12  10  11        510.67        619.93       107.33 o                         
 -11  10  11       1898.12       2131.69       200.98 o                         
 -10  10  11        169.15        219.01        62.03 o                         
  -9  10  11        686.86        626.19        78.64 o                         
  -8  10  11         79.62         34.02        41.49 o                         
  -7  10  11         48.42         48.30        35.50 o                         
  -6  10  11         68.31        156.36        77.90 o                         
  -5  10  11        277.48        274.51        86.57 o                         
  -4  10  11        219.22        215.35        63.02 o                         
  -3  10  11        340.50        367.05        72.26 o                         
  -2  10  11        195.34        292.61        71.70 o                         
  -1  10  11       6731.73       6398.30       381.67 o                         
   0  10  11       2026.64       1964.13       133.98 o                         
   1  10  11        290.97        235.89        71.00 o                         
   2  10  11          0.89          5.90        48.47 o                         
   3  10  11         20.27         84.40        49.68 o                         
   4  10  11       1773.04       1877.17       163.99 o                         
   5  10  11       4488.91       4905.08       212.14 o                         
   6  10  11       3124.80       3222.61       181.46 o                         
   7  10  11       1978.29       2270.22       154.88 o                         
   8  10  11        124.03        123.38        49.34 o                         
   9  10  11         26.52         72.70        56.90 o                         
  10  10  11         11.19        256.40        80.31 o                         
 -11  11  11        843.16       1103.62       135.74 o                         
 -10  11  11        262.19        412.54        80.66 o                         
  -9  11  11          4.46         50.67        58.98 o                         
  -8  11  11        221.31        190.93        60.88 o                         
  -7  11  11        274.66        279.91        79.89 o                         
  -6  11  11       1319.91       1391.63       113.55 o                         
  -5  11  11         38.76         95.54       108.29 o                         
  -4  11  11        846.79        882.77       107.20 o                         
  -3  11  11       2510.23       2611.27       193.15 o                         
  -2  11  11        224.42        236.09        71.71 o                         
  -1  11  11        627.31        793.44       108.72 o                         
   0  11  11        712.57        802.82        95.00 o                         
   1  11  11       3421.13       3579.49       214.65 o                         
   2  11  11        358.57        312.43       135.04 o                         
   3  11  11        139.39         98.99        58.39 o                         
   4  11  11          7.22        173.88        83.36 o                         
   5  11  11       1622.64       1993.23       175.16 o                         
   6  11  11       1450.50       1904.84       147.04 o                         
   7  11  11          1.60         36.10        55.30 o                         
   8  11  11        540.75        505.08        84.56 o                         
  -8  12  11        457.41        589.41       180.80 o                         
  -7  12  11         16.81         31.07        90.68 o                         
  -6  12  11         11.99         21.54        48.23 o                         
  -5  12  11         36.87          0.00        53.44 o                         
  -4  12  11        591.83        595.95        99.51 o                         
  -3  12  11         17.10        151.52        71.68 o                         
  -2  12  11        961.60        997.03       123.87 o                         
  -1  12  11        217.40        256.85        64.64 o                         
   0  12  11       1516.01       1682.83       182.45 o                         
   1  12  11        160.52        196.67        76.26 o                         
   2  12  11        244.07        208.67        62.84 o                         
   3  12  11          3.35         73.94        59.80 o                         
   4  12  11       1300.73       1376.42       154.80 o                         
   5  12  11        401.71        627.96       108.51 o                         
   6  12  11       1373.48       1543.71       186.29 o                         
  -4  13  11         21.44          0.00       132.59 o                         
  -3  13  11       1006.92       1150.13       194.98 o                         
  -2  13  11        338.56        302.33       164.07 o                         
  -1  13  11        169.28        203.45        62.10 o                         
   0  13  11        235.61        202.84        74.04 o                         
   1  13  11       2265.86       2358.25       297.83 o                         
 -18   0  12        144.95         74.44        79.77 o                         
 -17   0  12         72.24          0.00       111.49 o                         
 -16   0  12       2115.36       2090.70       336.81 o                         
 -15   0  12       1114.54        987.74       216.70 o                         
 -14   0  12       2602.43       2815.98       339.22 o                         
 -13   0  12       1600.78       1526.36       255.47 o                         
 -12   0  12        147.08        166.44        72.17 o                         
 -11   0  12        371.77        387.67        58.81 o                         
 -10   0  12       3993.49       3776.83       224.32 o                         
  -9   0  12       7849.10       7977.55       236.34 o                         
  -8   0  12      16807.54      18704.69       363.08 o                         
  -7   0  12       6203.20       6688.09       275.20 o                         
  -6   0  12       4048.76       4599.46       133.63 o                         
  -5   0  12       8139.65       9479.19       246.11 o                         
  -4   0  12         68.19         90.24        25.92 o                         
  -3   0  12       4773.06       5284.68       209.59 o                         
  -2   0  12       1883.37       2056.26       126.59 o                         
  -1   0  12       4289.82       4478.35       154.09 o                         
   0   0  12      16076.85      17502.92       355.92 o                         
   1   0  12       9296.41       9511.10       228.62 o                         
   2   0  12       3649.65       3591.72       139.67 o                         
   3   0  12       4748.31       5102.03       205.25 o                         
   4   0  12       1799.82       1692.38       171.18 o                         
   5   0  12       4233.47       4419.06       147.97 o                         
   6   0  12       5958.21       5657.04       264.31 o                         
   7   0  12      14280.97      13985.16       561.36 o                         
   8   0  12      21047.75      20777.01       693.62 o                         
   9   0  12        115.48        107.61        57.09 o                         
  10   0  12        807.98        658.20       103.55 o                         
  11   0  12       2240.16       2030.53       166.55 o                         
  12   0  12        219.02        146.88        58.23 o                         
  13   0  12       2544.04       2935.68       207.00 o                         
  14   0  12        133.87         72.40       106.69 o                         
  15   0  12       2948.05       3449.59       257.58 o                         
  16   0  12       1484.75       2133.59       311.93 o                         
 -18   1  12         77.94        153.84        80.41 o                         
 -17   1  12         69.28        137.93       145.36 o                         
 -16   1  12          7.00          0.00        59.96 o                         
 -15   1  12          0.97          9.22        58.21 o                         
 -14   1  12         52.61         35.70        41.06 o                         
 -13   1  12         14.84          0.00        44.10 o                         
 -12   1  12          7.65          9.62        47.97 o                         
 -11   1  12        294.40        321.51        33.49 o                         
 -10   1  12        455.68        567.64        47.50 o                         
  -9   1  12        396.82        324.12        35.05 o                         
  -8   1  12        111.21         96.07        10.52 o                         
  -7   1  12       2012.88       2159.20        57.09 o                         
  -6   1  12        153.41        174.74        33.24 o                         
  -5   1  12       3681.96       3975.82        96.19 o                         
  -4   1  12         78.05         66.17        13.85 o                         
  -3   1  12       1001.33       1087.67        47.80 o                         
  -2   1  12         12.30         21.32        11.36 o                         
  -1   1  12       2403.45       2839.32        96.24 o                         
   0   1  12        150.65        177.72        26.05 o                         
   1   1  12        485.39        519.37        41.13 o                         
   2   1  12        269.17        281.57        30.11 o                         
   3   1  12       2049.70       2285.34        61.47 o                         
   4   1  12         91.63         63.40        18.70 o                         
   5   1  12        250.69        247.82        29.46 o                         
   6   1  12        322.89        293.47        39.35 o                         
   7   1  12          4.86         24.77        38.02 o                         
   8   1  12        694.69        576.40        65.31 o                         
   9   1  12          8.84         36.97        38.09 o                         
  10   1  12       3887.69       3591.62       160.39 o                         
  11   1  12         35.49         10.07        32.54 o                         
  12   1  12          4.14          1.03        33.28 o                         
  13   1  12         48.09         68.53        57.29 o                         
  14   1  12        151.99        188.13        58.53 o                         
  15   1  12        437.31        461.29        87.81 o                         
  16   1  12        269.15        225.77        70.63 o                         
 -18   2  12         40.58        134.38        73.84 o                         
 -17   2  12         71.00        107.26       147.00 o                         
 -16   2  12       3239.24       3183.32       279.65 o                         
 -15   2  12       2621.45       2452.85       189.15 o                         
 -14   2  12        284.34        161.06        54.69 o                         
 -13   2  12       1000.11       1038.16       114.24 o                         
 -12   2  12       1054.54       1108.35        97.28 o                         
 -11   2  12       3255.79       3163.74       135.67 o                         
 -10   2  12       1060.56       1125.26        64.66 o                         
  -9   2  12       5438.97       5940.57       153.74 o                         
  -8   2  12      20872.04      21291.18       462.15 o                         
  -7   2  12       1218.05       1215.03        51.93 o                         
  -6   2  12        253.43        225.09        19.54 o                         
  -5   2  12       1821.13       1880.20        48.16 o                         
  -4   2  12         18.86         46.60        12.16 o                         
  -3   2  12       1734.90       1621.75        46.36 o                         
  -2   2  12        412.17        387.05        31.58 o                         
  -1   2  12       5659.61       5707.58       121.39 o                         
   0   2  12      11102.00      11919.74       215.02 o                         
   1   2  12      22406.90      20600.79      1349.11 o                         
   2   2  12       4820.97       4624.74       118.18 o                         
   3   2  12       3317.55       3308.17        88.21 o                         
   4   2  12       3635.85       3489.45       160.69 o                         
   5   2  12       6980.98       7167.18       189.17 o                         
   6   2  12       3116.64       2941.51       131.29 o                         
   7   2  12       4078.05       3822.68       129.80 o                         
   8   2  12      17937.66      17819.54       290.70 o                         
   9   2  12       2218.94       2160.15       106.83 o                         
  10   2  12        541.77        561.01        59.41 o                         
  11   2  12       1681.18       1833.90       104.35 o                         
  12   2  12         12.34         41.88        30.27 o                         
  13   2  12       3295.81       3479.66       170.50 o                         
  14   2  12        171.79         32.00        59.58 o                         
  15   2  12       1526.86       1721.66       155.56 o                         
  16   2  12        447.87        498.87        91.50 o                         
 -18   3  12        381.38        259.77       106.91 o                         
 -17   3  12        886.99        905.79       157.44 o                         
 -16   3  12         42.56          0.90        53.56 o                         
 -15   3  12          9.75         40.07        50.71 o                         
 -14   3  12         97.10        183.07        53.47 o                         
 -13   3  12        350.39        284.09        45.54 o                         
 -12   3  12         73.34         22.55        33.14 o                         
 -11   3  12        781.46        731.05        57.79 o                         
 -10   3  12        665.40        628.78        72.32 o                         
  -9   3  12        176.24        140.74        20.26 o                         
  -8   3  12        386.09        348.90        25.41 o                         
  -7   3  12       2044.87       2169.81        66.86 o                         
  -6   3  12         18.10         10.15        14.87 o                         
  -5   3  12        169.69        180.05        20.37 o                         
  -4   3  12        514.08        526.67        33.79 o                         
  -3   3  12         82.81         78.21        14.47 o                         
  -2   3  12         31.42         18.96        11.47 o                         
  -1   3  12      10328.62      11512.17       198.32 o                         
   0   3  12       4940.38       5000.36       130.67 o                         
   1   3  12        373.50        336.31        28.15 o                         
   2   3  12          4.11         22.91        14.27 o                         
   3   3  12       6190.13       6337.52       114.11 o                         
   4   3  12        262.68        183.34        31.66 o                         
   5   3  12        251.54        238.95        27.02 o                         
   6   3  12        747.69        687.33        45.32 o                         
   7   3  12        637.18        590.52        50.69 o                         
   8   3  12       2299.63       2316.12       100.44 o                         
   9   3  12       1474.41       1599.55        84.96 o                         
  10   3  12       3283.81       3281.27       126.00 o                         
  11   3  12        177.66        129.03        38.62 o                         
  12   3  12          1.37          0.00        37.34 o                         
  13   3  12         23.38          7.58        44.98 o                         
  14   3  12        109.13        224.12        82.36 o                         
  15   3  12       1102.87       1252.89       137.69 o
[truncated: 258,229 more chars]
